# Supplementary material for: Canted spin order as a platform for ultrafast conversion of magnons
Source: Nature. 2024 May 29;630(8016):335–9. doi: 10.1038/s41586-024-07448-3 (PMC11168928; doi:10.1038/s41586-024-07448-3)
Supplement: Supplementary file 1 — Source Data Fig. 2 [file 41586_2024_7448_MOESM1_ESM.xlsx]

## Sheet: Fig 2a
Time	Kerr rotation
ps	a.u.
0	0.124017
0.30668	0.228365
0.5967	0.246022
0.91338	0.175949
1.20673	0.15032
1.52174	0.077954
1.82176	0.102771
2.0851	0.145406
2.41679	0.149989
2.6918	0.177866
3.01348	0.174414
3.3185	0.199715
3.62018	0.215575
3.92186	0.218528
4.20521	0.119057
4.52023	0.0313475
4.80857	-0.0719878
5.11192	-0.202895
5.4186	-0.275872
5.70195	-0.332854
6.01863	-0.312553
6.30032	-0.401521
6.61366	-0.445154
6.91868	-0.456971
7.20703	-0.402686
7.51704	-0.369383
7.81539	-0.352797
8.11374	-0.380233
8.42876	-0.487547
8.7171	-0.498692
9.01878	-0.520502
9.30547	-0.599956
9.62215	-0.507267
9.92383	-0.407016
10.2105	-0.225233
10.5089	-0.0244108
10.7672	0.278749
11.1206	0.460808
11.4206	0.507883
11.7089	0.508261
12.0256	0.504817
12.3173	0.529497
12.624	0.523454
12.914	0.433762
13.2057	0.442988
13.519	0.373936
13.7857	0.274418
14.1157	0.0841834
14.4024	-0.18609
14.7174	-0.399932
15.0224	-0.569783
15.3108	-0.734706
15.6208	-0.704703
15.9108	-0.591566
16.2208	-0.499994
16.5108	-0.311299
16.8175	0.040424
17.1192	0.329526
17.4025	0.590429
17.7126	0.806663
18.0159	1
18.2959	0.939478
18.6226	0.914404
18.9143	0.855095
19.1993	0.68101
19.5176	0.552157
19.8027	0.276719
20.1043	0.0304237
20.4194	-0.293096
20.706	-0.442861
21.0094	-0.691222
21.3111	-0.725859
21.6211	-0.750586
21.9178	-0.671046
22.2028	-0.546683
22.5178	-0.369976
22.8228	-0.149593
23.1195	0.0436148
23.4228	0.291452
23.7012	0.497043
24.0029	0.663078
24.3029	0.663082
24.6179	0.66104
24.9262	0.504233
25.2079	0.414449
25.5263	0.222213
25.833	0.107436
26.098	-0.0249185
26.403	-0.195536
26.7063	-0.300376
27.0147	-0.410807
27.3264	-0.416269
27.623	-0.295959
27.9314	-0.142574
28.2331	0.0136322
28.5231	0.184671
28.8014	0.319381
29.0748	0.38499
29.4115	0.445313
29.6698	0.448436
30.0065	0.446554
30.3165	0.388258
30.5715	0.218008
30.9149	0.042749
31.2199	-0.101022
31.5199	-0.221153
31.8149	-0.314933
32.0883	-0.437777
32.4166	-0.527621
32.7033	-0.539724
32.9983	-0.449476
33.3267	-0.419458
33.6317	-0.291628
33.925	-0.176035
34.21	-0.0348903
34.5184	0.137292
34.7834	0.182352
35.1368	0.20138
35.4251	0.157881
35.7285	0.0489824
35.9968	-0.0247365
36.3068	-0.163291
36.6052	-0.31121
36.9185	-0.390045
37.1652	-0.425756
37.5235	-0.383903
37.8286	-0.377777
38.0902	-0.368267
38.4203	-0.249707
38.6753	-0.062167
39.0203	0.143123
39.2886	0.233243
39.5703	0.350586
39.907	0.446105
40.2253	0.433943
40.5087	0.416533
40.7937	0.239276
41.1254	0.136526
41.4071	0.0643783
41.7271	0.00640366
42.0121	-0.0498737
42.3088	-0.145269
42.6021	-0.155345
42.9271	-0.1671
43.2272	-0.155915
43.5255	-0.185341
43.8222	-0.152813
44.1289	-0.0564932
44.4139	-0.00601732
44.7022	0.0764153
45.0123	0.0787739
45.3239	0.0727087
45.6323	0.125094
45.924	0.175593
46.2073	0.137466
46.5357	0.0284824
46.8257	-0.0466144
47.1174	-0.160657
47.4307	-0.301446
47.7374	-0.287921
48.0307	-0.354155
48.3357	-0.33353
48.6258	-0.288275
48.9208	-0.193122
49.2341	-0.179521
49.5308	-0.123278
49.8158	-0.0602125
50.0958	-0.0110207
50.4142	0.0679161
50.7325	0.0727738
51.0175	0.0989151
51.3042	0.149596
51.6243	0.15936
51.8926	0.107512
52.2093	0.000813297
52.5243	-0.0320541
52.836	-0.0766254
53.131	-0.0615407
53.356	-0.120369
53.701	-0.0590273
54.0194	-0.00523179
54.301	0.051232
54.6211	0.170938
54.9327	0.230479
55.2044	0.20127
55.5244	0.284061
55.8211	0.253084
56.1261	0.188531
56.3945	0.126918
56.6962	0.0323778
57.0262	-0.0696721
57.2962	-0.0970962
57.6095	-0.129947
57.9296	-0.207258
58.1562	-0.222791
58.4913	-0.167145
58.7946	-0.130954
59.0796	-0.114714
59.4263	-0.0199741
59.728	0.0833706
60.013	0.177759
60.3297	0.19583
60.6197	0.270166
60.9247	0.304635
61.2114	0.276426
61.5131	0.237235
61.8298	0.166968
62.1181	0.117036
62.4064	0.0731023
62.6948	-0.00638089
63.0298	-0.10377
63.3032	-0.12867
63.6315	-0.176742
63.9265	-0.173315
64.2165	-0.0708601
64.5266	0.0244974
64.8216	0.0684671
65.1266	0.0840081
65.3766	0.135482
65.7283	0.182821
65.9583	0.17501
66.3016	0.16765
66.6283	0.170524
66.9267	0.0686832
67.2117	0.0201868
67.53	-0.0195071
67.8201	-0.0659947
68.1284	-0.169591
68.4218	-0.134865
68.6851	-0.153466
69.0151	-0.103113
69.3018	-0.0293031
69.6218	-0.0017735
69.9285	0.0733962
70.1968	0.13449
70.5319	0.197315
70.8052	0.201883
71.0869	0.211334
71.4252	0.220977
71.7069	0.115652
72.0336	0.0700905
72.3103	0.0533948
72.6286	0.0507853
72.917	-0.0338757
73.217	-0.0752827
73.4987	-0.150699
73.807	-0.167696
74.1004	-0.23745
74.4287	-0.194
74.7204	-0.100954
75.0304	-0.050169
75.3238	-0.0403919
75.6071	-0.0196462
75.8971	-0.0469816
76.2221	0.0518931
76.5288	-0.0390542
76.8255	0.0170655
77.1189	0.0310932
77.4205	0.0588396
77.7172	0.0360618
78.0356	0.0588962
78.3072	0.0360072
78.5989	-0.0381611
78.8906	-0.17798
79.2256	-0.264337
79.5256	-0.242687
79.8107	-0.208208
80.1207	-0.173693
80.414	-0.137685
80.719	-0.0138721
81.0241	0.0353392
81.3274	0.0830343
81.6024	0.13259
81.9241	0.102507
82.2074	0.0586094
82.5108	0.0272651
82.7925	0.0103713
83.1058	-0.0400354
83.4008	-0.0812849
83.7258	-0.0407405
83.9975	7.84202e-05
84.2976	-0.0173309
84.6142	0.0027953
84.9142	-0.0121858
85.2159	-0.0748307
85.5276	0.00304437
85.7993	-0.0536489
86.131	-0.0708455
86.421	-0.061106
86.6827	-0.0511418
87.0227	-0.0174587
87.326	0.0038375
87.6094	0.0594495
87.9161	0.156263
88.2177	0.065691
88.5261	0.00958998
88.7894	-0.0150378
89.1095	-0.0415335
89.4261	-0.00348967
89.6861	-0.0101941
90.0228	0.0407669
90.3328	0.0544661
90.6295	0.08007
90.9062	0.0717475
91.2246	0.100021

## Sheet: Fig 2b
Frequency	Magnitude
1/ps	a.u.
FFT of [Book44]Sheet1!C"Kerr rotation"	FFT of [Book44]Sheet1!C"Kerr rotation"
0	1.52767
0.010926	4.82605
0.021852	9.1622
0.0327781	4.58352
0.0437041	3.90906
0.0546301	7.51395
0.0655561	11.7172
0.0764821	13.8995
0.0874082	11.6013
0.0983342	6.02768
0.10926	3.03612
0.120186	3.68423
0.131112	6.36824
0.142038	9.86539
0.152964	2.75317
0.16389	12.5753
0.174816	19.893
0.185742	39.1066
0.196668	35.2585
0.207594	11.9505
0.21852	1.23018
0.229446	4.04758
0.240372	3.85781
0.251298	3.3018
0.262224	3.30723
0.27315	2.40351
0.284077	2.2843
0.295003	1.99309
0.305929	2.30517
0.316855	2.74343
0.327781	1.63763
0.338707	2.90985
0.349633	2.67995
0.360559	1.68433
0.371485	1.204
0.382411	0.325325
0.393337	1.15652
0.404263	0.644556
0.415189	0.955899
0.426115	1.49033
0.437041	2.05325
0.447967	2.16599
0.458893	0.700068
0.469819	0.5136
0.480745	0.586361
0.491671	1.43265
0.502597	0.793571
0.513523	0.428636
0.524449	0.0798361
0.535375	0.484393
0.546301	0.880837
0.557227	1.09592
0.568153	0.426135
0.579079	0.294312
0.590005	0.411844
0.600931	0.771085
0.611857	0.630398
0.622783	0.374971
0.633709	0.254755
0.644635	0.37328
0.655561	0.307866
0.666487	0.556202
0.677413	0.879658
0.688339	1.62899
0.699265	2.12979
0.710191	2.20229
0.721117	1.60184
0.732043	0.737485
0.742969	0.114952
0.753895	0.28517
0.764821	0.382823
0.775747	0.599497
0.786673	0.519961
0.797599	0.382785
0.808525	0.649861
0.819451	0.451896
0.830377	0.0717335
0.841303	0.577994
0.85223	0.764709
0.863156	0.90465
0.874082	0.254018
0.885008	0.236279
0.895934	0.149329
0.90686	0.242217
0.917786	0.221647
0.928712	0.494622
0.939638	0.42296
0.950564	0.283279
0.96149	0.244846
0.972416	0.204302
0.983342	0.0458176
0.994268	0.522132
1.00519	1.16405
1.01612	0.949376
1.02705	0.975027
1.03797	0.613906
1.0489	0.196583
1.05982	0.332726
1.07075	0.274861
1.08168	0.0692983
1.0926	0.245571
1.10353	0.61567
1.11445	0.588945
1.12538	0.556279
1.13631	0.806185
1.14723	0.82747
1.15816	0.424332
1.16908	0.39299
1.18001	0.762116
1.19094	0.616754
1.20186	0.239783
1.21279	0.175214
1.22371	0.17389
1.23464	0.280354
1.24557	0.0870426
1.25649	0.212471
1.26742	0.268588
1.27834	0.445825
1.28927	0.543554
1.3002	0.357797
1.31112	0.178258
1.32205	0.538071
1.33297	0.502919
1.3439	0.38796
1.35483	0.342894
1.36575	0.451305
1.37668	0.735511
1.3876	0.920992
1.39853	0.682245
1.40946	0.406763
1.42038	0.559325
1.43131	0.738765
1.44223	0.676488
1.45316	0.336923
1.46409	0.185664
1.47501	0.286159
1.48594	0.34784
1.49686	0.157481
1.50779	0.40302
1.51872	0.577379
1.52964	0.415741
1.54057	0.380072
1.55149	0.672062
1.56242	0.203004
1.57335	0.215195
1.58427	0.12
1.5952	0.173904
1.60612	0.309127
1.61705	0.0416635
1.62798	0.301405
1.6389	0.639161
1.64983	0.601253
1.66075	0.244966

## Sheet: Fig2b Fit
Frequency	Magnitude	Fit Peak 2	Magnitude	Independent Variable	Regular Residual B"Magnitude"	Regular Residual B"Magnitude"	Fitted Y	Regular Residual B"Magnitude"	Regular Residual B"Magnitude"	Percentiles	Reference X	Reference Line
THz	a.u.		a.u.								mu = 0.000000	sigma = 1.146363
						Histogram of the Residual Plot	Residual vs. Predicted Values Plot	Residual vs. Predicted Values Plot	Normal Probability Plot of Residuals	Normal Probability Plot of Residuals	Normal Probability Plot of Residuals	Normal Probability Plot of Residuals
0	2.02282	0.794916	2.19386	0	-0.666192	-0.666192	2.19386	-0.666192	-6.07358	0.40783	-3.2924	0.203915
0.00166242	2.08011	0.797944	2.25418	0.010926	2.16382	2.16382	2.66222	2.16382	-3.26382	1.06036	3.2924	99.7961
0.00332483	2.14081	0.801053	2.31799	0.021852	5.79742	5.79742	3.36478	5.79742	-2.84346	1.71289
0.00498725	2.20518	0.804245	2.38555	0.0327781	0.123078	0.123078	4.46044	0.123078	-2.30955	2.36542
0.00664967	2.27351	0.807525	2.45716	0.0437041	-2.29736	-2.29736	6.20643	-2.29736	-2.29736	3.01794
0.010926	2.46972	0.816384	2.66222	0.0546301	-1.33964	-1.33964	8.85359	-1.33964	-1.77212	3.67047
0.021852	3.1465	0.842155	3.36478	0.0655561	-0.148375	-0.148375	11.8655	-0.148375	-1.40103	4.323
0.0327781	4.21085	0.873459	4.46044	0.0764821	1.0974	1.0974	12.8021	1.0974	-1.33964	4.97553
0.0437041	5.9183	0.911996	6.20643	0.0874082	0.9981	0.9981	10.6032	0.9981	-1.16443	5.62806
0.0546301	8.51729	0.960173	8.85359	0.0983342	-1.77212	-1.77212	7.7998	-1.77212	-0.666192	6.28059
0.0655561	11.4679	1.02148	11.8655	0.10926	-2.84346	-2.84346	5.87957	-2.84346	-0.64122	6.93312
0.0714839	12.373	1.06199	12.8111	0.120186	-1.16443	-1.16443	4.84866	-1.16443	-0.598247	7.58564
0.0731464	12.4462	1.07447	12.8968	0.131112	1.87106	1.87106	4.49718	1.87106	-0.588854	8.23817
0.0748088	12.4302	1.08748	12.8938	0.142038	5.07615	5.07615	4.78924	5.07615	-0.582184	8.8907
0.0764712	12.3258	1.10106	12.8029	0.152964	-3.26382	-3.26382	6.01699	-3.26382	-0.570799	9.54323
0.0764821	12.3248	1.10115	12.8021	0.16389	3.27925	3.27925	9.29604	3.27925	-0.553479	10.1958
0.0874082	10.0198	1.20726	10.6032	0.174816	1.33753	1.33753	18.5554	1.33753	-0.548633	10.8483
0.0983342	7.07078	1.35289	7.7998	0.185742	-1.40103	-1.40103	40.5076	-1.40103	-0.548256	11.5008
0.10926	4.94324	1.56021	5.87957	0.196668	2.19013	2.19013	33.0683	2.19013	-0.51082	12.1533
0.119694	3.65096	1.85226	4.87935	0.207594	-2.30955	-2.30955	14.26	-2.30955	-0.499633	12.8059
0.120186	3.60329	1.86925	4.84866	0.21852	-6.07358	-6.07358	7.30376	-6.07358	-0.478301	13.4584
0.121356	3.49387	1.91108	4.78107	0.229446	-0.478301	-0.478301	4.52588	-0.478301	-0.474255	14.1109
0.123019	3.34751	1.97417	4.69781	0.240372	0.668167	0.668167	3.18964	0.668167	-0.462262	14.7635
0.124681	3.21106	2.04197	4.62915	0.251298	0.851246	0.851246	2.45056	0.851246	-0.461187	15.416
0.126344	3.08373	2.11493	4.57479	0.262224	1.30844	1.30844	1.99878	1.30844	-0.456813	16.0685
0.128006	2.96483	2.19361	4.53456	0.27315	0.701903	0.701903	1.70161	0.701903	-0.456144	16.721
0.129669	2.85369	2.27859	4.50841	0.284077	0.789327	0.789327	1.49497	0.789327	-0.446463	17.3736
0.131112	2.76302	2.35804	4.49718	0.295003	0.648139	0.648139	1.34495	0.648139	-0.444695	18.0261
0.131331	2.74973	2.37057	4.49642	0.305929	1.07293	1.07293	1.23224	1.07293	-0.440292	18.6786
0.132993	2.65239	2.47031	4.49882	0.316855	1.59828	1.59828	1.14515	1.59828	-0.428029	19.3312
0.134656	2.56115	2.5787	4.51598	0.327781	0.561326	0.561326	1.0763	0.561326	-0.427772	19.9837
0.136318	2.47557	2.69675	4.54845	0.338707	1.88904	1.88904	1.02081	1.88904	-0.425935	20.6362
0.137981	2.39522	2.82563	4.59697	0.349633	1.7046	1.7046	0.975347	1.7046	-0.422977	21.2887
0.139643	2.3197	2.96667	4.6625	0.360559	0.746751	0.746751	0.937575	0.746751	-0.41573	21.9413
0.141305	2.24866	3.12142	4.7462	0.371485	0.298198	0.298198	0.905807	0.298198	-0.41342	22.5938
0.142038	2.21868	3.19443	4.78924	0.382411	-0.553479	-0.553479	0.878805	-0.553479	-0.40604	23.2463
0.142968	2.18177	3.29166	4.84956	0.393337	0.300884	0.300884	0.855636	0.300884	-0.403813	23.8989
0.152964	1.85191	4.78896	6.01699	0.404263	-0.191035	-0.191035	0.835591	-0.191035	-0.400299	24.5514
0.16389	1.5954	8.32451	9.29604	0.415189	0.13778	0.13778	0.818119	0.13778	-0.396875	25.2039
0.174816	1.41003	17.7693	18.5554	0.426115	0.687539	0.687539	0.802787	0.687539	-0.39645	25.8564
0.185742	1.27219	39.8593	40.5076	0.437041	1.264	1.264	0.789252	1.264	-0.394159	26.509
0.189516	1.23278	43.8458	44.4547	0.447967	1.38875	1.38875	0.777238	1.38875	-0.385178	27.1615
0.196668	1.16718	32.525	33.0683	0.458893	-0.0664527	-0.0664527	0.76652	-0.0664527	-0.376656	27.814
0.207594	1.08545	13.7985	14.26	0.469819	-0.243316	-0.243316	0.756915	-0.243316	-0.369786	28.4666
0.21852	1.02069	6.90695	7.30376	0.480745	-0.161909	-0.161909	0.748271	-0.161909	-0.366638	29.1191
0.229446	0.96854	4.18121	4.52588	0.491671	0.692195	0.692195	0.74046	0.692195	-0.365616	29.7716
0.240372	0.925954	2.88756	3.18964	0.502597	0.0601926	0.0601926	0.733379	0.0601926	-0.362438	30.4241
0.251298	0.890745	2.18369	2.45056	0.513523	-0.2983	-0.2983	0.726936	-0.2983	-0.355557	31.0767
0.252687	0.886712	2.11816	2.38099	0.524449	-0.64122	-0.64122	0.721056	-0.64122	-0.345834	31.7292
0.25435	0.882002	2.04496	2.30308	0.535375	-0.231282	-0.231282	0.715674	-0.231282	-0.329016	32.3817
0.256012	0.877417	1.97695	2.23049	0.546301	0.170101	0.170101	0.710735	0.170101	-0.321489	33.0343
0.257675	0.872952	1.91367	2.16274	0.557227	0.38973	0.38973	0.706191	0.38973	-0.31025	33.6868
0.259337	0.868603	1.85468	2.09941	0.568153	-0.275864	-0.275864	0.702	-0.275864	-0.308144	34.3393
0.261	0.864367	1.79961	2.0401	0.579079	-0.403813	-0.403813	0.698126	-0.403813	-0.30673	34.9918
0.262224	0.861314	1.76134	1.99878	0.590005	-0.282692	-0.282692	0.694537	-0.282692	-0.2983	35.6444
0.262662	0.860238	1.74812	1.98449	0.600931	0.0798794	0.0798794	0.691206	0.0798794	-0.295341	36.2969
0.264324	0.856215	1.69992	1.93226	0.611857	-0.0577094	-0.0577094	0.688108	-0.0577094	-0.29077	36.9494
0.265987	0.852292	1.65473	1.88314	0.622783	-0.31025	-0.31025	0.685221	-0.31025	-0.284023	37.602
0.267649	0.848468	1.6123	1.83689	0.633709	-0.427772	-0.427772	0.682528	-0.427772	-0.282692	38.2545
0.269312	0.844738	1.57242	1.79329	0.644635	-0.30673	-0.30673	0.68001	-0.30673	-0.277692	38.907
0.270974	0.8411	1.53489	1.75212	0.655561	-0.369786	-0.369786	0.677652	-0.369786	-0.276802	39.5595
0.272636	0.83755	1.49953	1.71321	0.666487	-0.11924	-0.11924	0.675442	-0.11924	-0.275864	40.2121
0.27315	0.83647	1.48901	1.70161	0.677413	0.206291	0.206291	0.673367	0.206291	-0.274185	40.8646
0.274299	0.834086	1.46618	1.67639	0.688339	0.957576	0.957576	0.671415	0.957576	-0.251185	41.5171
0.275961	0.830705	1.43468	1.64151	0.699265	1.46021	1.46021	0.669578	1.46021	-0.24588	42.1697
0.277624	0.827405	1.40491	1.60844	0.710191	1.53444	1.53444	0.667847	1.53444	-0.244488	42.8222
0.279286	0.824183	1.37674	1.57705	0.721117	0.935623	0.935623	0.666212	0.935623	-0.243316	43.4747
0.280949	0.821036	1.35006	1.54722	0.732043	0.0728161	0.0728161	0.664668	0.0728161	-0.231282	44.1272
0.282611	0.817962	1.32476	1.51885	0.742969	-0.548256	-0.548256	0.663208	-0.548256	-0.228591	44.7798
0.284077	0.815311	1.30353	1.49497	0.753895	-0.376656	-0.376656	0.661826	-0.376656	-0.226083	45.4323
0.284273	0.814959	1.30076	1.49184	0.764821	-0.277692	-0.277692	0.660515	-0.277692	-0.223353	46.0848
0.285936	0.812025	1.27796	1.46611	0.775747	-0.0597752	-0.0597752	0.659272	-0.0597752	-0.215631	46.7374
0.287598	0.809158	1.25629	1.44157	0.786673	-0.138131	-0.138131	0.658092	-0.138131	-0.213437	47.3899
0.289261	0.806355	1.23567	1.41815	0.797599	-0.274185	-0.274185	0.65697	-0.274185	-0.202991	48.0424
0.290923	0.803615	1.21604	1.39578	0.808525	-0.00604175	-0.00604175	0.655902	-0.00604175	-0.191035	48.6949
0.292585	0.800936	1.19734	1.3744	0.819451	-0.202991	-0.202991	0.654886	-0.202991	-0.189187	49.3475
0.294248	0.798316	1.17951	1.35395	0.830377	-0.582184	-0.582184	0.653918	-0.582184	-0.182186	50
0.295003	0.797146	1.17168	1.34495	0.841303	-0.0750002	-0.0750002	0.652995	-0.0750002	-0.161909	50.6525
0.29591	0.795754	1.16249	1.33437	0.85223	0.112595	0.112595	0.652114	0.112595	-0.152313	51.3051
0.297573	0.793248	1.14624	1.31561	0.863156	0.253378	0.253378	0.651272	0.253378	-0.148375	51.9576
0.299235	0.790795	1.13071	1.29763	0.874082	-0.39645	-0.39645	0.650468	-0.39645	-0.138131	52.6101
0.300898	0.788395	1.11586	1.28038	0.885008	-0.41342	-0.41342	0.649699	-0.41342	-0.131104	53.2626
0.30256	0.786047	1.10165	1.26382	0.895934	-0.499633	-0.499633	0.648963	-0.499633	-0.121423	53.9152
0.304222	0.783748	1.08804	1.24791	0.90686	-0.40604	-0.40604	0.648258	-0.40604	-0.11924	54.5677
0.305885	0.781497	1.07501	1.23263	0.917786	-0.425935	-0.425935	0.647582	-0.425935	-0.0961381	55.2202
0.305929	0.781439	1.07467	1.23224	0.928712	-0.152313	-0.152313	0.646935	-0.152313	-0.0912486	55.8728
0.307547	0.779294	1.06251	1.21793	0.939638	-0.223353	-0.223353	0.646314	-0.223353	-0.0824219	56.5253
0.30921	0.777136	1.05053	1.20379	0.950564	-0.362438	-0.362438	0.645717	-0.362438	-0.0750002	57.1778
0.310872	0.775022	1.03903	1.19018	0.96149	-0.400299	-0.400299	0.645144	-0.400299	-0.0733691	57.8303
0.312534	0.772952	1.02799	1.17706	0.972416	-0.440292	-0.440292	0.644594	-0.440292	-0.0664527	58.4829
0.314197	0.770924	1.01738	1.16442	0.983342	-0.598247	-0.598247	0.644065	-0.598247	-0.0597752	59.1354
0.315859	0.768937	1.00718	1.15224	0.994268	-0.121423	-0.121423	0.643555	-0.121423	-0.0577094	59.7879
0.316855	0.767766	1.00126	1.14515	1.00519	0.52098	0.52098	0.643065	0.52098	-0.0541117	60.4405
0.317522	0.766989	0.997368	1.14048	1.01612	0.306783	0.306783	0.642593	0.306783	-0.050088	61.093
0.319184	0.765081	0.987931	1.12914	1.02705	0.332889	0.332889	0.642139	0.332889	-0.0289813	61.7455
0.320847	0.76321	0.978845	1.11818	1.03797	-0.0277942	-0.0277942	0.641701	-0.0277942	-0.0277942	62.398
0.322509	0.761376	0.970095	1.1076	1.0489	-0.444695	-0.444695	0.641278	-0.444695	-0.0237051	63.0506
0.324171	0.759578	0.961663	1.09737	1.05982	-0.308144	-0.308144	0.64087	-0.308144	-0.020169	63.7031
0.325834	0.757815	0.953535	1.08747	1.07075	-0.365616	-0.365616	0.640477	-0.365616	-0.00604175	64.3556
0.327496	0.756085	0.945696	1.07791	1.08168	-0.570799	-0.570799	0.640097	-0.570799	0.00883486	65.0082
0.327781	0.755793	0.944383	1.0763	1.0926	-0.394159	-0.394159	0.63973	-0.394159	0.040918	65.6607
0.329159	0.754389	0.938133	1.06865	1.10353	-0.0237051	-0.0237051	0.639375	-0.0237051	0.0440847	66.3132
0.330821	0.752726	0.930832	1.05968	1.11445	-0.050088	-0.050088	0.639033	-0.050088	0.0492441	66.9657
0.332483	0.751093	0.923783	1.051	1.12538	-0.0824219	-0.0824219	0.638701	-0.0824219	0.0601926	67.6183
0.334146	0.749492	0.916973	1.04259	1.13631	0.167804	0.167804	0.63838	0.167804	0.0728161	68.2708
0.335808	0.74792	0.910392	1.03444	1.14723	0.1894	0.1894	0.63807	0.1894	0.0798794	68.9233
0.337471	0.746378	0.904029	1.02653	1.15816	-0.213437	-0.213437	0.637769	-0.213437	0.102188	69.5759
0.338707	0.74525	0.899435	1.02081	1.16908	-0.244488	-0.244488	0.637478	-0.244488	0.106218	70.2284
0.339133	0.744864	0.897876	1.01886	1.18001	0.124919	0.124919	0.637196	0.124919	0.112595	70.8809
0.340796	0.743378	0.891923	1.01143	1.19094	-0.020169	-0.020169	0.636923	-0.020169	0.123078	71.5334
0.342458	0.741919	0.886161	1.0042	1.20186	-0.396875	-0.396875	0.636658	-0.396875	0.124919	72.186
0.34412	0.740486	0.880583	0.997194	1.21279	-0.461187	-0.461187	0.636401	-0.461187	0.13778	72.8385
0.345783	0.739079	0.87518	0.990385	1.22371	-0.462262	-0.462262	0.636152	-0.462262	0.167804	73.491
0.347445	0.737698	0.869946	0.98377	1.23464	-0.355557	-0.355557	0.63591	-0.355557	0.170101	74.1436
0.349108	0.736341	0.864874	0.97734	1.24557	-0.548633	-0.548633	0.635676	-0.548633	0.1894	74.7961
0.349633	0.735918	0.863305	0.975347	1.25649	-0.422977	-0.422977	0.635448	-0.422977	0.206291	75.4486
0.35077	0.735008	0.859956	0.97109	1.26742	-0.366638	-0.366638	0.635226	-0.366638	0.253378	76.1011
0.352432	0.733699	0.855188	0.965012	1.27834	-0.189187	-0.189187	0.635011	-0.189187	0.287832	76.7537
0.354095	0.732413	0.850562	0.959099	1.28927	-0.0912486	-0.0912486	0.634802	-0.0912486	0.298198	77.4062
0.355757	0.731149	0.846073	0.953347	1.3002	-0.276802	-0.276802	0.634599	-0.276802	0.300884	78.0587
0.35742	0.729906	0.841716	0.947748	1.31112	-0.456144	-0.456144	0.634401	-0.456144	0.306783	78.7113
0.359082	0.728686	0.837485	0.942296	1.32205	-0.0961381	-0.0961381	0.634209	-0.0961381	0.332889	79.3638
0.360559	0.727619	0.833831	0.937575	1.33297	-0.131104	-0.131104	0.634023	-0.131104	0.38973	80.0163
0.360745	0.727486	0.833377	0.936988	1.3439	-0.24588	-0.24588	0.633841	-0.24588	0.52098	80.6688
0.362407	0.726307	0.829386	0.931817	1.35483	-0.29077	-0.29077	0.633664	-0.29077	0.561326	81.3214
0.364069	0.725147	0.825507	0.92678	1.36575	-0.182186	-0.182186	0.633491	-0.182186	0.648139	81.9739
0.365732	0.724007	0.821737	0.92187	1.37668	0.102188	0.102188	0.633324	0.102188	0.668167	82.6264
0.367394	0.722886	0.818072	0.917084	1.3876	0.287832	0.287832	0.63316	0.287832	0.687539	83.279
0.369057	0.721784	0.814508	0.912417	1.39853	0.0492441	0.0492441	0.633001	0.0492441	0.692195	83.9315
0.370719	0.7207	0.81104	0.907866	1.40946	-0.226083	-0.226083	0.632846	-0.226083	0.701903	84.584
0.371485	0.720207	0.809475	0.905807	1.42038	-0.0733691	-0.0733691	0.632695	-0.0733691	0.746751	85.2365
0.372381	0.719634	0.807666	0.903426	1.43131	0.106218	0.106218	0.632547	0.106218	0.789327	85.8891
0.374044	0.718586	0.804383	0.899094	1.44223	0.0440847	0.0440847	0.632403	0.0440847	0.851246	86.5416
0.375706	0.717554	0.801187	0.894866	1.45316	-0.295341	-0.295341	0.632263	-0.295341	0.935623	87.1941
0.377369	0.716539	0.798074	0.890739	1.46409	-0.446463	-0.446463	0.632126	-0.446463	0.957576	87.8467
0.379031	0.715541	0.795043	0.886709	1.47501	-0.345834	-0.345834	0.631993	-0.345834	0.9981	88.4992
0.380694	0.714558	0.79209	0.882774	1.48594	-0.284023	-0.284023	0.631863	-0.284023	1.07293	89.1517
0.382356	0.713592	0.789213	0.87893	1.49686	-0.474255	-0.474255	0.631736	-0.474255	1.0974	89.8042
0.382411	0.71356	0.789119	0.878805	1.50779	-0.228591	-0.228591	0.631612	-0.228591	1.264	90.4568
0.384018	0.71264	0.786409	0.875174	1.51872	-0.0541117	-0.0541117	0.63149	-0.0541117	1.30844	91.1093
0.385681	0.711704	0.783675	0.871504	1.52964	-0.215631	-0.215631	0.631372	-0.215631	1.33753	91.7618
0.387343	0.710782	0.78101	0.867917	1.54057	-0.251185	-0.251185	0.631256	-0.251185	1.38875	92.4144
0.389006	0.709875	0.778411	0.864411	1.55149	0.040918	0.040918	0.631144	0.040918	1.46021	93.0669
0.390668	0.708982	0.775876	0.860982	1.56242	-0.428029	-0.428029	0.631033	-0.428029	1.53444	93.7194
0.39233	0.708102	0.773402	0.85763	1.57335	-0.41573	-0.41573	0.630925	-0.41573	1.59828	94.3719
0.393337	0.707577	0.771934	0.855636	1.58427	-0.51082	-0.51082	0.63082	-0.51082	1.7046	95.0245
0.393993	0.707236	0.770989	0.85435	1.5952	-0.456813	-0.456813	0.630717	-0.456813	1.87106	95.677
0.395655	0.706384	0.768633	0.851142	1.60612	-0.321489	-0.321489	0.630616	-0.321489	1.88904	96.3295
0.397318	0.705544	0.766333	0.848002	1.61705	-0.588854	-0.588854	0.630517	-0.588854	2.16382	96.9821
0.39898	0.704717	0.764088	0.84493	1.62798	-0.329016	-0.329016	0.630421	-0.329016	2.19013	97.6346
0.400643	0.703903	0.761895	0.841923	1.6389	0.00883486	0.00883486	0.630327	0.00883486	3.27925	98.2871
0.402305	0.703101	0.759753	0.838979	1.64983	-0.0289813	-0.0289813	0.630234	-0.0289813	5.07615	98.9396
0.403967	0.70231	0.757661	0.836097	1.66075	-0.385178	-0.385178	0.630144	-0.385178	5.79742	99.5922
0.404263	0.702171	0.757294	0.835591
0.40563	0.701532	0.755617	0.833274
0.407292	0.700765	0.753619	0.830509
0.408955	0.700009	0.751666	0.8278
0.410617	0.699264	0.749757	0.825146
0.41228	0.698531	0.74789	0.822546
0.413942	0.697807	0.746064	0.819997
0.415189	0.697272	0.744721	0.818119
0.415604	0.697095	0.744279	0.817499
0.417267	0.696392	0.742532	0.815049
0.418929	0.6957	0.740823	0.812648
0.420592	0.695017	0.73915	0.810293
0.422254	0.694344	0.737514	0.807983
0.423916	0.693681	0.735911	0.805717
0.425579	0.693027	0.734343	0.803495
0.426115	0.692818	0.733844	0.802787
0.427241	0.692382	0.732807	0.801314
0.428904	0.691746	0.731303	0.799173
0.430566	0.691118	0.729829	0.797073
0.432229	0.6905	0.728386	0.795011
0.433891	0.68989	0.726972	0.792987
0.435553	0.689288	0.725587	0.791
0.437041	0.688756	0.724371	0.789252
0.437216	0.688694	0.724229	0.789049
0.438878	0.688109	0.722898	0.787132
0.440541	0.687531	0.721594	0.78525
0.442203	0.686961	0.720315	0.783401
0.443865	0.686399	0.719061	0.781585
0.445528	0.685844	0.717831	0.7798
0.44719	0.685296	0.716625	0.778047
0.447967	0.685043	0.71607	0.777238
0.448853	0.684756	0.715442	0.776324
0.450515	0.684223	0.714282	0.77463
0.452178	0.683696	0.713143	0.772965
0.45384	0.683177	0.712026	0.771328
0.455502	0.682664	0.71093	0.769719
0.457165	0.682158	0.709854	0.768137
0.458827	0.681659	0.708797	0.766581
0.458893	0.681639	0.708756	0.76652
0.46049	0.681165	0.707761	0.765051
0.462152	0.680678	0.706743	0.763546
0.463814	0.680198	0.705743	0.762066
0.465477	0.679723	0.704761	0.760609
0.467139	0.679254	0.703797	0.759176
0.468802	0.678791	0.70285	0.757767
0.469819	0.678511	0.702279	0.756915
0.470464	0.678334	0.70192	0.756379
0.472127	0.677883	0.701006	0.755014
0.473789	0.677437	0.700108	0.75367
0.475451	0.676997	0.699225	0.752347
0.477114	0.676562	0.698358	0.751045
0.478776	0.676132	0.697506	0.749763
0.480439	0.675708	0.696668	0.748501
0.480745	0.67563	0.696515	0.748271
0.482101	0.675288	0.695845	0.747258
0.483763	0.674874	0.695035	0.746034
0.485426	0.674465	0.694239	0.744829
0.487088	0.674061	0.693456	0.743642
0.488751	0.673661	0.692686	0.742472
0.490413	0.673266	0.691929	0.74132
0.491671	0.672971	0.691364	0.74046
0.492076	0.672876	0.691184	0.740186
0.493738	0.672491	0.690452	0.739068
0.4954	0.67211	0.689731	0.737966
0.497063	0.671733	0.689022	0.73688
0.498725	0.671361	0.688324	0.735811
0.500388	0.670993	0.687638	0.734756
0.50205	0.67063	0.686962	0.733717
0.502597	0.670511	0.686742	0.733379
0.503712	0.67027	0.686297	0.732693
0.505375	0.669915	0.685643	0.731683
0.507037	0.669564	0.684998	0.730688
0.5087	0.669217	0.684364	0.729706
0.510362	0.668873	0.68374	0.728738
0.512025	0.668534	0.683125	0.727784
0.513523	0.668231	0.682579	0.726936
0.513687	0.668199	0.68252	0.726843
0.515349	0.667867	0.681923	0.725915
0.517012	0.667539	0.681336	0.725
0.518674	0.667214	0.680758	0.724098
0.520337	0.666893	0.680189	0.723207
0.521999	0.666576	0.679627	0.722329
0.523661	0.666262	0.679075	0.721462
0.524449	0.666115	0.678816	0.721056
0.525324	0.665952	0.67853	0.720607
0.526986	0.665645	0.677994	0.719764
0.528649	0.665341	0.677465	0.718932
0.530311	0.665041	0.676944	0.71811
0.531974	0.664744	0.676431	0.7173
0.533636	0.66445	0.675925	0.7165
0.535298	0.664159	0.675426	0.71571
0.535375	0.664146	0.675403	0.715674
0.536961	0.663872	0.674934	0.714931
0.538623	0.663587	0.67445	0.714162
0.540286	0.663306	0.673972	0.713403
0.541948	0.663027	0.673501	0.712653
0.54361	0.662751	0.673037	0.711913
0.545273	0.662479	0.672579	0.711183
0.546301	0.662311	0.672299	0.710735
0.546935	0.662209	0.672127	0.710461
0.548598	0.661942	0.671682	0.709749
0.55026	0.661678	0.671243	0.709045
0.551923	0.661416	0.670809	0.708351
0.553585	0.661157	0.670382	0.707665
0.555247	0.660901	0.669961	0.706987
0.55691	0.660648	0.669545	0.706318
0.557227	0.660599	0.669466	0.706191
0.558572	0.660397	0.669135	0.705657
0.560235	0.660148	0.66873	0.705004
0.561897	0.659902	0.668331	0.704359
0.563559	0.659659	0.667937	0.703721
0.565222	0.659418	0.667548	0.703092
0.566884	0.65918	0.667165	0.70247
0.568153	0.658999	0.666876	0.702
0.568547	0.658943	0.666786	0.701855
0.570209	0.65871	0.666413	0.701248
0.571872	0.658478	0.666044	0.700647
0.573534	0.658249	0.66568	0.700054
0.575196	0.658022	0.665321	0.699468
0.576859	0.657798	0.664966	0.698889
0.578521	0.657575	0.664616	0.698316
0.579079	0.657501	0.664499	0.698126
0.580184	0.657355	0.66427	0.69775
0.581846	0.657137	0.663929	0.697191
0.583508	0.656921	0.663592	0.696638
0.585171	0.656707	0.663259	0.696091
0.586833	0.656495	0.66293	0.695551
0.588496	0.656286	0.662606	0.695017
0.590005	0.656097	0.662315	0.694537
0.590158	0.656078	0.662285	0.694488
0.591821	0.655872	0.661969	0.693966
0.593483	0.655668	0.661656	0.69345
0.595145	0.655466	0.661347	0.692939
0.596808	0.655267	0.661042	0.692434
0.59847	0.655068	0.660741	0.691935
0.600133	0.654872	0.660443	0.691441
0.600931	0.654779	0.660302	0.691206
0.601795	0.654678	0.660149	0.690952
0.603458	0.654485	0.659859	0.690469
0.60512	0.654295	0.659572	0.689992
0.606782	0.654106	0.659288	0.689519
0.608445	0.653919	0.659008	0.689051
0.610107	0.653733	0.658731	0.688589
0.61177	0.653549	0.658457	0.688132
0.611857	0.65354	0.658443	0.688108
0.613432	0.653367	0.658186	0.687679
0.615094	0.653187	0.657919	0.687231
0.616757	0.653008	0.657655	0.686788
0.618419	0.652831	0.657394	0.68635
0.620082	0.652656	0.657135	0.685916
0.621744	0.652482	0.65688	0.685487
0.622783	0.652374	0.656722	0.685221
0.623407	0.652309	0.656628	0.685063
0.625069	0.652139	0.656379	0.684642
0.626731	0.651969	0.656132	0.684227
0.628394	0.651802	0.655888	0.683815
0.630056	0.651635	0.655647	0.683408
0.631719	0.651471	0.655409	0.683005
0.633381	0.651307	0.655173	0.682606
0.633709	0.651275	0.655127	0.682528
0.635043	0.651145	0.65494	0.682211
0.636706	0.650985	0.65471	0.68182
0.638368	0.650826	0.654482	0.681433
0.640031	0.650668	0.654257	0.68105
0.641693	0.650512	0.654034	0.680671
0.643356	0.650357	0.653814	0.680296
0.644635	0.650239	0.653646	0.68001
0.645018	0.650204	0.653596	0.679924
0.64668	0.650051	0.65338	0.679557
0.648343	0.6499	0.653167	0.679192
0.650005	0.649751	0.652956	0.678832
0.651668	0.649603	0.652747	0.678475
0.65333	0.649456	0.652541	0.678121
0.654992	0.64931	0.652336	0.677771
0.655561	0.64926	0.652267	0.677652
0.656655	0.649165	0.652134	0.677425
0.658317	0.649022	0.651934	0.677081
0.65998	0.64888	0.651736	0.676741
0.661642	0.648739	0.651541	0.676405
0.663305	0.648599	0.651347	0.676071
0.664967	0.648461	0.651155	0.675741
0.666487	0.648335	0.650982	0.675442
0.666629	0.648323	0.650966	0.675414
0.668292	0.648187	0.650778	0.67509
0.669954	0.648052	0.650592	0.674769
0.671617	0.647918	0.650408	0.674451
0.673279	0.647785	0.650226	0.674137
0.674941	0.647653	0.650046	0.673825
0.676604	0.647523	0.649868	0.673516
0.677413	0.647459	0.649782	0.673367
0.678266	0.647393	0.649692	0.67321
0.679929	0.647264	0.649517	0.672907
0.681591	0.647137	0.649344	0.672606
0.683254	0.64701	0.649173	0.672309
0.684916	0.646885	0.649004	0.672014
0.686578	0.646761	0.648836	0.671722
0.688241	0.646637	0.64867	0.671432
0.688339	0.64663	0.64866	0.671415
0.689903	0.646515	0.648505	0.671145
0.691566	0.646393	0.648343	0.670861
0.693228	0.646273	0.648181	0.67058
0.69489	0.646153	0.648022	0.670301
0.696553	0.646035	0.647864	0.670024
0.698215	0.645917	0.647707	0.66975
0.699265	0.645844	0.647609	0.669578
0.699878	0.645801	0.647552	0.669478
0.70154	0.645685	0.647399	0.669209
0.703203	0.64557	0.647247	0.668942
0.704865	0.645456	0.647097	0.668678
0.706527	0.645343	0.646948	0.668416
0.70819	0.645231	0.6468	0.668156
0.709852	0.64512	0.646654	0.667899
0.710191	0.645097	0.646624	0.667847
0.711515	0.645009	0.646509	0.667644
0.713177	0.6449	0.646366	0.667391
0.714839	0.644791	0.646224	0.66714
0.716502	0.644683	0.646083	0.666891
0.718164	0.644576	0.645943	0.666645
0.719827	0.64447	0.645805	0.666401
0.721117	0.644388	0.645699	0.666212
0.721489	0.644365	0.645669	0.666158
0.723152	0.64426	0.645533	0.665918
0.724814	0.644156	0.645399	0.66568
0.726476	0.644053	0.645266	0.665444
0.728139	0.643951	0.645134	0.66521
0.729801	0.64385	0.645003	0.664978
0.731464	0.643749	0.644874	0.664748
0.732043	0.643714	0.644829	0.664668
0.733126	0.643649	0.644746	0.66452
0.734788	0.64355	0.644619	0.664294
0.736451	0.643451	0.644493	0.66407
0.738113	0.643354	0.644368	0.663847
0.739776	0.643257	0.644245	0.663627
0.741438	0.643161	0.644122	0.663408
0.742969	0.643073	0.64401	0.663208
0.743101	0.643065	0.644001	0.663191
0.744763	0.64297	0.643881	0.662976
0.746425	0.642876	0.643761	0.662763
0.748088	0.642783	0.643643	0.662551
0.74975	0.64269	0.643526	0.662341
0.751413	0.642598	0.64341	0.662133
0.753075	0.642507	0.643295	0.661927
0.753895	0.642462	0.643239	0.661826
0.754737	0.642416	0.643181	0.661722
0.7564	0.642326	0.643068	0.661519
0.758062	0.642236	0.642956	0.661318
0.759725	0.642148	0.642845	0.661118
0.761387	0.64206	0.642735	0.66092
0.76305	0.641972	0.642626	0.660723
0.764712	0.641885	0.642517	0.660528
0.764821	0.64188	0.64251	0.660515
0.766374	0.641799	0.64241	0.660335
0.768037	0.641714	0.642304	0.660143
0.769699	0.641629	0.642198	0.659952
0.771362	0.641544	0.642094	0.659763
0.773024	0.64146	0.64199	0.659576
0.774686	0.641377	0.641888	0.65939
0.775747	0.641324	0.641822	0.659272
0.776349	0.641295	0.641786	0.659205
0.778011	0.641213	0.641685	0.659022
0.779674	0.641131	0.641584	0.658841
0.781336	0.64105	0.641485	0.658661
0.782999	0.64097	0.641387	0.658482
0.784661	0.64089	0.641289	0.658304
0.786323	0.640811	0.641192	0.658128
0.786673	0.640794	0.641172	0.658092
0.787986	0.640732	0.641096	0.657954
0.789648	0.640654	0.641001	0.65778
0.791311	0.640577	0.640906	0.657608
0.792973	0.6405	0.640813	0.657438
0.794636	0.640423	0.64072	0.657268
0.796298	0.640347	0.640628	0.6571
0.797599	0.640288	0.640556	0.65697
0.79796	0.640272	0.640536	0.656933
0.799623	0.640197	0.640446	0.656768
0.801285	0.640123	0.640356	0.656604
0.802948	0.640049	0.640267	0.656441
0.80461	0.639975	0.640178	0.656279
0.806272	0.639902	0.64009	0.656118
0.807935	0.63983	0.640003	0.655959
0.808525	0.639804	0.639973	0.655902
0.809597	0.639758	0.639917	0.6558
0.81126	0.639687	0.639831	0.655643
0.812922	0.639616	0.639746	0.655487
0.814585	0.639545	0.639662	0.655333
0.816247	0.639475	0.639578	0.655179
0.817909	0.639406	0.639496	0.655027
0.819451	0.639342	0.639419	0.654886
0.819572	0.639337	0.639413	0.654875
0.821234	0.639268	0.639332	0.654725
0.822897	0.6392	0.639251	0.654576
0.824559	0.639132	0.63917	0.654428
0.826221	0.639065	0.63909	0.654281
0.827884	0.638998	0.639011	0.654135
0.829546	0.638932	0.638933	0.65399
0.830377	0.638899	0.638894	0.653918
0.831209	0.638866	0.638855	0.653846
0.832871	0.6388	0.638778	0.653703
0.834534	0.638735	0.638701	0.653562
0.836196	0.638671	0.638625	0.653421
0.837858	0.638607	0.638549	0.653281
0.839521	0.638543	0.638474	0.653142
0.841183	0.638479	0.6384	0.653005
0.841303	0.638475	0.638395	0.652995
0.842846	0.638416	0.638326	0.652868
0.844508	0.638354	0.638253	0.652732
0.84617	0.638292	0.63818	0.652597
0.847833	0.63823	0.638108	0.652463
0.849495	0.638168	0.638037	0.65233
0.851158	0.638107	0.637965	0.652198
0.85223	0.638068	0.63792	0.652114
0.85282	0.638047	0.637895	0.652067
0.854483	0.637987	0.637825	0.651937
0.856145	0.637927	0.637755	0.651808
0.857807	0.637867	0.637687	0.651679
0.85947	0.637808	0.637618	0.651552
0.861132	0.63775	0.63755	0.651425
0.862795	0.637691	0.637483	0.651299
0.863156	0.637679	0.637468	0.651272
0.864457	0.637633	0.637416	0.651174
0.866119	0.637576	0.637349	0.65105
0.867782	0.637518	0.637283	0.650927
0.869444	0.637462	0.637218	0.650805
0.871107	0.637405	0.637153	0.650683
0.872769	0.637349	0.637088	0.650563
0.874082	0.637305	0.637038	0.650468
0.874432	0.637293	0.637024	0.650443
0.876094	0.637238	0.636961	0.650324
0.877756	0.637182	0.636898	0.650205
0.879419	0.637128	0.636835	0.650088
0.881081	0.637073	0.636773	0.649971
0.882744	0.637019	0.636711	0.649855
0.884406	0.636965	0.63665	0.64974
0.885008	0.636946	0.636628	0.649699
0.886068	0.636912	0.636589	0.649626
0.887731	0.636859	0.636528	0.649512
0.889393	0.636806	0.636468	0.649399
0.891056	0.636753	0.636409	0.649287
0.892718	0.636701	0.63635	0.649176
0.894381	0.636649	0.636291	0.649065
0.895934	0.636601	0.636236	0.648963
0.896043	0.636598	0.636232	0.648955
0.897705	0.636547	0.636174	0.648846
0.899368	0.636496	0.636117	0.648738
0.90103	0.636445	0.63606	0.64863
0.902693	0.636395	0.636003	0.648523
0.904355	0.636345	0.635947	0.648417
0.906017	0.636295	0.635891	0.648311
0.90686	0.63627	0.635863	0.648258
0.90768	0.636246	0.635835	0.648206
0.909342	0.636196	0.63578	0.648102
0.911005	0.636148	0.635725	0.647998
0.912667	0.636099	0.635671	0.647895
0.91433	0.636051	0.635617	0.647793
0.915992	0.636003	0.635563	0.647691
0.917654	0.635955	0.63551	0.64759
0.917786	0.635951	0.635506	0.647582
0.919317	0.635908	0.635457	0.64749
0.920979	0.635861	0.635404	0.64739
0.922642	0.635814	0.635352	0.647291
0.924304	0.635767	0.6353	0.647193
0.925966	0.635721	0.635249	0.647095
0.927629	0.635675	0.635198	0.646998
0.928712	0.635645	0.635164	0.646935
0.929291	0.635629	0.635147	0.646901
0.930954	0.635584	0.635096	0.646805
0.932616	0.635538	0.635046	0.64671
0.934279	0.635493	0.634996	0.646615
0.935941	0.635449	0.634947	0.646521
0.937603	0.635404	0.634898	0.646427
0.939266	0.63536	0.634849	0.646334
0.939638	0.63535	0.634838	0.646314
0.940928	0.635316	0.6348	0.646242
0.942591	0.635272	0.634752	0.64615
0.944253	0.635229	0.634704	0.646059
0.945915	0.635186	0.634657	0.645968
0.947578	0.635143	0.63461	0.645878
0.94924	0.6351	0.634563	0.645788
0.950564	0.635066	0.634526	0.645717
0.950903	0.635058	0.634516	0.645699
0.952565	0.635015	0.63447	0.64561
0.954228	0.634973	0.634424	0.645522
0.95589	0.634932	0.634378	0.645435
0.957552	0.63489	0.634333	0.645348
0.959215	0.634849	0.634288	0.645262
0.960877	0.634808	0.634243	0.645176
0.96149	0.634793	0.634226	0.645144
0.96254	0.634767	0.634198	0.64509
0.964202	0.634726	0.634154	0.645006
0.965864	0.634686	0.63411	0.644921
0.967527	0.634646	0.634066	0.644837
0.969189	0.634606	0.634023	0.644754
0.970852	0.634566	0.63398	0.644671
0.972416	0.634529	0.633939	0.644594
0.972514	0.634527	0.633937	0.644589
0.974177	0.634488	0.633894	0.644507
0.975839	0.634449	0.633852	0.644426
0.977501	0.63441	0.63381	0.644345
0.979164	0.634371	0.633768	0.644265
0.980826	0.634333	0.633727	0.644185
0.982489	0.634295	0.633685	0.644105
0.983342	0.634275	0.633664	0.644065
0.984151	0.634257	0.633644	0.644026
0.985813	0.634219	0.633604	0.643948
0.987476	0.634181	0.633563	0.64387
0.989138	0.634144	0.633523	0.643792
0.990801	0.634107	0.633483	0.643715
0.992463	0.63407	0.633443	0.643638
0.994126	0.634033	0.633404	0.643562
0.994268	0.63403	0.6334	0.643555
0.995788	0.633996	0.633364	0.643486
0.99745	0.63396	0.633325	0.643411
0.999113	0.633924	0.633287	0.643336
1.00078	0.633888	0.633248	0.643261
1.00244	0.633852	0.63321	0.643187
1.0041	0.633816	0.633172	0.643114
1.00519	0.633793	0.633147	0.643065
1.00576	0.633781	0.633134	0.64304
1.00742	0.633746	0.633096	0.642968
1.00909	0.633711	0.633059	0.642895
1.01075	0.633676	0.633022	0.642823
1.01241	0.633641	0.632985	0.642752
1.01407	0.633607	0.632948	0.64268
1.01574	0.633573	0.632912	0.64261
1.01612	0.633565	0.632903	0.642593
1.0174	0.633538	0.632876	0.642539
1.01906	0.633505	0.63284	0.642469
1.02072	0.633471	0.632804	0.6424
1.02239	0.633437	0.632768	0.642331
1.02405	0.633404	0.632733	0.642262
1.02571	0.633371	0.632698	0.642193
1.02705	0.633344	0.632669	0.642139
1.02737	0.633338	0.632663	0.642125
1.02904	0.633305	0.632628	0.642058
1.0307	0.633272	0.632593	0.64199
1.03236	0.633239	0.632559	0.641924
1.03402	0.633207	0.632525	0.641857
1.03569	0.633175	0.632491	0.641791
1.03735	0.633143	0.632457	0.641725
1.03797	0.633131	0.632444	0.641701
1.03901	0.633111	0.632424	0.64166
1.04067	0.633079	0.63239	0.641595
1.04234	0.633048	0.632357	0.64153
1.044	0.633016	0.632324	0.641466
1.04566	0.632985	0.632291	0.641402
1.04732	0.632954	0.632259	0.641338
1.0489	0.632925	0.632228	0.641278
1.04899	0.632923	0.632226	0.641275
1.05065	0.632892	0.632194	0.641212
1.05231	0.632862	0.632162	0.641149
1.05397	0.632831	0.63213	0.641087
1.05564	0.632801	0.632099	0.641025
1.0573	0.632771	0.632067	0.640963
1.05896	0.632741	0.632036	0.640902
1.05982	0.632726	0.63202	0.64087
1.06062	0.632711	0.632005	0.640841
1.06228	0.632682	0.631974	0.64078
1.06395	0.632652	0.631943	0.64072
1.06561	0.632623	0.631912	0.64066
1.06727	0.632593	0.631882	0.640601
1.06893	0.632564	0.631852	0.640541
1.0706	0.632535	0.631822	0.640482
1.07075	0.632533	0.631819	0.640477
1.07226	0.632507	0.631792	0.640424
1.07392	0.632478	0.631762	0.640365
1.07558	0.632449	0.631732	0.640307
1.07725	0.632421	0.631703	0.640249
1.07891	0.632393	0.631674	0.640192
1.08057	0.632365	0.631645	0.640135
1.08168	0.632346	0.631626	0.640097
1.08223	0.632337	0.631616	0.640078
1.0839	0.632309	0.631587	0.640021
1.08556	0.632281	0.631559	0.639965
1.08722	0.632254	0.63153	0.639909
1.08888	0.632226	0.631502	0.639853
1.09055	0.632199	0.631474	0.639798
1.09221	0.632172	0.631446	0.639743
1.0926	0.632166	0.631439	0.63973
1.09387	0.632145	0.631418	0.639688
1.09553	0.632118	0.63139	0.639634
1.0972	0.632091	0.631363	0.639579
1.09886	0.632065	0.631335	0.639525
1.10052	0.632038	0.631308	0.639472
1.10218	0.632012	0.631281	0.639418
1.10353	0.631991	0.631259	0.639375
1.10385	0.631986	0.631254	0.639365
1.10551	0.63196	0.631228	0.639312
1.10717	0.631934	0.631201	0.63926
1.10883	0.631908	0.631174	0.639208
1.11049	0.631882	0.631148	0.639155
1.11216	0.631857	0.631122	0.639104
1.11382	0.631831	0.631096	0.639052
1.11445	0.631821	0.631086	0.639033
1.11548	0.631806	0.63107	0.639001
1.11714	0.63178	0.631044	0.63895
1.11881	0.631755	0.631019	0.638899
1.12047	0.63173	0.630993	0.638849
1.12213	0.631705	0.630968	0.638798
1.12379	0.631681	0.630943	0.638748
1.12538	0.631657	0.630919	0.638701
1.12546	0.631656	0.630917	0.638699
1.12712	0.631632	0.630893	0.638649
1.12878	0.631607	0.630868	0.6386
1.13044	0.631583	0.630843	0.638551
1.13211	0.631559	0.630818	0.638502
1.13377	0.631535	0.630794	0.638454
1.13543	0.631511	0.63077	0.638406
1.13631	0.631498	0.630757	0.63838
1.13709	0.631487	0.630746	0.638358
1.13876	0.631463	0.630722	0.63831
1.14042	0.631439	0.630698	0.638262
1.14208	0.631416	0.630674	0.638215
1.14374	0.631393	0.63065	0.638168
1.14541	0.631369	0.630627	0.638121
1.14707	0.631346	0.630603	0.638075
1.14723	0.631344	0.630601	0.63807
1.14873	0.631323	0.63058	0.638028
1.15039	0.6313	0.630557	0.637982
1.15206	0.631277	0.630534	0.637936
1.15372	0.631254	0.630511	0.63789
1.15538	0.631232	0.630488	0.637845
1.15704	0.631209	0.630465	0.6378
1.15816	0.631194	0.63045	0.637769
1.1587	0.631187	0.630443	0.637755
1.16037	0.631164	0.63042	0.63771
1.16203	0.631142	0.630398	0.637665
1.16369	0.63112	0.630376	0.637621
1.16535	0.631098	0.630353	0.637577
1.16702	0.631076	0.630331	0.637533
1.16868	0.631054	0.63031	0.637489
1.16908	0.631049	0.630304	0.637478
1.17034	0.631033	0.630288	0.637445
1.172	0.631011	0.630266	0.637402
1.17367	0.630989	0.630244	0.637359
1.17533	0.630968	0.630223	0.637316
1.17699	0.630947	0.630202	0.637273
1.17865	0.630925	0.63018	0.637231
1.18001	0.630908	0.630163	0.637196
1.18032	0.630904	0.630159	0.637189
1.18198	0.630883	0.630138	0.637147
1.18364	0.630862	0.630117	0.637105
1.1853	0.630841	0.630096	0.637063
1.18697	0.63082	0.630076	0.637021
1.18863	0.6308	0.630055	0.63698
1.19029	0.630779	0.630035	0.636939
1.19094	0.630771	0.630027	0.636923
1.19195	0.630759	0.630014	0.636898
1.19362	0.630738	0.629994	0.636857
1.19528	0.630718	0.629974	0.636817
1.19694	0.630698	0.629954	0.636777
1.1986	0.630678	0.629934	0.636736
1.20027	0.630658	0.629914	0.636696
1.20186	0.630638	0.629895	0.636658
1.20193	0.630638	0.629894	0.636657
1.20359	0.630618	0.629874	0.636617
1.20525	0.630598	0.629855	0.636578
1.20692	0.630578	0.629835	0.636538
1.20858	0.630559	0.629816	0.636499
1.21024	0.630539	0.629796	0.636461
1.2119	0.63052	0.629777	0.636422
1.21279	0.630509	0.629767	0.636401
1.21356	0.6305	0.629758	0.636383
1.21523	0.630481	0.629739	0.636345
1.21689	0.630462	0.62972	0.636307
1.21855	0.630443	0.629701	0.636269
1.22021	0.630424	0.629682	0.636231
1.22188	0.630405	0.629663	0.636193
1.22354	0.630386	0.629645	0.636156
1.22371	0.630384	0.629643	0.636152
1.2252	0.630367	0.629626	0.636119
1.22686	0.630348	0.629608	0.636082
1.22853	0.63033	0.62959	0.636045
1.23019	0.630311	0.629571	0.636008
1.23185	0.630293	0.629553	0.635971
1.23351	0.630274	0.629535	0.635935
1.23464	0.630262	0.629523	0.63591
1.23518	0.630256	0.629517	0.635899
1.23684	0.630238	0.629499	0.635862
1.2385	0.63022	0.629481	0.635827
1.24016	0.630202	0.629464	0.635791
1.24183	0.630184	0.629446	0.635755
1.24349	0.630166	0.629429	0.63572
1.24515	0.630148	0.629411	0.635684
1.24557	0.630144	0.629407	0.635676
1.24681	0.63013	0.629394	0.635649
1.24848	0.630113	0.629376	0.635614
1.25014	0.630095	0.629359	0.635579
1.2518	0.630077	0.629342	0.635545
1.25346	0.63006	0.629325	0.63551
1.25513	0.630043	0.629308	0.635476
1.25649	0.630028	0.629294	0.635448
1.25679	0.630025	0.629291	0.635442
1.25845	0.630008	0.629274	0.635407
1.26011	0.629991	0.629257	0.635374
1.26177	0.629974	0.629241	0.63534
1.26344	0.629957	0.629224	0.635306
1.2651	0.62994	0.629208	0.635273
1.26676	0.629923	0.629191	0.635239
1.26742	0.629916	0.629185	0.635226
1.26842	0.629906	0.629175	0.635206
1.27009	0.629889	0.629159	0.635173
1.27175	0.629873	0.629142	0.63514
1.27341	0.629856	0.629126	0.635107
1.27507	0.62984	0.62911	0.635075
1.27674	0.629823	0.629094	0.635042
1.27834	0.629807	0.629079	0.635011
1.2784	0.629807	0.629078	0.63501
1.28006	0.62979	0.629062	0.634978
1.28172	0.629774	0.629047	0.634946
1.28339	0.629758	0.629031	0.634914
1.28505	0.629742	0.629015	0.634882
1.28671	0.629726	0.629	0.634851
1.28837	0.62971	0.628984	0.634819
1.28927	0.629701	0.628976	0.634802
1.29004	0.629694	0.628969	0.634788
1.2917	0.629678	0.628953	0.634757
1.29336	0.629662	0.628938	0.634725
1.29502	0.629646	0.628923	0.634694
1.29669	0.629631	0.628908	0.634664
1.29835	0.629615	0.628893	0.634633
1.30001	0.6296	0.628878	0.634602
1.3002	0.629598	0.628876	0.634599
1.30167	0.629584	0.628863	0.634572
1.30334	0.629569	0.628848	0.634542
1.305	0.629553	0.628833	0.634512
1.30666	0.629538	0.628818	0.634481
1.30832	0.629523	0.628804	0.634452
1.30998	0.629508	0.628789	0.634422
1.31112	0.629497	0.628779	0.634401
1.31165	0.629492	0.628774	0.634392
1.31331	0.629477	0.62876	0.634363
1.31497	0.629462	0.628746	0.634333
1.31663	0.629448	0.628731	0.634304
1.3183	0.629433	0.628717	0.634275
1.31996	0.629418	0.628703	0.634246
1.32162	0.629403	0.628688	0.634217
1.32205	0.629399	0.628685	0.634209
1.32328	0.629388	0.628674	0.634188
1.32495	0.629374	0.62866	0.634159
1.32661	0.629359	0.628646	0.634131
1.32827	0.629345	0.628632	0.634102
1.32993	0.62933	0.628619	0.634074
1.3316	0.629316	0.628605	0.634046
1.33297	0.629304	0.628593	0.634023
1.33326	0.629301	0.628591	0.634018
1.33492	0.629287	0.628577	0.63399
1.33658	0.629273	0.628564	0.633962
1.33825	0.629259	0.62855	0.633934
1.33991	0.629245	0.628537	0.633907
1.34157	0.629231	0.628523	0.633879
1.34323	0.629217	0.62851	0.633852
1.3439	0.629211	0.628504	0.633841
1.3449	0.629203	0.628497	0.633824
1.34656	0.629189	0.628483	0.633797
1.34822	0.629175	0.62847	0.63377
1.34988	0.629161	0.628457	0.633743
1.35155	0.629147	0.628444	0.633716
1.35321	0.629134	0.628431	0.63369
1.35483	0.62912	0.628418	0.633664
1.35487	0.62912	0.628418	0.633663
1.35653	0.629106	0.628405	0.633636
1.35819	0.629093	0.628392	0.63361
1.35986	0.629079	0.628379	0.633584
1.36152	0.629066	0.628366	0.633558
1.36318	0.629053	0.628354	0.633531
1.36484	0.629039	0.628341	0.633506
1.36575	0.629032	0.628334	0.633491
1.36651	0.629026	0.628328	0.63348
1.36817	0.629013	0.628316	0.633454
1.36983	0.629	0.628303	0.633428
1.37149	0.628987	0.628291	0.633403
1.37316	0.628973	0.628278	0.633377
1.37482	0.62896	0.628266	0.633352
1.37648	0.628948	0.628254	0.633327
1.37668	0.628946	0.628252	0.633324
1.37814	0.628935	0.628242	0.633301
1.37981	0.628922	0.628229	0.633276
1.38147	0.628909	0.628217	0.633251
1.38313	0.628896	0.628205	0.633227
1.38479	0.628883	0.628193	0.633202
1.38646	0.628871	0.628181	0.633177
1.3876	0.628862	0.628173	0.63316
1.38812	0.628858	0.628169	0.633153
1.38978	0.628846	0.628157	0.633128
1.39144	0.628833	0.628145	0.633104
1.39311	0.628821	0.628134	0.633079
1.39477	0.628808	0.628122	0.633055
1.39643	0.628796	0.62811	0.633031
1.39809	0.628783	0.628099	0.633007
1.39853	0.62878	0.628096	0.633001
1.39976	0.628771	0.628087	0.632983
1.40142	0.628759	0.628075	0.63296
1.40308	0.628747	0.628064	0.632936
1.40474	0.628734	0.628053	0.632912
1.40641	0.628722	0.628041	0.632889
1.40807	0.62871	0.62803	0.632865
1.40946	0.6287	0.62802	0.632846
1.40973	0.628698	0.628018	0.632842
1.41139	0.628686	0.628007	0.632819
1.41305	0.628674	0.627996	0.632796
1.41472	0.628662	0.627985	0.632772
1.41638	0.628651	0.627974	0.63275
1.41804	0.628639	0.627963	0.632727
1.4197	0.628627	0.627952	0.632704
1.42038	0.628622	0.627947	0.632695
1.42137	0.628615	0.627941	0.632681
1.42303	0.628604	0.62793	0.632659
1.42469	0.628592	0.627919	0.632636
1.42635	0.62858	0.627908	0.632614
1.42802	0.628569	0.627897	0.632591
1.42968	0.628557	0.627886	0.632569
1.43131	0.628546	0.627876	0.632547
1.43134	0.628546	0.627875	0.632547
1.433	0.628535	0.627865	0.632525
1.43467	0.628523	0.627854	0.632503
1.43633	0.628512	0.627844	0.632481
1.43799	0.628501	0.627833	0.632459
1.43965	0.628489	0.627822	0.632437
1.44132	0.628478	0.627812	0.632415
1.44223	0.628472	0.627806	0.632403
1.44298	0.628467	0.627802	0.632394
1.44464	0.628456	0.627791	0.632372
1.4463	0.628445	0.627781	0.632351
1.44797	0.628434	0.62777	0.632329
1.44963	0.628423	0.62776	0.632308
1.45129	0.628412	0.62775	0.632287
1.45295	0.628401	0.62774	0.632266
1.45316	0.628399	0.627739	0.632263
1.45462	0.62839	0.62773	0.632245
1.45628	0.628379	0.62772	0.632224
1.45794	0.628368	0.627709	0.632203
1.4596	0.628358	0.627699	0.632182
1.46126	0.628347	0.627689	0.632161
1.46293	0.628336	0.627679	0.632141
1.46409	0.628329	0.627673	0.632126
1.46459	0.628325	0.62767	0.63212
1.46625	0.628315	0.62766	0.6321
1.46791	0.628304	0.62765	0.632079
1.46958	0.628294	0.62764	0.632059
1.47124	0.628283	0.62763	0.632039
1.4729	0.628273	0.627621	0.632019
1.47456	0.628262	0.627611	0.631998
1.47501	0.628259	0.627608	0.631993
1.47623	0.628252	0.627601	0.631978
1.47789	0.628242	0.627592	0.631958
1.47955	0.628231	0.627582	0.631939
1.48121	0.628221	0.627573	0.631919
1.48288	0.628211	0.627563	0.631899
1.48454	0.6282	0.627554	0.631879
1.48594	0.628192	0.627546	0.631863
1.4862	0.62819	0.627544	0.63186
1.48786	0.62818	0.627535	0.63184
1.48953	0.62817	0.627525	0.631821
1.49119	0.62816	0.627516	0.631801
1.49285	0.62815	0.627507	0.631782
1.49451	0.62814	0.627498	0.631763
1.49618	0.62813	0.627488	0.631744
1.49686	0.628126	0.627485	0.631736
1.49784	0.62812	0.627479	0.631725
1.4995	0.62811	0.62747	0.631705
1.50116	0.6281	0.627461	0.631687
1.50283	0.628091	0.627452	0.631668
1.50449	0.628081	0.627443	0.631649
1.50615	0.628071	0.627434	0.63163
1.50779	0.628061	0.627425	0.631612
1.50781	0.628061	0.627425	0.631611
1.50947	0.628052	0.627416	0.631593
1.51114	0.628042	0.627407	0.631574
1.5128	0.628032	0.627398	0.631556
1.51446	0.628023	0.627389	0.631537
1.51612	0.628013	0.62738	0.631519
1.51779	0.628004	0.627372	0.631501
1.51872	0.627998	0.627367	0.63149
1.51945	0.627994	0.627363	0.631482
1.52111	0.627985	0.627354	0.631464
1.52277	0.627975	0.627346	0.631446
1.52444	0.627966	0.627337	0.631428
1.5261	0.627957	0.627328	0.63141
1.52776	0.627947	0.62732	0.631392
1.52942	0.627938	0.627311	0.631374
1.52964	0.627937	0.62731	0.631372
1.53109	0.627929	0.627303	0.631357
1.53275	0.627919	0.627294	0.631339
1.53441	0.62791	0.627286	0.631321
1.53607	0.627901	0.627277	0.631304
1.53774	0.627892	0.627269	0.631286
1.5394	0.627883	0.627261	0.631269
1.54057	0.627876	0.627255	0.631256
1.54106	0.627874	0.627252	0.631251
1.54272	0.627865	0.627244	0.631234
1.54439	0.627856	0.627236	0.631217
1.54605	0.627847	0.627228	0.6312
1.54771	0.627838	0.627219	0.631182
1.54937	0.627829	0.627211	0.631165
1.55104	0.62782	0.627203	0.631148
1.55149	0.627818	0.627201	0.631144
1.5527	0.627811	0.627195	0.631131
1.55436	0.627802	0.627187	0.631114
1.55602	0.627793	0.627179	0.631097
1.55769	0.627785	0.627171	0.631081
1.55935	0.627776	0.627163	0.631064
1.56101	0.627767	0.627155	0.631047
1.56242	0.62776	0.627148	0.631033
1.56267	0.627759	0.627147	0.631031
1.56433	0.62775	0.627139	0.631014
1.566	0.627741	0.627131	0.630998
1.56766	0.627733	0.627123	0.630981
1.56932	0.627724	0.627115	0.630965
1.57098	0.627716	0.627108	0.630948
1.57265	0.627707	0.6271	0.630932
1.57335	0.627704	0.627097	0.630925
1.57431	0.627699	0.627092	0.630916
1.57597	0.62769	0.627084	0.6309
1.57763	0.627682	0.627077	0.630884
1.5793	0.627673	0.627069	0.630868
1.58096	0.627665	0.627061	0.630852
1.58262	0.627657	0.627054	0.630836
1.58427	0.627648	0.627046	0.63082
1.58428	0.627648	0.627046	0.63082
1.58595	0.62764	0.627039	0.630804
1.58761	0.627632	0.627031	0.630788
1.58927	0.627623	0.627024	0.630772
1.59093	0.627615	0.627016	0.630757
1.5926	0.627607	0.627009	0.630741
1.59426	0.627599	0.627001	0.630726
1.5952	0.627594	0.626997	0.630717
1.59592	0.627591	0.626994	0.63071
1.59758	0.627583	0.626987	0.630695
1.59925	0.627575	0.626979	0.630679
1.60091	0.627567	0.626972	0.630664
1.60257	0.627559	0.626965	0.630648
1.60423	0.627551	0.626957	0.630633
1.6059	0.627543	0.62695	0.630618
1.60612	0.627542	0.626949	0.630616
1.60756	0.627535	0.626943	0.630603
1.60922	0.627527	0.626936	0.630588
1.61088	0.627519	0.626929	0.630573
1.61254	0.627511	0.626922	0.630558
1.61421	0.627503	0.626914	0.630543
1.61587	0.627495	0.626907	0.630528
1.61705	0.62749	0.626902	0.630517
1.61753	0.627488	0.6269	0.630513
1.61919	0.62748	0.626893	0.630498
1.62798	0.627439	0.626857	0.630421
1.6389	0.62739	0.626812	0.630327
1.64983	0.627341	0.626768	0.630234
1.66075	0.627293	0.626725	0.630144

## Sheet: Fig 2b Inset Data
Wavelength	Spin Wave Wavevector	Frequency
nm	1/nm	GHz
480	0.0589	228
500	0.05655	221
540	0.05236	208
575	0.04917	198
600	0.04712	197
660	0.04284	190
750	0.0377	167
850	0.03326	152
900	0.03142	140
25000	0.00113	80

## Sheet: Fig 2b InsetFit
k	Frequency
1/nm	GHz
Fitted Curves Plot	Fitted Curves Plot
0.00113097	83.7248
0.00118881	83.7358
0.00124664	83.7473
0.00130447	83.7593
0.0013623	83.7719
0.00142013	83.785
0.00147796	83.7987
0.0015358	83.8129
0.00159363	83.8276
0.00165146	83.8429
0.00170929	83.8588
0.00176712	83.8751
0.00182495	83.8921
0.00188279	83.9095
0.00194062	83.9275
0.00199845	83.946
0.00205628	83.9651
0.00211411	83.9847
0.00217194	84.0049
0.00222978	84.0256
0.00228761	84.0468
0.00234544	84.0686
0.00240327	84.0909
0.0024611	84.1138
0.00251893	84.1372
0.00257677	84.1611
0.0026346	84.1855
0.00269243	84.2105
0.00275026	84.2361
0.00280809	84.2621
0.00286592	84.2887
0.00292376	84.3159
0.00298159	84.3435
0.00303942	84.3717
0.00309725	84.4004
0.00315508	84.4297
0.00321292	84.4595
0.00327075	84.4898
0.00332858	84.5207
0.00338641	84.552
0.00344424	84.584
0.00350207	84.6164
0.00355991	84.6494
0.00361774	84.6828
0.00367557	84.7169
0.0037334	84.7514
0.00379123	84.7865
0.00384906	84.8221
0.0039069	84.8582
0.00396473	84.8948
0.00402256	84.932
0.00408039	84.9697
0.00413822	85.0079
0.00419605	85.0466
0.00425389	85.0858
0.00431172	85.1256
0.00436955	85.1659
0.00442738	85.2067
0.00448521	85.248
0.00454304	85.2898
0.00460088	85.3321
0.00465871	85.375
0.00471654	85.4184
0.00477437	85.4622
0.0048322	85.5066
0.00489004	85.5515
0.00494787	85.597
0.0050057	85.6429
0.00506353	85.6893
0.00512136	85.7363
0.00517919	85.7837
0.00523703	85.8317
0.00529486	85.8801
0.00535269	85.9291
0.00541052	85.9786
0.00546835	86.0285
0.00552618	86.079
0.00558402	86.13
0.00564185	86.1815
0.00569968	86.2334
0.00575751	86.2859
0.00581534	86.3389
0.00587317	86.3923
0.00593101	86.4463
0.00598884	86.5007
0.00604667	86.5557
0.0061045	86.6111
0.00616233	86.6671
0.00622016	86.7235
0.006278	86.7804
0.00633583	86.8378
0.00639366	86.8957
0.00645149	86.9541
0.00650932	87.0129
0.00656716	87.0723
0.00662499	87.1321
0.00668282	87.1924
0.00674065	87.2532
0.00679848	87.3145
0.00685631	87.3763
0.00691415	87.4385
0.00697198	87.5012
0.00702981	87.5644
0.00708764	87.6281
0.00714547	87.6922
0.0072033	87.7568
0.00726114	87.8219
0.00731897	87.8875
0.0073768	87.9535
0.00743463	88.02
0.00749246	88.087
0.00755029	88.1544
0.00760813	88.2223
0.00766596	88.2907
0.00772379	88.3595
0.00778162	88.4288
0.00783945	88.4986
0.00789728	88.5688
0.00795512	88.6395
0.00801295	88.7106
0.00807078	88.7822
0.00812861	88.8543
0.00818644	88.9268
0.00824427	88.9998
0.00830211	89.0732
0.00835994	89.147
0.00841777	89.2214
0.0084756	89.2961
0.00853343	89.3713
0.00859127	89.447
0.0086491	89.5231
0.00870693	89.5997
0.00876476	89.6767
0.00882259	89.7541
0.00888042	89.832
0.00893826	89.9103
0.00899609	89.9891
0.00905392	90.0683
0.00911175	90.1479
0.00916958	90.228
0.00922741	90.3085
0.00928525	90.3895
0.00934308	90.4708
0.00940091	90.5527
0.00945874	90.6349
0.00951657	90.7176
0.0095744	90.8007
0.00963224	90.8842
0.00969007	90.9681
0.0097479	91.0525
0.00980573	91.1373
0.00986356	91.2225
0.00992139	91.3082
0.00997923	91.3942
0.0100371	91.4807
0.0100949	91.5676
0.0101527	91.6549
0.0102106	91.7426
0.0102684	91.8308
0.0103262	91.9193
0.010384	92.0083
0.0104419	92.0977
0.0104997	92.1875
0.0105575	92.2777
0.0106154	92.3683
0.0106732	92.4593
0.010731	92.5507
0.0107889	92.6425
0.0108467	92.7347
0.0109045	92.8273
0.0109624	92.9203
0.0110202	93.0137
0.011078	93.1075
0.0111359	93.2017
0.0111937	93.2963
0.0112515	93.3913
0.0113094	93.4867
0.0113672	93.5825
0.011425	93.6787
0.0114829	93.7752
0.0115407	93.8722
0.0115985	93.9695
0.0116563	94.0672
0.0117142	94.1653
0.011772	94.2638
0.0118298	94.3626
0.0118877	94.4619
0.0119455	94.5615
0.0120033	94.6615
0.0120612	94.7619
0.012119	94.8626
0.0121768	94.9637
0.0122347	95.0652
0.0122925	95.1671
0.0123503	95.2694
0.0124082	95.372
0.012466	95.4749
0.0125238	95.5783
0.0125817	95.682
0.0126395	95.7861
0.0126973	95.8905
0.0127551	95.9953
0.012813	96.1005
0.0128708	96.206
0.0129286	96.3119
0.0129865	96.4181
0.0130443	96.5247
0.0131021	96.6317
0.01316	96.739
0.0132178	96.8466
0.0132756	96.9546
0.0133335	97.063
0.0133913	97.1717
0.0134491	97.2808
0.013507	97.3902
0.0135648	97.4999
0.0136226	97.61
0.0136805	97.7205
0.0137383	97.8312
0.0137961	97.9424
0.013854	98.0538
0.0139118	98.1656
0.0139696	98.2778
0.0140274	98.3902
0.0140853	98.5031
0.0141431	98.6162
0.0142009	98.7297
0.0142588	98.8435
0.0143166	98.9576
0.0143744	99.0721
0.0144323	99.1869
0.0144901	99.302
0.0145479	99.4175
0.0146058	99.5333
0.0146636	99.6494
0.0147214	99.7658
0.0147793	99.8825
0.0148371	99.9996
0.0148949	100.117
0.0149528	100.235
0.0150106	100.353
0.0150684	100.471
0.0151262	100.59
0.0151841	100.709
0.0152419	100.828
0.0152997	100.948
0.0153576	101.067
0.0154154	101.188
0.0154732	101.308
0.0155311	101.429
0.0155889	101.55
0.0156467	101.672
0.0157046	101.793
0.0157624	101.915
0.0158202	102.038
0.0158781	102.16
0.0159359	102.283
0.0159937	102.407
0.0160516	102.53
0.0161094	102.654
0.0161672	102.778
0.0162251	102.903
0.0162829	103.027
0.0163407	103.152
0.0163985	103.278
0.0164564	103.403
0.0165142	103.529
0.016572	103.655
0.0166299	103.782
0.0166877	103.908
0.0167455	104.035
0.0168034	104.163
0.0168612	104.29
0.016919	104.418
0.0169769	104.546
0.0170347	104.675
0.0170925	104.804
0.0171504	104.933
0.0172082	105.062
0.017266	105.191
0.0173239	105.321
0.0173817	105.451
0.0174395	105.582
0.0174974	105.712
0.0175552	105.843
0.017613	105.974
0.0176708	106.106
0.0177287	106.238
0.0177865	106.37
0.0178443	106.502
0.0179022	106.634
0.01796	106.767
0.0180178	106.9
0.0180757	107.033
0.0181335	107.167
0.0181913	107.301
0.0182492	107.435
0.018307	107.569
0.0183648	107.704
0.0184227	107.839
0.0184805	107.974
0.0185383	108.109
0.0185962	108.245
0.018654	108.381
0.0187118	108.517
0.0187696	108.653
0.0188275	108.79
0.0188853	108.927
0.0189431	109.064
0.019001	109.201
0.0190588	109.339
0.0191166	109.476
0.0191745	109.615
0.0192323	109.753
0.0192901	109.891
0.019348	110.03
0.0194058	110.169
0.0194636	110.309
0.0195215	110.448
0.0195793	110.588
0.0196371	110.728
0.019695	110.868
0.0197528	111.009
0.0198106	111.149
0.0198685	111.29
0.0199263	111.431
0.0199841	111.573
0.0200419	111.714
0.0200998	111.856
0.0201576	111.998
0.0202154	112.141
0.0202733	112.283
0.0203311	112.426
0.0203889	112.569
0.0204468	112.712
0.0205046	112.856
0.0205624	112.999
0.0206203	113.143
0.0206781	113.287
0.0207359	113.432
0.0207938	113.576
0.0208516	113.721
0.0209094	113.866
0.0209673	114.011
0.0210251	114.157
0.0210829	114.302
0.0211407	114.448
0.0211986	114.594
0.0212564	114.74
0.0213142	114.887
0.0213721	115.034
0.0214299	115.18
0.0214877	115.328
0.0215456	115.475
0.0216034	115.622
0.0216612	115.77
0.0217191	115.918
0.0217769	116.066
0.0218347	116.215
0.0218926	116.363
0.0219504	116.512
0.0220082	116.661
0.0220661	116.81
0.0221239	116.959
0.0221817	117.109
0.0222396	117.259
0.0222974	117.409
0.0223552	117.559
0.022413	117.709
0.0224709	117.86
0.0225287	118.01
0.0225865	118.161
0.0226444	118.312
0.0227022	118.464
0.02276	118.615
0.0228179	118.767
0.0228757	118.919
0.0229335	119.071
0.0229914	119.223
0.0230492	119.376
0.023107	119.528
0.0231649	119.681
0.0232227	119.834
0.0232805	119.987
0.0233384	120.141
0.0233962	120.294
0.023454	120.448
0.0235118	120.602
0.0235697	120.756
0.0236275	120.91
0.0236853	121.065
0.0237432	121.22
0.023801	121.374
0.0238588	121.529
0.0239167	121.685
0.0239745	121.84
0.0240323	121.996
0.0240902	122.151
0.024148	122.307
0.0242058	122.463
0.0242637	122.62
0.0243215	122.776
0.0243793	122.933
0.0244372	123.089
0.024495	123.246
0.0245528	123.403
0.0246107	123.561
0.0246685	123.718
0.0247263	123.876
0.0247841	124.034
0.024842	124.192
0.0248998	124.35
0.0249576	124.508
0.0250155	124.666
0.0250733	124.825
0.0251311	124.984
0.025189	125.143
0.0252468	125.302
0.0253046	125.461
0.0253625	125.621
0.0254203	125.78
0.0254781	125.94
0.025536	126.1
0.0255938	126.26
0.0256516	126.42
0.0257095	126.581
0.0257673	126.741
0.0258251	126.902
0.0258829	127.063
0.0259408	127.224
0.0259986	127.385
0.0260564	127.546
0.0261143	127.708
0.0261721	127.869
0.0262299	128.031
0.0262878	128.193
0.0263456	128.355
0.0264034	128.517
0.0264613	128.68
0.0265191	128.842
0.0265769	129.005
0.0266348	129.168
0.0266926	129.331
0.0267504	129.494
0.0268083	129.657
0.0268661	129.821
0.0269239	129.984
0.0269818	130.148
0.0270396	130.312
0.0270974	130.476
0.0271552	130.64
0.0272131	130.804
0.0272709	130.969
0.0273287	131.133
0.0273866	131.298
0.0274444	131.463
0.0275022	131.628
0.0275601	131.793
0.0276179	131.959
0.0276757	132.124
0.0277336	132.29
0.0277914	132.455
0.0278492	132.621
0.0279071	132.787
0.0279649	132.953
0.0280227	133.119
0.0280806	133.286
0.0281384	133.452
0.0281962	133.619
0.0282541	133.786
0.0283119	133.953
0.0283697	134.12
0.0284275	134.287
0.0284854	134.454
0.0285432	134.622
0.028601	134.789
0.0286589	134.957
0.0287167	135.125
0.0287745	135.293
0.0288324	135.461
0.0288902	135.629
0.028948	135.798
0.0290059	135.966
0.0290637	136.135
0.0291215	136.303
0.0291794	136.472
0.0292372	136.641
0.029295	136.81
0.0293529	136.98
0.0294107	137.149
0.0294685	137.319
0.0295263	137.488
0.0295842	137.658
0.029642	137.828
0.0296998	137.998
0.0297577	138.168
0.0298155	138.338
0.0298733	138.508
0.0299312	138.679
0.029989	138.849
0.0300468	139.02
0.0301047	139.191
0.0301625	139.362
0.0302203	139.533
0.0302782	139.704
0.030336	139.875
0.0303938	140.047
0.0304517	140.218
0.0305095	140.39
0.0305673	140.562
0.0306252	140.734
0.030683	140.906
0.0307408	141.078
0.0307986	141.25
0.0308565	141.422
0.0309143	141.595
0.0309721	141.767
0.03103	141.94
0.0310878	142.113
0.0311456	142.286
0.0312035	142.459
0.0312613	142.632
0.0313191	142.805
0.031377	142.978
0.0314159	143.095
0.0314348	143.152
0.0314926	143.325
0.0315505	143.499
0.0316083	143.673
0.0316661	143.847
0.031724	144.021
0.0317818	144.195
0.0318396	144.369
0.0318974	144.543
0.0319553	144.718
0.0320131	144.892
0.0320709	145.067
0.0321288	145.242
0.0321866	145.416
0.0322444	145.591
0.0323023	145.766
0.0323601	145.941
0.0324179	146.117
0.0324758	146.292
0.0325336	146.467
0.0325914	146.643
0.0326493	146.819
0.0327071	146.994
0.0327649	147.17
0.0328228	147.346
0.0328806	147.522
0.0329384	147.698
0.0329963	147.875
0.0330541	148.051
0.0331119	148.227
0.0331697	148.404
0.0332276	148.581
0.0332639	148.692
0.0332854	148.757
0.0333432	148.934
0.0334011	149.111
0.0334589	149.288
0.0335167	149.465
0.0335746	149.643
0.0336324	149.82
0.0336902	149.997
0.0337481	150.175
0.0338059	150.352
0.0338637	150.53
0.0339216	150.708
0.0339794	150.886
0.0340372	151.064
0.0340951	151.242
0.0341529	151.42
0.0342107	151.598
0.0342685	151.777
0.0343264	151.955
0.0343842	152.134
0.034442	152.312
0.0344999	152.491
0.0345577	152.67
0.0346155	152.849
0.0346734	153.028
0.0347312	153.207
0.034789	153.386
0.0348469	153.565
0.0349047	153.744
0.0349625	153.924
0.0350204	154.103
0.0350782	154.283
0.035136	154.463
0.0351939	154.642
0.0352517	154.822
0.0353095	155.002
0.0353674	155.182
0.0354252	155.362
0.035483	155.542
0.0355408	155.723
0.0355987	155.903
0.0356565	156.084
0.0357143	156.264
0.0357722	156.445
0.03583	156.625
0.0358878	156.806
0.0359457	156.987
0.0360035	157.168
0.0360613	157.349
0.0361192	157.53
0.036177	157.711
0.0362348	157.893
0.0362927	158.074
0.0363505	158.255
0.0364083	158.437
0.0364662	158.619
0.036524	158.8
0.0365818	158.982
0.0366396	159.164
0.0366975	159.346
0.0367553	159.528
0.0368131	159.71
0.036871	159.892
0.0369288	160.074
0.0369866	160.257
0.0370445	160.439
0.0371023	160.621
0.0371601	160.804
0.037218	160.987
0.0372758	161.169
0.0373336	161.352
0.0373915	161.535
0.0374493	161.718
0.0375071	161.901
0.037565	162.084
0.0376228	162.267
0.0376806	162.45
0.0376991	162.509
0.0377385	162.634
0.0377963	162.817
0.0378541	163
0.0379119	163.184
0.0379698	163.368
0.0380276	163.551
0.0380854	163.735
0.0381433	163.919
0.0382011	164.103
0.0382589	164.287
0.0383168	164.471
0.0383746	164.655
0.0384324	164.839
0.0384903	165.023
0.0385481	165.208
0.0386059	165.392
0.0386638	165.576
0.0387216	165.761
0.0387794	165.945
0.0388373	166.13
0.0388951	166.315
0.0389529	166.5
0.0390108	166.685
0.0390686	166.87
0.0391264	167.055
0.0391842	167.24
0.0392421	167.425
0.0392999	167.61
0.0393577	167.795
0.0394156	167.981
0.0394734	168.166
0.0395312	168.352
0.0395891	168.537
0.0396469	168.723
0.0397047	168.908
0.0397626	169.094
0.0398204	169.28
0.0398782	169.466
0.0399361	169.652
0.0399939	169.838
0.0400517	170.024
0.0401096	170.21
0.0401674	170.396
0.0402252	170.583
0.040283	170.769
0.0403409	170.955
0.0403987	171.142
0.0404565	171.328
0.0405144	171.515
0.0405722	171.702
0.04063	171.888
0.0406879	172.075
0.0407457	172.262
0.0408035	172.449
0.0408614	172.636
0.0409192	172.823
0.040977	173.01
0.0410349	173.197
0.0410927	173.384
0.0411505	173.572
0.0412084	173.759
0.0412662	173.947
0.041324	174.134
0.0413819	174.322
0.0414397	174.509
0.0414975	174.697
0.0415553	174.884
0.0416132	175.072
0.041671	175.26
0.0417288	175.448
0.0417867	175.636
0.0418445	175.824
0.0419023	176.012
0.0419602	176.2
0.042018	176.388
0.0420758	176.577
0.0421337	176.765
0.0421915	176.953
0.0422493	177.142
0.0423072	177.33
0.042365	177.519
0.0424228	177.707
0.0424807	177.896
0.0425385	178.085
0.0425963	178.273
0.0426541	178.462
0.042712	178.651
0.0427698	178.84
0.0428276	179.029
0.0428399	179.069
0.0428855	179.218
0.0429433	179.407
0.0430011	179.596
0.043059	179.785
0.0431168	179.975
0.0431746	180.164
0.0432325	180.353
0.0432903	180.543
0.0433481	180.732
0.043406	180.922
0.0434638	181.111
0.0435216	181.301
0.0435795	181.491
0.0436373	181.68
0.0436951	181.87
0.043753	182.06
0.0438108	182.25
0.0438686	182.44
0.0439264	182.63
0.0439843	182.82
0.0440421	183.01
0.0440999	183.2
0.0441578	183.39
0.0442156	183.581
0.0442734	183.771
0.0443313	183.961
0.0443891	184.152
0.0444469	184.342
0.0445048	184.533
0.0445626	184.723
0.0446204	184.914
0.0446783	185.105
0.0447361	185.295
0.0447939	185.486
0.0448518	185.677
0.0449096	185.868
0.0449674	186.059
0.0450252	186.25
0.0450831	186.441
0.0451409	186.632
0.0451987	186.823
0.0452566	187.014
0.0453144	187.205
0.0453722	187.397
0.0454301	187.588
0.0454879	187.779
0.0455457	187.971
0.0456036	188.162
0.0456614	188.354
0.0457192	188.545
0.0457771	188.737
0.0458349	188.929
0.0458927	189.12
0.0459506	189.312
0.0460084	189.504
0.0460662	189.696
0.0461241	189.888
0.0461819	190.08
0.0462397	190.272
0.0462975	190.464
0.0463554	190.656
0.0464132	190.848
0.046471	191.04
0.0465289	191.232
0.0465867	191.424
0.0466445	191.617
0.0467024	191.809
0.0467602	192.002
0.046818	192.194
0.0468759	192.386
0.0469337	192.579
0.0469915	192.772
0.0470494	192.964
0.0471072	193.157
0.0471239	193.212
0.047165	193.35
0.0472229	193.542
0.0472807	193.735
0.0473385	193.928
0.0473963	194.121
0.0474542	194.314
0.047512	194.507
0.0475698	194.7
0.0476277	194.893
0.0476855	195.086
0.0477433	195.279
0.0478012	195.472
0.047859	195.666
0.0479168	195.859
0.0479747	196.052
0.0480325	196.245
0.0480903	196.439
0.0481482	196.632
0.048206	196.826
0.0482638	197.019
0.0483217	197.213
0.0483795	197.407
0.0484373	197.6
0.0484952	197.794
0.048553	197.988
0.0486108	198.181
0.0486686	198.375
0.0487265	198.569
0.0487843	198.763
0.0488421	198.957
0.0489	199.151
0.0489578	199.345
0.0490156	199.539
0.0490735	199.733
0.0491313	199.927
0.0491728	200.066
0.0491891	200.121
0.049247	200.316
0.0493048	200.51
0.0493626	200.704
0.0494205	200.899
0.0494783	201.093
0.0495361	201.287
0.049594	201.482
0.0496518	201.676
0.0497096	201.871
0.0497675	202.065
0.0498253	202.26
0.0498831	202.455
0.0499409	202.649
0.0499988	202.844
0.0500566	203.039
0.0501144	203.234
0.0501723	203.429
0.0502301	203.623
0.0502879	203.818
0.0503458	204.013
0.0504036	204.208
0.0504614	204.403
0.0505193	204.598
0.0505771	204.794
0.0506349	204.989
0.0506928	205.184
0.0507506	205.379
0.0508084	205.574
0.0508663	205.77
0.0509241	205.965
0.0509819	206.16
0.0510397	206.356
0.0510976	206.551
0.0511554	206.747
0.0512132	206.942
0.0512711	207.138
0.0513289	207.333
0.0513867	207.529
0.0514446	207.725
0.0515024	207.92
0.0515602	208.116
0.0516181	208.312
0.0516759	208.508
0.0517337	208.703
0.0517916	208.899
0.0518494	209.095
0.0519072	209.291
0.0519651	209.487
0.0520229	209.683
0.0520807	209.879
0.0521386	210.075
0.0521964	210.271
0.0522542	210.467
0.052312	210.664
0.0523599	210.826
0.0523699	210.86
0.0524277	211.056
0.0524855	211.252
0.0525434	211.449
0.0526012	211.645
0.052659	211.841
0.0527169	212.038
0.0527747	212.234
0.0528325	212.431
0.0528904	212.627
0.0529482	212.824
0.053006	213.02
0.0530639	213.217
0.0531217	213.414
0.0531795	213.61
0.0532374	213.807
0.0532952	214.004
0.053353	214.201
0.0534108	214.397
0.0534687	214.594
0.0535265	214.791
0.0535843	214.988
0.0536422	215.185
0.0537	215.382
0.0537578	215.579
0.0538157	215.776
0.0538735	215.973
0.0539313	216.17
0.0539892	216.367
0.054047	216.564
0.0541048	216.762
0.0541627	216.959
0.0542205	217.156
0.0542783	217.353
0.0543362	217.551
0.054394	217.748
0.0544518	217.946
0.0545097	218.143
0.0545675	218.34
0.0546253	218.538
0.0546831	218.735
0.054741	218.933
0.0547988	219.13
0.0548566	219.328
0.0549145	219.526
0.0549723	219.723
0.0550301	219.921
0.055088	220.119
0.0551458	220.316
0.0552036	220.514
0.0552615	220.712
0.0553193	220.91
0.0553771	221.108
0.055435	221.306
0.0554928	221.504
0.0555506	221.702
0.0556085	221.9
0.0556663	222.098
0.0557241	222.296
0.0557819	222.494
0.0558398	222.692
0.0558976	222.89
0.0559554	223.088
0.0560133	223.286
0.0560711	223.484
0.0561289	223.683
0.0561868	223.881
0.0562446	224.079
0.0563024	224.278
0.0563603	224.476
0.0564181	224.674
0.0564759	224.873
0.0565338	225.071
0.0565487	225.122
0.0565916	225.27
0.0566494	225.468
0.0567073	225.667
0.0567651	225.865
0.0568229	226.064
0.0568808	226.262
0.0569386	226.461
0.0569964	226.66
0.0570542	226.858
0.0571121	227.057
0.0571699	227.256
0.0572277	227.455
0.0572856	227.654
0.0573434	227.852
0.0574012	228.051
0.0574591	228.25
0.0575169	228.449
0.0575747	228.648
0.0576326	228.847
0.0576904	229.046
0.0577482	229.245
0.0578061	229.444
0.0578639	229.643
0.0579217	229.842
0.0579796	230.041
0.0580374	230.24
0.0580952	230.44
0.058153	230.639
0.0582109	230.838
0.0582687	231.037
0.0583265	231.237
0.0583844	231.436
0.0589049	233.231
