# Supplementary material for: Canted spin order as a platform for ultrafast conversion of magnons
Source: Nature. 2024 May 29;630(8016):335–9. doi: 10.1038/s41586-024-07448-3 (PMC11168928; doi:10.1038/s41586-024-07448-3)
Supplement: Supplementary file 2 — Source Data Fig. 3 [file 41586_2024_7448_MOESM2_ESM.xlsx]

## Sheet: Fig 3a Data
							B/max(C)	C/max(C)	D/max(C)	E/max(C)	F/max(C)	G/max(C)
Probe delay	Residual Kerr rotation						Residual Kerr rotation
ps							a.u.
	0 ps	3.75 ps pump delay	9 ps pump delay	11.25 ps pump delay	13.75 ps pump delay	16.5 ps pump delay	0 ps pump delay	3.75 ps pump delay	9 ps pump delay	11.25 ps pump delay	14.25 ps pump delay	16.5 ps pump delay
0	1.20637e-05						0.852068	--	--	--	--	--
0.25	7.2195e-06						0.509921	--	--	--	--	--
0.5	1.62349e-06						0.114669	--	--	--	--	--
0.75	-2.67469e-06						-0.188916	--	--	--	--	--
1	-5.775e-06						-0.407894	--	--	--	--	--
1.25	-7.43824e-06						-0.52537	--	--	--	--	--
1.5	-7.77506e-06						-0.549161	--	--	--	--	--
1.75	-7.23439e-06						-0.510972	--	--	--	--	--
2	-5.74288e-06						-0.405625	--	--	--	--	--
2.25	-3.95572e-06						-0.279397	--	--	--	--	--
2.5	-1.84809e-06						-0.130532	--	--	--	--	--
2.75	-5.34358e-08						-0.00377422	--	--	--	--	--
3	1.40234e-06						0.0990486	--	--	--	--	--
3.25	2.20005e-06						0.155391	--	--	--	--	--
3.5	2.48034e-06						0.175189	--	--	--	--	--
3.75	2.31053e-06	-1.08433e-05					0.163195	-0.765873	--	--	--	--
4	1.72512e-06	-1.13543e-05					0.121847	-0.801968	--	--	--	--
4.25	1.22284e-06	-1.15021e-05					0.0863704	-0.812407	--	--	--	--
4.5	7.85555e-07	-1.13686e-05					0.0554846	-0.802973	--	--	--	--
4.75	7.7866e-07	-1.06731e-05					0.0549976	-0.753851	--	--	--	--
5	1.16896e-06	-9.45989e-06					0.0825646	-0.668162	--	--	--	--
5.25	1.8125e-06	-7.74872e-06					0.128019	-0.5473	--	--	--	--
5.5	2.68972e-06	-5.57876e-06					0.189977	-0.394034	--	--	--	--
5.75	3.59404e-06	-3.115e-06					0.253851	-0.220016	--	--	--	--
6	4.52331e-06	-3.80847e-07					0.319486	-0.0268996	--	--	--	--
6.25	4.94414e-06	2.12049e-06					0.34921	0.149772	--	--	--	--
6.5	4.89558e-06	4.40618e-06					0.34578	0.311213	--	--	--	--
6.75	4.39585e-06	6.59798e-06					0.310483	0.466022	--	--	--	--
7	3.47957e-06	8.70246e-06					0.245766	0.614664	--	--	--	--
7.25	2.20319e-06	1.03918e-05					0.155613	0.73398	--	--	--	--
7.5	5.94324e-07	1.16972e-05					0.0419777	0.826185	--	--	--	--
7.75	-1.08089e-06	1.24062e-05					-0.0763447	0.876262	--	--	--	--
8	-2.81743e-06	1.25641e-05					-0.198998	0.887414	--	--	--	--
8.25	-4.13375e-06	1.20143e-05					-0.291971	0.848584	--	--	--	--
8.5	-4.99469e-06	1.06995e-05					-0.35278	0.755716	--	--	--	--
8.75	-5.46678e-06	8.61678e-06					-0.386124	0.608612	--	--	--	--
9	-5.57998e-06	5.82483e-06	4.69879e-06				-0.39412	0.411414	0.33188	--	--	--
9.25	-5.15925e-06	2.72554e-06	4.37289e-06				-0.364403	0.192507	0.308862	--	--	--
9.5	-4.3192e-06	-6.17113e-07	3.74917e-06				-0.30507	-0.0435873	0.264807	--	--	--
9.75	-3.26342e-06	-3.82567e-06	2.95143e-06				-0.230499	-0.270211	0.208462	--	--	--
10	-2.00855e-06	-6.91079e-06	1.9928e-06				-0.141866	-0.488116	0.140754	--	--	--
10.25	-7.85859e-07	-9.33937e-06	1.13056e-06				-0.055506	-0.65965	0.0798528	--	--	--
10.5	4.07082e-07	-1.11622e-05	3.57049e-07				0.0287526	-0.7884	0.0252187	--	--	--
10.75	1.4431e-06	-1.23277e-05	-4.31595e-07				0.101927	-0.870721	-0.030484	--	--	--
11	2.33421e-06	-1.28867e-05	-1.23443e-06				0.164868	-0.910202	-0.0871889	--	--	--
11.25	2.85005e-06	-1.27902e-05	-2.06251e-06	8.67186e-07			0.201302	-0.903384	-0.145677	0.0612502	--	--
11.5	3.01943e-06	-1.20887e-05	-2.91411e-06	4.13737e-07			0.213266	-0.853841	-0.205827	0.0292227	--	--
11.75	2.99819e-06	-1.06453e-05	-3.8427e-06	-1.8742e-07			0.211765	-0.751885	-0.271414	-0.0132377	--	--
12	2.80095e-06	-8.51695e-06	-4.84254e-06	-9.25286e-07			0.197834	-0.601561	-0.342033	-0.0653539	--	--
12.25	2.43913e-06	-5.82007e-06	-5.7397e-06	-1.49586e-06			0.172278	-0.411078	-0.405401	-0.105654	--	--
12.5	1.92535e-06	-2.5985e-06	-6.54226e-06	-1.91236e-06			0.13599	-0.183534	-0.462087	-0.135072	--	--
12.75	1.24965e-06	7.5292e-07	-6.8259e-06	-2.09879e-06			0.0882638	0.0531795	-0.48212	-0.14824	--	--
13	4.24432e-07	4.2241e-06	-6.63069e-06	-2.07316e-06			0.0299781	0.298352	-0.468333	-0.14643	--	--
13.25	-3.52067e-07	7.31354e-06	-6.20752e-06	-2.0251e-06			-0.0248669	0.516563	-0.438444	-0.143035	--	--
13.5	-1.08363e-06	1.00506e-05	-5.57407e-06	-1.95661e-06			-0.0765378	0.709882	-0.393703	-0.138197	--	--
13.75	-1.74991e-06	1.20948e-05	-4.56255e-06	-1.91431e-06			-0.123598	0.854271	-0.322258	-0.13521	--	--
14	-2.35597e-06	1.34996e-05	-3.20217e-06	-1.89646e-06			-0.166404	0.95349	-0.226172	-0.133949	--	--
14.25	-2.65578e-06	1.41581e-05	-1.84059e-06	-2.00973e-06	5.02075e-06		-0.18758	1	-0.130003	-0.14195	0.354621	--
14.5	-2.62374e-06	1.40087e-05	-4.77371e-07	-2.26443e-06	6.75097e-06		-0.185318	0.989448	-0.0337172	-0.159939	0.476828	--
14.75	-2.377e-06	1.31213e-05	9.62669e-07	-2.45871e-06	7.94641e-06		-0.16789	0.926773	0.0679943	-0.173661	0.561263	--
15	-1.93207e-06	1.15528e-05	2.47351e-06	-2.59745e-06	8.64793e-06		-0.136464	0.815987	0.174706	-0.183461	0.610812	--
15.25	-1.37326e-06	9.13157e-06	3.77638e-06	-2.43939e-06	8.5567e-06		-0.0969945	0.644972	0.266729	-0.172297	0.604369	--
15.5	-7.09332e-07	5.92328e-06	4.88717e-06	-2.00757e-06	7.73346e-06		-0.0501009	0.418367	0.345186	-0.141796	0.546222	--
15.75	-3.06493e-08	2.62137e-06	5.70222e-06	-1.43266e-06	6.23044e-06		-0.00216479	0.18515	0.402753	-0.10119	0.440062	--
16	6.61641e-07	-7.66885e-07	6.24417e-06	-7.2586e-07	4.09971e-06		0.0467324	-0.0541659	0.441032	-0.0512682	0.289567	--
16.25	1.42735e-06	-3.93413e-06	6.30339e-06	1.91212e-08	1.78947e-06		0.100815	-0.277872	0.445215	0.00135055	0.126392	--
16.5	2.25066e-06	-6.92787e-06	5.98293e-06	7.93357e-07	-6.62641e-07	1.75171e-06	0.158967	-0.489322	0.422581	0.0560356	-0.046803	0.123725
16.75	2.97944e-06	-9.27541e-06	5.21757e-06	1.43678e-06	-2.90723e-06	1.50477e-07	0.210441	-0.655132	0.368523	0.101482	-0.205341	0.0106283
17	3.60583e-06	-1.09226e-05	3.97049e-06	1.93897e-06	-4.92654e-06	-1.715e-06	0.254684	-0.771475	0.28044	0.136951	-0.347967	-0.121132
17.25	3.94682e-06	-1.17459e-05	2.55023e-06	2.37387e-06	-6.55091e-06	-3.17409e-06	0.278768	-0.829623	0.180126	0.167669	-0.462697	-0.224189
17.5	3.97865e-06	-1.16763e-05	9.4261e-07	2.73633e-06	-7.74696e-06	-4.19257e-06	0.281016	-0.824707	0.0665775	0.19327	-0.547176	-0.296125
17.75	3.66638e-06	-1.04543e-05	-6.42284e-07	2.89663e-06	-8.26853e-06	-4.84459e-06	0.258961	-0.738401	-0.0453652	0.204592	-0.584015	-0.342179
18	3.03648e-06	-8.16856e-06	-2.20625e-06	2.87021e-06	-8.16768e-06	-5.15855e-06	0.21447	-0.576953	-0.15583	0.202726	-0.576891	-0.364353
18.25	2.21109e-06	-5.36922e-06	-3.43731e-06	2.49675e-06	-7.51046e-06	-5.12041e-06	0.156171	-0.379234	-0.24278	0.176348	-0.530471	-0.36166
18.5	1.20525e-06	-2.09569e-06	-4.36111e-06	1.80283e-06	-6.33983e-06	-4.75745e-06	0.0851278	-0.148021	-0.308029	0.127336	-0.447788	-0.336024
18.75	2.44946e-07	1.14796e-06	-5.05259e-06	1.12599e-06	-4.60187e-06	-4.0823e-06	0.0173008	0.0810818	-0.35687	0.0795302	-0.325035	-0.288337
19	-6.6598e-07	4.35937e-06	-5.49222e-06	4.68024e-07	-2.24894e-06	-3.06863e-06	-0.0470388	0.307906	-0.387921	0.033057	-0.158845	-0.21674
19.25	-1.60293e-06	7.17994e-06	-5.33964e-06	-1.54668e-07	3.84875e-08	-1.95997e-06	-0.113217	0.507126	-0.377144	-0.0109244	0.00271841	-0.138434
19.5	-2.56804e-06	9.5772e-06	-4.54534e-06	-7.38811e-07	2.25532e-06	-7.48089e-07	-0.181383	0.676448	-0.321042	-0.052183	0.159296	-0.0528383
19.75	-3.4219e-06	1.1182e-05	-3.39134e-06	-1.29877e-06	4.32085e-06	4.79572e-07	-0.241693	0.789795	-0.239534	-0.0917338	0.305186	0.0338727
20	-4.17307e-06	1.20554e-05	-1.90531e-06	-1.83649e-06	6.24661e-06	1.72166e-06	-0.294748	0.851486	-0.134574	-0.129713	0.441205	0.121602
20.25	-4.69162e-06	1.21292e-05	-2.06374e-07	-2.06602e-06	7.46274e-06	2.74456e-06	-0.331374	0.856697	-0.0145764	-0.145925	0.527101	0.193851
20.5	-5.0274e-06	1.1575e-05	1.6597e-06	-2.05377e-06	8.12086e-06	3.59475e-06	-0.35509	0.817553	0.117227	-0.14506	0.573585	0.253901
20.75	-4.99731e-06	9.9745e-06	3.2404e-06	-1.70233e-06	8.2456e-06	4.02224e-06	-0.352965	0.704509	0.228873	-0.120237	0.582395	0.284095
21	-4.62949e-06	7.40843e-06	4.55765e-06	-1.03783e-06	7.87791e-06	4.05942e-06	-0.326986	0.523265	0.321912	-0.073303	0.556425	0.286721
21.25	-3.92636e-06	4.35758e-06	5.72856e-06	-2.78848e-07	7.0713e-06	3.70941e-06	-0.277323	0.30778	0.404614	-0.0196953	0.499453	0.262
21.5	-2.9137e-06	8.59425e-07	6.76437e-06	5.67316e-07	5.85947e-06	3.00188e-06	-0.205798	0.0607021	0.477774	0.0400701	0.413861	0.212026
21.75	-1.77863e-06	-2.31262e-06	7.32002e-06	1.30201e-06	4.17426e-06	2.19977e-06	-0.125627	-0.163343	0.51702	0.0919625	0.294833	0.155372
22	-5.30568e-07	-5.18345e-06	7.43244e-06	1.9338e-06	2.05203e-06	1.31023e-06	-0.0374746	-0.366112	0.524961	0.136586	0.144937	0.0925432
22.25	6.7895e-07	-7.68491e-06	6.80471e-06	2.4454e-06	-5.85334e-08	4.03849e-07	0.0479549	-0.542793	0.480624	0.172721	-0.00413427	0.0285242
22.5	1.85819e-06	-9.89572e-06	5.59535e-06	2.86237e-06	-2.16022e-06	-5.1617e-07	0.131246	-0.698945	0.395206	0.202172	-0.152579	-0.0364576
22.75	2.87941e-06	-1.12296e-05	4.20399e-06	3.05433e-06	-4.05456e-06	-1.39128e-06	0.203376	-0.793157	0.296932	0.21573	-0.286378	-0.0982676
23	3.72948e-06	-1.16135e-05	2.61553e-06	3.00272e-06	-5.72406e-06	-2.21751e-06	0.263417	-0.820275	0.184738	0.212085	-0.404296	-0.156625
23.25	4.20283e-06	-1.10908e-05	8.86099e-07	2.88643e-06	-6.76618e-06	-2.68745e-06	0.29685	-0.783355	0.0625861	0.203872	-0.477902	-0.189818
23.5	4.32845e-06	-9.73097e-06	-9.73454e-07	2.71046e-06	-7.22921e-06	-2.8286e-06	0.305723	-0.687308	-0.0687561	0.191443	-0.510606	-0.199787
23.75	4.11312e-06	-7.88701e-06	-2.55161e-06	2.33596e-06	-7.01184e-06	-2.72734e-06	0.290514	-0.557068	-0.180223	0.164991	-0.495254	-0.192635
24	3.62991e-06	-5.66219e-06	-3.90869e-06	1.80535e-06	-6.26007e-06	-2.43594e-06	0.256384	-0.399926	-0.276075	0.127514	-0.442155	-0.172053
24.25	2.79246e-06	-3.11407e-06	-4.94991e-06	1.24348e-06	-4.95624e-06	-1.92185e-06	0.197234	-0.21995	-0.349617	0.0878281	-0.350064	-0.135743
24.5	1.62803e-06	-2.67328e-07	-5.69953e-06	6.52756e-07	-3.14281e-06	-1.20227e-06	0.114989	-0.0188816	-0.402563	0.0461048	-0.22198	-0.0849178
24.75	3.80184e-07	2.54539e-06	-5.91963e-06	1.00005e-07	-1.15658e-06	-4.42565e-07	0.0268528	0.179783	-0.41811	0.00706347	-0.0816906	-0.0312588
25	-9.58017e-07	5.32107e-06	-5.56606e-06	-4.11496e-07	1.01701e-06	3.60802e-07	-0.0676657	0.375833	-0.393136	-0.0290644	0.0718324	0.0254838
25.25	-2.19147e-06	7.38838e-06	-4.92279e-06	-9.2388e-07	2.94303e-06	1.12028e-06	-0.154786	0.521849	-0.347702	-0.0652546	0.207869	0.0791267
25.5	-3.3282e-06	8.80198e-06	-4.01208e-06	-1.43704e-06	4.64054e-06	1.8392e-06	-0.235074	0.621693	-0.283378	-0.1015	0.327766	0.129905
25.75	-4.1632e-06	9.44561e-06	-2.83619e-06	-1.79448e-06	6.02021e-06	2.47626e-06	-0.294051	0.667153	-0.200323	-0.126746	0.425214	0.174901
26	-4.71965e-06	9.37868e-06	-1.41549e-06	-2.00814e-06	7.10651e-06	3.03771e-06	-0.333354	0.662425	-0.0999775	-0.141837	0.50194	0.214556
26.25	-4.8783e-06	8.62923e-06	4.98799e-08	-1.96625e-06	7.56771e-06	3.26478e-06	-0.34456	0.609491	0.00352307	-0.138878	0.534515	0.230595
26.5	-4.66974e-06	7.24994e-06	1.55651e-06	-1.68843e-06	7.45193e-06	3.18316e-06	-0.329828	0.512071	0.109938	-0.119255	0.526338	0.22483
26.75	-4.00772e-06	5.17215e-06	2.83998e-06	-1.29726e-06	6.76877e-06	3.03278e-06	-0.283069	0.365314	0.20059	-0.0916267	0.478085	0.214208
27	-2.98937e-06	2.54601e-06	3.94815e-06	-8.16987e-07	5.63979e-06	2.8282e-06	-0.211142	0.179828	0.278862	-0.0577046	0.398344	0.199758
27.25	-1.68436e-06	-1.80283e-07	4.76934e-06	-3.77843e-07	4.12243e-06	2.49881e-06	-0.118968	-0.0127336	0.336863	-0.0266875	0.291171	0.176493
27.5	-1.1473e-07	-2.99888e-06	5.32565e-06	2.33899e-08	2.24661e-06	2.05419e-06	-0.00810347	-0.211814	0.376156	0.00165205	0.15868	0.14509
27.75	1.49671e-06	-5.40191e-06	5.44793e-06	4.63786e-07	3.75848e-07	1.48396e-06	0.105714	-0.381542	0.384793	0.0327576	0.0265465	0.104814
28	3.14678e-06	-7.42118e-06	5.16962e-06	9.40391e-07	-1.49021e-06	7.97769e-07	0.22226	-0.524166	0.365135	0.0664208	-0.105255	0.0563472
28.25	4.40707e-06	-8.74673e-06	4.51712e-06	1.25605e-06	-3.08849e-06	1.94067e-07	0.311276	-0.617791	0.319048	0.0887162	-0.218144	0.0137072
28.5	5.3076e-06	-9.43178e-06	3.51924e-06	1.42321e-06	-4.43957e-06	-3.33491e-07	0.374881	-0.666176	0.248568	0.100523	-0.313571	-0.0235548
28.75	5.82289e-06	-9.45325e-06	2.25403e-06	1.4631e-06	-5.28957e-06	-8.34911e-07	0.411277	-0.667693	0.159205	0.10334	-0.373608	-0.0589707
29	5.98259e-06	-8.86206e-06	7.42078e-07	1.38557e-06	-5.67699e-06	-1.3122e-06	0.422556	-0.625936	0.0524137	0.0978643	-0.400971	-0.0926819
29.25	5.73773e-06	-7.73593e-06	-7.42598e-07	1.25127e-06	-5.62334e-06	-1.63234e-06	0.405262	-0.546396	-0.0524504	0.0883782	-0.397182	-0.115294
29.5	5.17506e-06	-6.1891e-06	-2.20577e-06	1.07248e-06	-5.22307e-06	-1.82907e-06	0.36552	-0.437142	-0.155796	0.0757502	-0.368911	-0.129189
29.75	4.33228e-06	-4.26565e-06	-3.45962e-06	7.79477e-07	-4.44528e-06	-1.70247e-06	0.305993	-0.301287	-0.244356	0.0550552	-0.313975	-0.120247
30	3.23095e-06	-1.99444e-06	-4.52021e-06	3.81122e-07	-3.31896e-06	-1.27741e-06	0.228205	-0.140869	-0.319267	0.0269191	-0.234421	-0.0902247
30.25	1.95205e-06	2.66931e-07	-5.12065e-06	4.27292e-08	-1.84823e-06	-7.13536e-07	0.137875	0.0188536	-0.361677	0.00301801	-0.130542	-0.0503978
30.5	4.80748e-07	2.51744e-06	-5.22261e-06	-2.30721e-07	-4.38496e-09	7.8383e-10	0.0339557	0.177809	-0.368878	-0.0162961	-0.000309714	5.53627e-05
30.75	-9.28383e-07	4.45503e-06	-5.05569e-06	-5.03867e-07	1.66929e-06	6.13334e-07	-0.0655727	0.314663	-0.357088	-0.0355886	0.117904	0.0433204
31	-2.2801e-06	6.10384e-06	-4.64053e-06	-7.76654e-07	3.18597e-06	1.13197e-06	-0.161046	0.431121	-0.327765	-0.0548559	0.225028	0.0799525
31.25	-3.24411e-06	7.10428e-06	-4.00921e-06	-9.70763e-07	4.32874e-06	1.6791e-06	-0.229135	0.501783	-0.283174	-0.068566	0.305743	0.118596
31.5	-3.8502e-06	7.5063e-06	-3.17833e-06	-1.09217e-06	5.12646e-06	2.25254e-06	-0.271944	0.530177	-0.224489	-0.0771409	0.362087	0.1591
31.75	-4.23667e-06	7.26407e-06	-2.08857e-06	-1.2295e-06	5.59423e-06	2.55668e-06	-0.299241	0.513069	-0.147518	-0.086841	0.395126	0.180581
32	-4.42039e-06	6.42721e-06	-7.59802e-07	-1.38146e-06	5.75751e-06	2.61226e-06	-0.312217	0.45396	-0.0536656	-0.0975742	0.406659	0.184506
32.25	-4.16647e-06	5.02279e-06	4.51693e-07	-1.35198e-06	5.37857e-06	2.38005e-06	-0.294282	0.354765	0.0319036	-0.0954917	0.379894	0.168105
32.5	-3.56861e-06	3.17265e-06	1.57113e-06	-1.17974e-06	4.57378e-06	1.92178e-06	-0.252054	0.224088	0.110971	-0.0833265	0.323051	0.135737
32.75	-2.76119e-06	1.24467e-06	2.47928e-06	-9.23798e-07	3.41348e-06	1.33202e-06	-0.195025	0.087912	0.175114	-0.0652488	0.241098	0.0940816
33	-1.76029e-06	-7.5515e-07	3.19244e-06	-5.90502e-07	1.92512e-06	6.20929e-07	-0.124331	-0.053337	0.225485	-0.0417077	0.135973	0.0438569
33.25	-6.57658e-07	-2.57442e-06	3.46918e-06	-2.32956e-07	4.45304e-07	9.2064e-08	-0.0464511	-0.181834	0.245031	-0.0164539	0.0314523	0.00650257
33.5	5.38927e-07	-4.22702e-06	3.3431e-06	1.47055e-07	-1.02653e-06	-2.68541e-07	0.038065	-0.298559	0.236127	0.0103866	-0.0725046	-0.0189673
33.75	1.66046e-06	-5.63421e-06	2.99902e-06	5.40946e-07	-2.41435e-06	-6.80847e-07	0.11728	-0.39795	0.211824	0.0382076	-0.170528	-0.0480889
34	2.71276e-06	-6.81486e-06	2.45373e-06	9.4773e-07	-3.72454e-06	-1.14082e-06	0.191605	-0.481341	0.17331	0.0669392	-0.263068	-0.0805771
34.25	3.45081e-06	-7.43564e-06	1.68003e-06	1.11362e-06	-4.62309e-06	-1.50162e-06	0.243734	-0.525187	0.118662	0.0786561	-0.326533	-0.106061
34.5	3.89882e-06	-7.53962e-06	6.95519e-07	1.05723e-06	-5.14156e-06	-1.77081e-06	0.275378	-0.532531	0.0491252	0.074673	-0.363153	-0.125074
34.75	3.9652e-06	-7.21851e-06	-2.35484e-07	9.20345e-07	-5.30003e-06	-1.83339e-06	0.280066	-0.509851	-0.0166324	0.0650049	-0.374346	-0.129494
35	3.67933e-06	-6.50501e-06	-1.11707e-06	7.09246e-07	-5.1261e-06	-1.70519e-06	0.259875	-0.459456	-0.0788995	0.0500948	-0.362062	-0.120439
35.25	3.26855e-06	-5.30219e-06	-1.93181e-06	5.05525e-07	-4.4106e-06	-1.55587e-06	0.230861	-0.374499	-0.136445	0.0357058	-0.311525	-0.109893
35.5	2.72241e-06	-3.56938e-06	-2.67417e-06	3.09726e-07	-3.10845e-06	-1.3837e-06	0.192287	-0.252109	-0.188879	0.0218763	-0.219553	-0.0977322
35.75	1.90137e-06	-1.73695e-06	-3.01867e-06	7.23285e-08	-1.69715e-06	-1.10923e-06	0.134296	-0.122683	-0.213212	0.00510864	-0.119871	-0.0783463
36	8.26592e-07	1.874e-07	-2.99589e-06	-2.03389e-07	-1.85003e-07	-7.40268e-07	0.058383	0.0132363	-0.211603	-0.0143656	-0.0130669	-0.0522859
36.25	-2.73813e-07	2.05225e-06	-2.64514e-06	-4.9374e-07	1.07853e-06	-3.55067e-07	-0.0193397	0.144953	-0.186829	-0.0348734	0.0761778	-0.0250787
36.5	-1.39784e-06	3.86214e-06	-1.99163e-06	-7.97523e-07	2.11267e-06	4.51989e-08	-0.098731	0.272787	-0.140671	-0.0563299	0.14922	0.00319244
36.75	-2.46429e-06	5.12609e-06	-1.1661e-06	-1.0183e-06	2.87534e-06	3.63329e-07	-0.174056	0.362061	-0.0823628	-0.0719237	0.203088	0.0256623
37	-3.47757e-06	5.88602e-06	-1.81763e-07	-1.16239e-06	3.38753e-06	6.05721e-07	-0.245624	0.415736	-0.0128381	-0.0821006	0.239265	0.0427827
37.25	-4.13361e-06	6.02856e-06	8.79677e-07	-1.2097e-06	3.62237e-06	9.11213e-07	-0.291961	0.425803	0.0621325	-0.0854424	0.255852	0.0643599
37.5	-4.50888e-06	5.68593e-06	2.00177e-06	-1.18077e-06	3.63952e-06	1.26647e-06	-0.318467	0.401603	0.141387	-0.0833991	0.257063	0.0894519
37.75	-4.57034e-06	4.9806e-06	2.91508e-06	-1.15806e-06	3.24488e-06	1.47325e-06	-0.322808	0.351785	0.205895	-0.0817949	0.229189	0.104057
38	-4.34211e-06	3.94041e-06	3.63569e-06	-1.14101e-06	2.4702e-06	1.54306e-06	-0.306688	0.278315	0.256793	-0.0805909	0.174473	0.108988
38.25	-3.8223e-06	2.59575e-06	4.01864e-06	-1.0866e-06	1.60038e-06	1.39791e-06	-0.269973	0.183341	0.283841	-0.0767477	0.113036	0.0987358
38.5	-3.03332e-06	9.69977e-07	4.08991e-06	-9.97626e-07	6.42808e-07	1.05443e-06	-0.214246	0.0685105	0.288875	-0.0704634	0.0454022	0.0744751
38.75	-2.08796e-06	-6.48391e-07	3.8885e-06	-7.64693e-07	-2.48704e-07	6.28625e-07	-0.147474	-0.0457965	0.274649	-0.0540111	-0.0175662	0.0444004
39	-9.98221e-07	-2.26002e-06	3.4354e-06	-3.98806e-07	-1.07916e-06	1.26927e-07	-0.0705054	-0.159627	0.242646	-0.0281681	-0.076222	0.00896501
39.25	1.61927e-07	-3.6162e-06	2.82412e-06	-2.51803e-08	-2.06561e-06	-4.05313e-07	0.0114371	-0.255416	0.19947	-0.00177851	-0.145896	-0.0286277
39.5	1.3871e-06	-4.73668e-06	2.06683e-06	3.55657e-07	-3.19599e-06	-9.65659e-07	0.0979723	-0.334557	0.145983	0.0251204	-0.225736	-0.0682055
39.75	2.37891e-06	-5.40106e-06	1.12913e-06	5.52098e-07	-3.93163e-06	-1.28192e-06	0.168025	-0.381482	0.0797515	0.0389952	-0.277695	-0.0905431
40	3.18743e-06	-5.70726e-06	4.97232e-08	6.0385e-07	-4.35689e-06	-1.40617e-06	0.225132	-0.40311	0.003512	0.0426505	-0.307732	-0.0993193
40.25	3.67994e-06	-5.65146e-06	-9.84706e-07	6.02313e-07	-4.41814e-06	-1.40233e-06	0.259918	-0.399168	-0.0695508	0.042542	-0.312058	-0.0990478
40.5	3.83005e-06	-5.20347e-06	-1.97044e-06	5.42962e-07	-4.08512e-06	-1.25978e-06	0.27052	-0.367526	-0.139174	0.0383499	-0.288537	-0.0889796
40.75	3.67078e-06	-4.25687e-06	-2.68682e-06	5.25735e-07	-3.46929e-06	-1.16893e-06	0.259271	-0.300667	-0.189773	0.0371332	-0.245039	-0.0825624
41	3.22595e-06	-2.85014e-06	-3.15456e-06	5.47452e-07	-2.59231e-06	-1.1257e-06	0.227852	-0.201308	-0.22281	0.0386671	-0.183097	-0.0795091
41.25	2.51638e-06	-1.36706e-06	-3.46719e-06	5.06926e-07	-1.56868e-06	-1.04716e-06	0.177734	-0.0965568	-0.244891	0.0358047	-0.110797	-0.0739623
41.5	1.46976e-06	2.13409e-07	-3.5825e-06	3.8693e-07	-3.58698e-07	-9.23975e-07	0.103811	0.0150733	-0.253035	0.0273293	-0.0253352	-0.0652613
41.75	4.52315e-07	1.74627e-06	-3.48743e-06	1.95012e-07	8.22928e-07	-6.63692e-07	0.0319475	0.123341	-0.246321	0.0137739	0.0581242	-0.0468773
42	-5.28094e-07	3.2188e-06	-3.12469e-06	-8.86878e-08	1.96818e-06	-2.29209e-07	-0.0372998	0.227347	-0.2207	-0.00626411	0.139014	-0.0161893
42.25	-1.44475e-06	4.42295e-06	-2.6586e-06	-3.93063e-07	2.79866e-06	2.52016e-07	-0.102044	0.312397	-0.18778	-0.0277624	0.197672	0.0178002
42.5	-2.29238e-06	5.33639e-06	-2.08056e-06	-7.19918e-07	3.28803e-06	7.83797e-07	-0.161913	0.376915	-0.146952	-0.0508485	0.232237	0.0553604
42.75	-2.79073e-06	5.89412e-06	-1.45878e-06	-9.83094e-07	3.53338e-06	1.07356e-06	-0.197112	0.416308	-0.103035	-0.0694369	0.249567	0.075827
43	-3.09246e-06	6.25117e-06	-8.12306e-07	-1.21011e-06	3.64187e-06	1.22767e-06	-0.218424	0.441527	-0.057374	-0.0854713	0.257229	0.0867118
43.25	-3.24934e-06	6.20792e-06	-1.64012e-07	-1.30352e-06	3.43252e-06	1.3421e-06	-0.229504	0.438472	-0.0115843	-0.0920686	0.242443	0.0947941
43.5	-3.27249e-06	5.79503e-06	4.85975e-07	-1.27354e-06	2.92983e-06	1.41999e-06	-0.231139	0.409309	0.0343249	-0.0899515	0.206937	0.100295
43.75	-2.97089e-06	5.04543e-06	1.07361e-06	-1.14038e-06	2.14062e-06	1.36771e-06	-0.209837	0.356364	0.0758301	-0.0805459	0.151194	0.0966027
44	-2.25609e-06	3.86765e-06	1.58182e-06	-8.76097e-07	9.86476e-07	1.14946e-06	-0.15935	0.273176	0.111726	-0.0618796	0.0696758	0.0811879
44.25	-1.36157e-06	2.64671e-06	1.92217e-06	-5.85317e-07	-2.91627e-09	8.94713e-07	-0.0961688	0.18694	0.135765	-0.0413416	-0.000205979	0.0631945
44.5	-3.25771e-07	1.39154e-06	2.13067e-06	-2.73576e-07	-8.62696e-07	6.11502e-07	-0.0230095	0.0982859	0.150491	-0.0193229	-0.0609331	0.043191
44.75	6.94311e-07	1.27534e-07	2.07402e-06	8.24685e-08	-1.64135e-06	2.96949e-07	0.0490399	0.00900784	0.14649	0.00582484	-0.11593	0.0209738
45	1.69734e-06	-1.14593e-06	1.73012e-06	4.86435e-07	-2.33222e-06	-5.16524e-08	0.119885	-0.0809385	0.1222	0.0343574	-0.164727	-0.00364826
45.25	2.46604e-06	-2.18864e-06	1.3269e-06	7.75681e-07	-2.85287e-06	-3.97439e-07	0.174179	-0.154586	0.0937202	0.0547871	-0.201501	-0.0280716
45.5	3.01846e-06	-3.01847e-06	8.68938e-07	9.59066e-07	-3.21636e-06	-7.40558e-07	0.213197	-0.213198	0.061374	0.0677398	-0.227175	-0.0523063
45.75	3.28568e-06	-3.54015e-06	3.14266e-07	1.05367e-06	-3.4098e-06	-1.11367e-06	0.232071	-0.250044	0.0221969	0.0744217	-0.240837	-0.0786597
46	3.2439e-06	-3.72787e-06	-3.45192e-07	1.05202e-06	-3.4191e-06	-1.51938e-06	0.22912	-0.263303	-0.0243813	0.0743055	-0.241494	-0.107315
46.25	3.02994e-06	-3.55365e-06	-9.64661e-07	9.28934e-07	-3.12526e-06	-1.69857e-06	0.214008	-0.250998	-0.068135	0.0656116	-0.22074	-0.119972
46.5	2.65705e-06	-3.04544e-06	-1.5472e-06	6.93774e-07	-2.55157e-06	-1.66861e-06	0.18767	-0.215102	-0.109281	0.049002	-0.18022	-0.117856
46.75	2.04004e-06	-2.3087e-06	-1.96876e-06	4.75314e-07	-1.63305e-06	-1.52592e-06	0.14409	-0.163066	-0.139056	0.0335719	-0.115344	-0.107777
47	1.23127e-06	-1.39273e-06	-2.2638e-06	2.7008e-07	-4.43468e-07	-1.29446e-06	0.0869658	-0.0983701	-0.159894	0.019076	-0.0313226	-0.0914292
47.25	4.35479e-07	-2.18236e-07	-2.41589e-06	3.22423e-08	5.81009e-07	-1.12834e-06	0.0307583	-0.0154142	-0.170637	0.00227731	0.0410372	-0.0796959
47.5	-3.48318e-07	1.1948e-06	-2.43601e-06	-2.35666e-07	1.4531e-06	-1.02248e-06	-0.0246021	0.0843903	-0.172058	-0.0166454	0.102634	-0.0722188
47.75	-1.15117e-06	2.50424e-06	-2.18313e-06	-3.04726e-07	2.12902e-06	-8.75573e-07	-0.0813082	0.176877	-0.154197	-0.0215231	0.150375	-0.0618426
48	-1.97469e-06	3.70158e-06	-1.63451e-06	-1.58423e-07	2.59235e-06	-6.84298e-07	-0.139474	0.261447	-0.115447	-0.0111896	0.183101	-0.0483326
48.25	-2.57685e-06	4.3694e-06	-9.70788e-07	-3.70362e-09	2.70791e-06	-4.1883e-07	-0.182005	0.308615	-0.0685677	-0.00026159	0.191262	-0.0295824
48.5	-3.03138e-06	4.68379e-06	-2.30241e-07	1.56768e-07	2.59173e-06	-1.03644e-07	-0.214109	0.330821	-0.0162621	0.0110727	0.183056	-0.00732046
48.75	-3.24722e-06	4.62274e-06	4.01338e-07	2.38234e-07	2.30944e-06	9.82553e-08	-0.229355	0.326509	0.0283469	0.0168267	0.163118	0.00693987
49	-3.2755e-06	4.26649e-06	9.47356e-07	2.57704e-07	1.89668e-06	2.11286e-07	-0.231352	0.301346	0.0669127	0.0182019	0.133965	0.0149234
49.25	-3.03911e-06	3.67913e-06	1.45744e-06	1.96489e-07	1.38821e-06	2.23075e-07	-0.214656	0.25986	0.10294	0.0138782	0.0980507	0.015756
49.5	-2.59475e-06	2.90999e-06	1.93935e-06	7.19511e-08	8.04565e-07	1.55445e-07	-0.18327	0.205536	0.136978	0.00508198	0.0568273	0.0109792
49.75	-1.8721e-06	1.89027e-06	2.25657e-06	-7.0771e-08	8.53401e-08	-1.25415e-08	-0.132228	0.133512	0.159384	-0.00499862	0.00602766	-0.000885822
50	-8.48e-07	5.99234e-07	2.39538e-06	-2.33238e-07	-7.80821e-07	-2.89337e-07	-0.0598951	0.0423245	0.169188	-0.0164739	-0.0551502	-0.0204362
50.25	1.86473e-07	-4.35656e-07	2.33189e-06	-2.66399e-07	-1.51592e-06	-5.14462e-07	0.0131708	-0.0307708	0.164704	-0.018816	-0.107071	-0.036337
50.5	1.22683e-06	-1.32678e-06	2.15474e-06	-2.26685e-07	-2.17724e-06	-7.1029e-07	0.0866523	-0.0937121	0.152192	-0.016011	-0.153781	-0.0501685
50.75	2.14421e-06	-2.0294e-06	1.81417e-06	2.16912e-08	-2.61462e-06	-8.55821e-07	0.151448	-0.143338	0.128137	0.00153207	-0.184673	-0.0604475
51	2.94808e-06	-2.55797e-06	1.32279e-06	4.6269e-07	-2.84532e-06	-9.54921e-07	0.208226	-0.180672	0.0934302	0.0326802	-0.200968	-0.067447
51.25	3.44348e-06	-2.91568e-06	8.3176e-07	7.2684e-07	-2.68453e-06	-1.00785e-06	0.243216	-0.205937	0.058748	0.0513375	-0.189611	-0.0711852
51.5	3.69651e-06	-3.13916e-06	3.41092e-07	8.52091e-07	-2.21617e-06	-1.02443e-06	0.261088	-0.221722	0.0240916	0.060184	-0.15653	-0.0723568
51.75	3.55062e-06	-3.05481e-06	-1.01378e-07	8.98204e-07	-1.60341e-06	-8.9034e-07	0.250784	-0.215764	-0.00716043	0.063441	-0.11325	-0.0628857
52	3.1388e-06	-2.76524e-06	-5.11569e-07	8.91637e-07	-8.94414e-07	-6.55712e-07	0.221697	-0.195312	-0.0361326	0.0629772	-0.0631734	-0.0463136
52.25	2.56721e-06	-2.21792e-06	-9.0481e-07	9.00201e-07	-2.58522e-07	-3.88151e-07	0.181325	-0.156654	-0.0639076	0.0635821	-0.0182596	-0.0274155
52.5	1.88912e-06	-1.49869e-06	-1.28659e-06	9.18923e-07	3.28564e-07	-9.85879e-08	0.133431	-0.105854	-0.0908731	0.0649045	0.0232068	-0.00696337
52.75	1.16143e-06	-7.70838e-07	-1.43413e-06	8.20383e-07	9.44404e-07	2.11093e-07	0.0820333	-0.0544451	-0.101294	0.0579445	0.0667042	0.0149097
53	3.94776e-07	-3.60456e-08	-1.39751e-06	6.29746e-07	1.58275e-06	5.36569e-07	0.0278834	-0.00254594	-0.0987077	0.0444796	0.111792	0.0378984
53.25	-4.7827e-07	5.87141e-07	-1.29878e-06	4.05717e-07	2.24044e-06	7.75332e-07	-0.0337807	0.0414704	-0.0917341	0.0286562	0.158245	0.0547625
53.5	-1.43491e-06	1.12287e-06	-1.15111e-06	1.55489e-07	2.91323e-06	9.45926e-07	-0.101349	0.0793094	-0.0813042	0.0109823	0.205764	0.0668117
53.75	-2.13946e-06	1.54592e-06	-9.16684e-07	-1.164e-07	3.19399e-06	1.05709e-06	-0.151112	0.10919	-0.0647464	-0.00822142	0.225595	0.0746635
54	-2.64594e-06	1.88075e-06	-6.13941e-07	-4.05272e-07	3.16662e-06	1.1215e-06	-0.186885	0.132839	-0.0433633	-0.0286248	0.223662	0.079213
54.25	-2.88735e-06	2.161e-06	-2.24868e-07	-5.11393e-07	2.92391e-06	1.13607e-06	-0.203937	0.152634	-0.0158826	-0.0361202	0.206519	0.0802419
54.5	-2.88411e-06	2.39113e-06	2.43973e-07	-4.48814e-07	2.48233e-06	1.10456e-06	-0.203707	0.168888	0.0172321	-0.0317002	0.17533	0.0780161
54.75	-2.65292e-06	2.31326e-06	5.61245e-07	-3.45318e-07	1.84986e-06	1.02878e-06	-0.187378	0.163388	0.0396413	-0.0243902	0.130657	0.0726641
55	-2.2698e-06	2.03071e-06	7.77731e-07	-2.14495e-07	1.0899e-06	9.23355e-07	-0.160318	0.143431	0.0549319	-0.01515	0.0769807	0.0652175
55.25	-1.78262e-06	1.59456e-06	8.90072e-07	-1.66228e-07	3.54078e-07	6.42787e-07	-0.125908	0.112626	0.0628667	-0.0117409	0.0250089	0.0454007
55.5	-1.2261e-06	1.0568e-06	9.33269e-07	-1.7295e-07	-3.659e-07	2.45265e-07	-0.086601	0.0746431	0.0659177	-0.0122157	-0.0258439	0.0173233
55.75	-6.14303e-07	3.88471e-07	1.00112e-06	-2.45858e-07	-1.08443e-06	-1.09933e-07	-0.0433888	0.0274381	0.0707101	-0.0173652	-0.0765943	-0.00776467
56	9.58589e-08	-5.13461e-07	1.1122e-06	-4.3655e-07	-1.79988e-06	-3.89552e-07	0.00677061	-0.0362663	0.0785557	-0.030834	-0.127127	-0.0275145
56.25	8.09513e-07	-1.33951e-06	1.01471e-06	-4.31671e-07	-2.2556e-06	-5.10362e-07	0.0571767	-0.0946108	0.0716702	-0.0304894	-0.159315	-0.0360474
56.5	1.52695e-06	-2.08333e-06	6.91247e-07	-2.14937e-07	-2.42992e-06	-4.59146e-07	0.10785	-0.147148	0.0488235	-0.0151812	-0.171628	-0.0324299
56.75	2.05702e-06	-2.63928e-06	3.90363e-07	-1.96529e-08	-2.48034e-06	-3.17539e-07	0.14529	-0.186415	0.0275717	-0.0013881	-0.175189	-0.0224281
57	2.38412e-06	-2.9917e-06	1.13904e-07	1.52382e-07	-2.3965e-06	-7.80189e-08	0.168393	-0.211307	0.00804514	0.0107629	-0.169267	-0.00551055
57.25	2.51754e-06	-3.16485e-06	-1.97184e-07	2.40271e-07	-2.08434e-06	1.65237e-07	0.177816	-0.223536	-0.0139273	0.0169706	-0.147219	0.0116709
57.5	2.44113e-06	-3.14381e-06	-5.45829e-07	2.36993e-07	-1.52481e-06	4.12542e-07	0.172419	-0.222051	-0.0385525	0.016739	-0.107699	0.0291382
57.75	2.16394e-06	-2.9411e-06	-8.07352e-07	1.63018e-07	-7.65461e-07	6.03991e-07	0.152841	-0.207733	-0.0570241	0.0115141	-0.0540653	0.0426605
58	1.72893e-06	-2.59448e-06	-1.00012e-06	3.3536e-08	1.50611e-07	7.5123e-07	0.122116	-0.183251	-0.0706396	0.00236868	0.0106378	0.0530602
58.25	1.2124e-06	-2.14237e-06	-1.06771e-06	-1.32591e-07	9.44846e-07	8.11077e-07	0.0856331	-0.151317	-0.0754136	-0.00936507	0.0667354	0.0572872
58.5	6.20578e-07	-1.59222e-06	-1.0196e-06	-3.32525e-07	1.62647e-06	7.90068e-07	0.0438321	-0.11246	-0.0720156	-0.0234866	0.11488	0.0558033
58.75	-5.06839e-08	-1.02764e-06	-9.14285e-07	-4.63784e-07	2.1775e-06	7.90623e-07	-0.00357986	-0.0725834	-0.0645769	-0.0327576	0.153799	0.0558425
59	-8.62973e-07	-4.41198e-07	-7.08275e-07	-4.73094e-07	2.4973e-06	8.30564e-07	-0.0609527	-0.0311622	-0.0500262	-0.0334151	0.176387	0.0586636
59.25	-1.5263e-06	6.06947e-08	-4.83863e-07	-5.18559e-07	2.53222e-06	8.50407e-07	-0.107804	0.00428693	-0.0341757	-0.0366263	0.178853	0.0600652
59.5	-2.09043e-06	5.08508e-07	-2.46627e-07	-5.88045e-07	2.37672e-06	8.5621e-07	-0.147649	0.0359165	-0.0174195	-0.0415342	0.16787	0.060475
59.75	-2.42041e-06	8.61085e-07	5.06374e-08	-6.44231e-07	2.04179e-06	8.37941e-07	-0.170956	0.0608193	0.00357657	-0.0455027	0.144214	0.0591847
60	-2.5665e-06	1.14058e-06	3.95474e-07	-6.89903e-07	1.56552e-06	8.00268e-07	-0.181274	0.0805602	0.0279328	-0.0487285	0.110574	0.0565238
60.25	-2.46482e-06	1.22852e-06	7.27082e-07	-6.23635e-07	1.1567e-06	7.15333e-07	-0.174093	0.0867715	0.0513545	-0.044048	0.0816986	0.0505247
60.5	-2.16857e-06	1.16787e-06	1.04873e-06	-4.69343e-07	8.00469e-07	5.92726e-07	-0.153169	0.0824876	0.0740732	-0.0331502	0.0565379	0.0418648
60.75	-1.80518e-06	9.49886e-07	1.19476e-06	-3.13107e-07	3.22597e-07	4.06e-07	-0.127502	0.0670915	0.0843869	-0.0221151	0.0227854	0.0286762
61	-1.36904e-06	5.61182e-07	1.15043e-06	-1.5477e-07	-2.86966e-07	1.49895e-07	-0.0966963	0.0396368	0.0812561	-0.0109316	-0.0202687	0.0105873
61.25	-8.06686e-07	9.21787e-08	1.02333e-06	1.6282e-08	-7.47543e-07	-7.59888e-08	-0.0569771	0.00651068	0.0722791	0.00115001	-0.0527997	-0.00536717
61.5	-1.27891e-07	-4.49875e-07	8.20063e-07	1.99118e-07	-1.07078e-06	-2.74273e-07	-0.00903307	-0.0317751	0.0579219	0.0140639	-0.0756305	-0.0193721
61.75	5.20162e-07	-8.08004e-07	6.64528e-07	3.17787e-07	-1.38456e-06	-4.53912e-07	0.0367396	-0.0570702	0.0469363	0.0224457	-0.0977928	-0.0320602
62	1.14755e-06	-1.03992e-06	5.41617e-07	3.93828e-07	-1.69271e-06	-6.2212e-07	0.0810528	-0.0734504	0.0382549	0.0278165	-0.119558	-0.043941
62.25	1.6795e-06	-1.15255e-06	3.19818e-07	4.95548e-07	-1.86489e-06	-7.3867e-07	0.118625	-0.0814058	0.0225891	0.0350011	-0.131719	-0.052173
62.5	2.06852e-06	-1.09102e-06	-5.13912e-08	6.356e-07	-1.83216e-06	-7.76403e-07	0.146102	-0.07706	-0.00362981	0.0448931	-0.129407	-0.0548382
62.75	2.14388e-06	-1.03332e-06	-3.52463e-07	7.38095e-07	-1.64781e-06	-7.08433e-07	0.151424	-0.0729844	-0.0248949	0.0521324	-0.116387	-0.0500374
63	2.00993e-06	-9.73955e-07	-6.05862e-07	8.1574e-07	-1.36314e-06	-5.71152e-07	0.141964	-0.0687915	-0.0427926	0.0576165	-0.0962803	-0.0403411
63.25	1.72561e-06	-7.88753e-07	-7.368e-07	6.78985e-07	-1.02662e-06	-4.49199e-07	0.121881	-0.0557104	-0.052041	0.0479574	-0.072511	-0.0317274
63.5	1.32298e-06	-5.0159e-07	-7.7086e-07	3.73921e-07	-6.49871e-07	-3.40131e-07	0.0934436	-0.0354278	-0.0544467	0.0264104	-0.0459011	-0.0240238
63.75	7.93765e-07	3.39243e-08	-7.71275e-07	1.14264e-07	-2.83849e-07	-2.54271e-07	0.0560644	0.00239611	-0.054476	0.0080706	-0.0200486	-0.0179594
64	1.64938e-07	7.67884e-07	-7.44551e-07	-1.09551e-07	7.31944e-08	-1.87543e-07	0.0116497	0.0542364	-0.0525884	-0.00773769	0.0051698	-0.0132464
64.25	-4.02917e-07	1.36759e-06	-5.69193e-07	-2.54288e-07	4.55807e-07	-1.69478e-07	-0.0284585	0.0965946	-0.0402027	-0.0179606	0.0321941	-0.0119704
64.5	-9.23017e-07	1.86537e-06	-2.76302e-07	-3.36708e-07	8.57934e-07	-1.90605e-07	-0.0651937	0.131753	-0.0195155	-0.023782	0.0605967	-0.0134626
64.75	-1.40675e-06	2.34411e-06	1.02394e-07	-4.13857e-07	1.08564e-06	-2.61057e-07	-0.0993603	0.165567	0.00723217	-0.0292312	0.0766796	-0.0184388
65	-1.86207e-06	2.81169e-06	5.49302e-07	-4.86662e-07	1.17569e-06	-3.71283e-07	-0.13152	0.198592	0.0387978	-0.0343735	0.0830404	-0.0262241
65.25	0	0	0	0	0	0	0	0	0	0	0	0
65.5	0	0	0	0	0	0	0	0	0	0	0	0
65.75	0	0	0	0	0	0	0	0	0	0	0	0
66	0	0	0	0	0	0	0	0	0	0	0	0
66.25	0	0	0	0	0	0	0	0	0	0	0	0
66.5	0	0	0	0	0	0	0	0	0	0	0	0
66.75	0	0	0	0	0	0	0	0	0	0	0	0
67	0	0	0	0	0	0	0	0	0	0	0	0
67.25	0	0	0	0	0	0	0	0	0	0	0	0
67.5	0	0	0	0	0	0	0	0	0	0	0	0
67.75	0	0	0	0	0	0	0	0	0	0	0	0
68	0	0	0	0	0	0	0	0	0	0	0	0
68.25	0	0	0	0	0	0	0	0	0	0	0	0
68.5	0	0	0	0	0	0	0	0	0	0	0	0
68.75	0	0	0	0	0	0	0	0	0	0	0	0
69	0	0	0	0	0	0	0	0	0	0	0	0
69.25	0	0	0	0	0	0	0	0	0	0	0	0
69.5	0	0	0	0	0	0	0	0	0	0	0	0
69.75	0	0	0	0	0	0	0	0	0	0	0	0
70	0	0	0	0	0	0	0	0	0	0	0	0
70.25	0	0	0	0	0	0	0	0	0	0	0	0
70.5	0	0	0	0	0	0	0	0	0	0	0	0
70.75	0	0	0	0	0	0	0	0	0	0	0	0
71	0	0	0	0	0	0	0	0	0	0	0	0
71.25	0	0	0	0	0	0	0	0	0	0	0	0
71.5	0	0	0	0	0	0	0	0	0	0	0	0
71.75	0	0	0	0	0	0	0	0	0	0	0	0
72	0	0	0	0	0	0	0	0	0	0	0	0
72.25	0	0	0	0	0	0	0	0	0	0	0	0
72.5	0	0	0	0	0	0	0	0	0	0	0	0
72.75	0	0	0	0	0	0	0	0	0	0	0	0
73	0	0	0	0	0	0	0	0	0	0	0	0
73.25	0	0	0	0	0	0	0	0	0	0	0	0
73.5	0	0	0	0	0	0	0	0	0	0	0	0
73.75	0	0	0	0	0	0	0	0	0	0	0	0
74	0	0	0	0	0	0	0	0	0	0	0	0
74.25	0	0	0	0	0	0	0	0	0	0	0	0
74.5	0	0	0	0	0	0	0	0	0	0	0	0
74.75	0	0	0	0	0	0	0	0	0	0	0	0
75	0	0	0	0	0	0	0	0	0	0	0	0
75.25	0	0	0	0	0	0	0	0	0	0	0	0
75.5	0	0	0	0	0	0	0	0	0	0	0	0
75.75	0	0	0	0	0	0	0	0	0	0	0	0
76	0	0	0	0	0	0	0	0	0	0	0	0
76.25	0	0	0	0	0	0	0	0	0	0	0	0
76.5	0	0	0	0	0	0	0	0	0	0	0	0
76.75	0	0	0	0	0	0	0	0	0	0	0	0
77	0	0	0	0	0	0	0	0	0	0	0	0
77.25	0	0	0	0	0	0	0	0	0	0	0	0
77.5	0	0	0	0	0	0	0	0	0	0	0	0
77.75	0	0	0	0	0	0	0	0	0	0	0	0
78	0	0	0	0	0	0	0	0	0	0	0	0
78.25	0	0	0	0	0	0	0	0	0	0	0	0
78.5	0	0	0	0	0	0	0	0	0	0	0	0
78.75	0	0	0	0	0	0	0	0	0	0	0	0
79	0	0	0	0	0	0	0	0	0	0	0	0
79.25	0	0	0	0	0	0	0	0	0	0	0	0
79.5	0	0	0	0	0	0	0	0	0	0	0	0
79.75	0	0	0	0	0	0	0	0	0	0	0	0
80	0	0	0	0	0	0	0	0	0	0	0	0
80.25	0	0	0	0	0	0	0	0	0	0	0	0
80.5	0	0	0	0	0	0	0	0	0	0	0	0
80.75	0	0	0	0	0	0	0	0	0	0	0	0
81	0	0	0	0	0	0	0	0	0	0	0	0
81.25	0	0	0	0	0	0	0	0	0	0	0	0
81.5	0	0	0	0	0	0	0	0	0	0	0	0
81.75	0	0	0	0	0	0	0	0	0	0	0	0
82	0	0	0	0	0	0	0	0	0	0	0	0
82.25	0	0	0	0	0	0	0	0	0	0	0	0
82.5	0	0	0	0	0	0	0	0	0	0	0	0
82.75	0	0	0	0	0	0	0	0	0	0	0	0
83	0	0	0	0	0	0	0	0	0	0	0	0
83.25	0	0	0	0	0	0	0	0	0	0	0	0
83.5	0	0	0	0	0	0	0	0	0	0	0	0
83.75	0	0	0	0	0	0	0	0	0	0	0	0
84	0	0	0	0	0	0	0	0	0	0	0	0
84.25	0	0	0	0	0	0	0	0	0	0	0	0
84.5	0	0	0	0	0	0	0	0	0	0	0	0
84.75	0	0	0	0	0	0	0	0	0	0	0	0
85	0	0	0	0	0	0	0	0	0	0	0	0
85.25	0	0	0	0	0	0	0	0	0	0	0	0
85.5	0	0	0	0	0	0	0	0	0	0	0	0
85.75	0	0	0	0	0	0	0	0	0	0	0	0
86	0	0	0	0	0	0	0	0	0	0	0	0
86.25	0	0	0	0	0	0	0	0	0	0	0	0
86.5	0	0	0	0	0	0	0	0	0	0	0	0
86.75	0	0	0	0	0	0	0	0	0	0	0	0
87	0	0	0	0	0	0	0	0	0	0	0	0
87.25	0	0	0	0	0	0	0	0	0	0	0	0
87.5	0	0	0	0	0	0	0	0	0	0	0	0
87.75	0	0	0	0	0	0	0	0	0	0	0	0
88	0	0	0	0	0	0	0	0	0	0	0	0
88.25	0	0	0	0	0	0	0	0	0	0	0	0
88.5	0	0	0	0	0	0	0	0	0	0	0	0
88.75	0	0	0	0	0	0	0	0	0	0	0	0
89	0	0	0	0	0	0	0	0	0	0	0	0
89.25	0	0	0	0	0	0	0	0	0	0	0	0
89.5	0	0	0	0	0	0	0	0	0	0	0	0
89.75	0	0	0	0	0	0	0	0	0	0	0	0
90	0	0	0	0	0	0	0	0	0	0	0	0
90.25	0	0	0	0	0	0	0	0	0	0	0	0
90.5	0	0	0	0	0	0	0	0	0	0	0	0
90.75	0	0	0	0	0	0	0	0	0	0	0	0
91	0	0	0	0	0	0	0	0	0	0	0	0
91.25	0	0	0	0	0	0	0	0	0	0	0	0
91.5	0	0	0	0	0	0	0	0	0	0	0	0
91.75	0	0	0	0	0	0	0	0	0	0	0	0
92	0	0	0	0	0	0	0	0	0	0	0	0
92.25	0	0	0	0	0	0	0	0	0	0	0	0
92.5	0	0	0	0	0	0	0	0	0	0	0	0
92.75	0	0	0	0	0	0	0	0	0	0	0	0
93	0	0	0	0	0	0	0	0	0	0	0	0
93.25	0	0	0	0	0	0	0	0	0	0	0	0
93.5	0	0	0	0	0	0	0	0	0	0	0	0
93.75	0	0	0	0	0	0	0	0	0	0	0	0
94	0	0	0	0	0	0	0	0	0	0	0	0
94.25	0	0	0	0	0	0	0	0	0	0	0	0
94.5	0	0	0	0	0	0	0	0	0	0	0	0
94.75	0	0	0	0	0	0	0	0	0	0	0	0
95	0	0	0	0	0	0	0	0	0	0	0	0
95.25	0	0	0	0	0	0	0	0	0	0	0	0
95.5	0	0	0	0	0	0	0	0	0	0	0	0
95.75	0	0	0	0	0	0	0	0	0	0	0	0
96	0	0	0	0	0	0	0	0	0	0	0	0
96.25	0	0	0	0	0	0	0	0	0	0	0	0
96.5	0	0	0	0	0	0	0	0	0	0	0	0
96.75	0	0	0	0	0	0	0	0	0	0	0	0
97	0	0	0	0	0	0	0	0	0	0	0	0
97.25	0	0	0	0	0	0	0	0	0	0	0	0
97.5	0	0	0	0	0	0	0	0	0	0	0	0
97.75	0	0	0	0	0	0	0	0	0	0	0	0
98	0	0	0	0	0	0	0	0	0	0	0	0
98.25	0	0	0	0	0	0	0	0	0	0	0	0
98.5	0	0	0	0	0	0	0	0	0	0	0	0
98.75	0	0	0	0	0	0	0	0	0	0	0	0
99	0	0	0	0	0	0	0	0	0	0	0	0
99.25	0	0	0	0	0	0	0	0	0	0	0	0
99.5	0	0	0	0	0	0	0	0	0	0	0	0
99.75	0	0	0	0	0	0	0	0	0	0	0	0
100	0	0	0	0	0	0	0	0	0	0	0	0
100.25	0	0	0	0	0	0	0	0	0	0	0	0
100.5	0	0	0	0	0	0	0	0	0	0	0	0
100.75	0	0	0	0	0	0	0	0	0	0	0	0
101	0	0	0	0	0	0	0	0	0	0	0	0
101.25	0	0	0	0	0	0	0	0	0	0	0	0
101.5	0	0	0	0	0	0	0	0	0	0	0	0
101.75	0	0	0	0	0	0	0	0	0	0	0	0
102	0	0	0	0	0	0	0	0	0	0	0	0
102.25	0	0	0	0	0	0	0	0	0	0	0	0
102.5	0	0	0	0	0	0	0	0	0	0	0	0
102.75	0	0	0	0	0	0	0	0	0	0	0	0
103	0	0	0	0	0	0	0	0	0	0	0	0
103.25	0	0	0	0	0	0	0	0	0	0	0	0
103.5	0	0	0	0	0	0	0	0	0	0	0	0
103.75	0	0	0	0	0	0	0	0	0	0	0	0
104	0	0	0	0	0	0	0	0	0	0	0	0
104.25	0	0	0	0	0	0	0	0	0	0	0	0
104.5	0	0	0	0	0	0	0	0	0	0	0	0
104.75	0	0	0	0	0	0	0	0	0	0	0	0
105	0	0	0	0	0	0	0	0	0	0	0	0
105.25	0	0	0	0	0	0	0	0	0	0	0	0
105.5	0	0	0	0	0	0	0	0	0	0	0	0
105.75	0	0	0	0	0	0	0	0	0	0	0	0
106	0	0	0	0	0	0	0	0	0	0	0	0
106.25	0	0	0	0	0	0	0	0	0	0	0	0
106.5	0	0	0	0	0	0	0	0	0	0	0	0
106.75	0	0	0	0	0	0	0	0	0	0	0	0
107	0	0	0	0	0	0	0	0	0	0	0	0
107.25	0	0	0	0	0	0	0	0	0	0	0	0
107.5	0	0	0	0	0	0	0	0	0	0	0	0
107.75	0	0	0	0	0	0	0	0	0	0	0	0
108	0	0	0	0	0	0	0	0	0	0	0	0
108.25	0	0	0	0	0	0	0	0	0	0	0	0
108.5	0	0	0	0	0	0	0	0	0	0	0	0
108.75	0	0	0	0	0	0	0	0	0	0	0	0
109	0	0	0	0	0	0	0	0	0	0	0	0
109.25	0	0	0	0	0	0	0	0	0	0	0	0
109.5	0	0	0	0	0	0	0	0	0	0	0	0
109.75	0	0	0	0	0	0	0	0	0	0	0	0
110	0	0	0	0	0	0	0	0	0	0	0	0
110.25	0	0	0	0	0	0	0	0	0	0	0	0
110.5	0	0	0	0	0	0	0	0	0	0	0	0
110.75	0	0	0	0	0	0	0	0	0	0	0	0
111	0	0	0	0	0	0	0	0	0	0	0	0
111.25	0	0	0	0	0	0	0	0	0	0	0	0
111.5	0	0	0	0	0	0	0	0	0	0	0	0
111.75	0	0	0	0	0	0	0	0	0	0	0	0
112	0	0	0	0	0	0	0	0	0	0	0	0
112.25	0	0	0	0	0	0	0	0	0	0	0	0
112.5	0	0	0	0	0	0	0	0	0	0	0	0
112.75	0	0	0	0	0	0	0	0	0	0	0	0
113	0	0	0	0	0	0	0	0	0	0	0	0
113.25	0	0	0	0	0	0	0	0	0	0	0	0
113.5	0	0	0	0	0	0	0	0	0	0	0	0
113.75	0	0	0	0	0	0	0	0	0	0	0	0
114	0	0	0	0	0	0	0	0	0	0	0	0
114.25	0	0	0	0	0	0	0	0	0	0	0	0
114.5	0	0	0	0	0	0	0	0	0	0	0	0
114.75	0	0	0	0	0	0	0	0	0	0	0	0
115	0	0	0	0	0	0	0	0	0	0	0	0
115.25	0	0	0	0	0	0	0	0	0	0	0	0
115.5	0	0	0	0	0	0	0	0	0	0	0	0
115.75	0	0	0	0	0	0	0	0	0	0	0	0
116	0	0	0	0	0	0	0	0	0	0	0	0
116.25	0	0	0	0	0	0	0	0	0	0	0	0
116.5	0	0	0	0	0	0	0	0	0	0	0	0
116.75	0	0	0	0	0	0	0	0	0	0	0	0
117	0	0	0	0	0	0	0	0	0	0	0	0
117.25	0	0	0	0	0	0	0	0	0	0	0	0
117.5	0	0	0	0	0	0	0	0	0	0	0	0
117.75	0	0	0	0	0	0	0	0	0	0	0	0
118	0	0	0	0	0	0	0	0	0	0	0	0
118.25	0	0	0	0	0	0	0	0	0	0	0	0
118.5	0	0	0	0	0	0	0	0	0	0	0	0
118.75	0	0	0	0	0	0	0	0	0	0	0	0
119	0	0	0	0	0	0	0	0	0	0	0	0
119.25	0	0	0	0	0	0	0	0	0	0	0	0
119.5	0	0	0	0	0	0	0	0	0	0	0	0
119.75	0	0	0	0	0	0	0	0	0	0	0	0
120	0	0	0	0	0	0	0	0	0	0	0	0
120.25	0	0	0	0	0	0	0	0	0	0	0	0
120.5	0	0	0	0	0	0	0	0	0	0	0	0
120.75	0	0	0	0	0	0	0	0	0	0	0	0
121	0	0	0	0	0	0	0	0	0	0	0	0
121.25	0	0	0	0	0	0	0	0	0	0	0	0
121.5	0	0	0	0	0	0	0	0	0	0	0	0
121.75	0	0	0	0	0	0	0	0	0	0	0	0
122	0	0	0	0	0	0	0	0	0	0	0	0
122.25	0	0	0	0	0	0	0	0	0	0	0	0
122.5	0	0	0	0	0	0	0	0	0	0	0	0
122.75	0	0	0	0	0	0	0	0	0	0	0	0
123	0	0	0	0	0	0	0	0	0	0	0	0
123.25	0	0	0	0	0	0	0	0	0	0	0	0
123.5	0	0	0	0	0	0	0	0	0	0	0	0
123.75	0	0	0	0	0	0	0	0	0	0	0	0
124	0	0	0	0	0	0	0	0	0	0	0	0
124.25	0	0	0	0	0	0	0	0	0	0	0	0
124.5	0	0	0	0	0	0	0	0	0	0	0	0
124.75	0	0	0	0	0	0	0	0	0	0	0	0
125	0	0	0	0	0	0	0	0	0	0	0	0
125.25	0	0	0	0	0	0	0	0	0	0	0	0
125.5	0	0	0	0	0	0	0	0	0	0	0	0
125.75	0	0	0	0	0	0	0	0	0	0	0	0
126	0	0	0	0	0	0	0	0	0	0	0	0
126.25	0	0	0	0	0	0	0	0	0	0	0	0
126.5	0	0	0	0	0	0	0	0	0	0	0	0
126.75	0	0	0	0	0	0	0	0	0	0	0	0
127	0	0	0	0	0	0	0	0	0	0	0	0
127.25	0	0	0	0	0	0	0	0	0	0	0	0
127.5	0	0	0	0	0	0	0	0	0	0	0	0
127.75	0	0	0	0	0	0	0	0	0	0	0	0
128	0	0	0	0	0	0	0	0	0	0	0	0
128.25	0	0	0	0	0	0	0	0	0	0	0	0
128.5	0	0	0	0	0	0	0	0	0	0	0	0
128.75	0	0	0	0	0	0	0	0	0	0	0	0
129	0	0	0	0	0	0	0	0	0	0	0	0
129.25	0	0	0	0	0	0	0	0	0	0	0	0
129.5	0	0	0	0	0	0	0	0	0	0	0	0
129.75	0	0	0	0	0	0	0	0	0	0	0	0
130	0	0	0	0	0	0	0	0	0	0	0	0
130.25	0	0	0	0	0	0	0	0	0	0	0	0
130.5	0	0	0	0	0	0	0	0	0	0	0	0
130.75	0	0	0	0	0	0	0	0	0	0	0	0
131	0	0	0	0	0	0	0	0	0	0	0	0
131.25	0	0	0	0	0	0	0	0	0	0	0	0
131.5	0	0	0	0	0	0	0	0	0	0	0	0
131.75	0	0	0	0	0	0	0	0	0	0	0	0
132	0	0	0	0	0	0	0	0	0	0	0	0
132.25	0	0	0	0	0	0	0	0	0	0	0	0
132.5	0	0	0	0	0	0	0	0	0	0	0	0
132.75	0	0	0	0	0	0	0	0	0	0	0	0
133	0	0	0	0	0	0	0	0	0	0	0	0
133.25	0	0	0	0	0	0	0	0	0	0	0	0
133.5	0	0	0	0	0	0	0	0	0	0	0	0
133.75	0	0	0	0	0	0	0	0	0	0	0	0
134	0	0	0	0	0	0	0	0	0	0	0	0
134.25	0	0	0	0	0	0	0	0	0	0	0	0
134.5	0	0	0	0	0	0	0	0	0	0	0	0
134.75	0	0	0	0	0	0	0	0	0	0	0	0
135	0	0	0	0	0	0	0	0	0	0	0	0
135.25	0	0	0	0	0	0	0	0	0	0	0	0
135.5	0	0	0	0	0	0	0	0	0	0	0	0
135.75	0	0	0	0	0	0	0	0	0	0	0	0
136	0	0	0	0	0	0	0	0	0	0	0	0
136.25	0	0	0	0	0	0	0	0	0	0	0	0
136.5	0	0	0	0	0	0	0	0	0	0	0	0
136.75	0	0	0	0	0	0	0	0	0	0	0	0
137	0	0	0	0	0	0	0	0	0	0	0	0
137.25	0	0	0	0	0	0	0	0	0	0	0	0
137.5	0	0	0	0	0	0	0	0	0	0	0	0
137.75	0	0	0	0	0	0	0	0	0	0	0	0
138	0	0	0	0	0	0	0	0	0	0	0	0
138.25	0	0	0	0	0	0	0	0	0	0	0	0
138.5	0	0	0	0	0	0	0	0	0	0	0	0
138.75	0	0	0	0	0	0	0	0	0	0	0	0
139	0	0	0	0	0	0	0	0	0	0	0	0
139.25	0	0	0	0	0	0	0	0	0	0	0	0
139.5	0	0	0	0	0	0	0	0	0	0	0	0
139.75	0	0	0	0	0	0	0	0	0	0	0	0
140	0	0	0	0	0	0	0	0	0	0	0	0
140.25	0	0	0	0	0	0	0	0	0	0	0	0
140.5	0	0	0	0	0	0	0	0	0	0	0	0
140.75	0	0	0	0	0	0	0	0	0	0	0	0
141	0	0	0	0	0	0	0	0	0	0	0	0
141.25	0	0	0	0	0	0	0	0	0	0	0	0
141.5	0	0	0	0	0	0	0	0	0	0	0	0
141.75	0	0	0	0	0	0	0	0	0	0	0	0
142	0	0	0	0	0	0	0	0	0	0	0	0
142.25	0	0	0	0	0	0	0	0	0	0	0	0
142.5	0	0	0	0	0	0	0	0	0	0	0	0
142.75	0	0	0	0	0	0	0	0	0	0	0	0
143	0	0	0	0	0	0	0	0	0	0	0	0
143.25	0	0	0	0	0	0	0	0	0	0	0	0
143.5	0	0	0	0	0	0	0	0	0	0	0	0
143.75	0	0	0	0	0	0	0	0	0	0	0	0
144	0	0	0	0	0	0	0	0	0	0	0	0
144.25	0	0	0	0	0	0	0	0	0	0	0	0
144.5	0	0	0	0	0	0	0	0	0	0	0	0

## Sheet: Fig 3b Data
					B/max(C)	C/max(C)	D/max(C)	E/max(C)	F/max(C)	G/max(C)
Magnitude					Magnitude						Frequency	Fitted Magnitude	Frequency	Fitted Magnitude	Frequency	Fitted Magnitude	Frequency	Fitted Magnitude	Frequency	Fitted Magnitude	Frequency	Fitted Magnitude
a.u.					a.u.						THz	a.u.	THz	a.u.	THz	a.u.	THz	a.u.	THz	a.u.	THz	a.u.
3.75	9	11.25	14.25	16.5	0 ps pump delay	3.75 ps pump delay	9 ps pump delay	11.25 ps pump delay	14.25 ps pump delay	16.5 ps pump delay	0 ps	0 ps	3.75 ps	3.75 ps	9 ps	9 ps	11.25 ps	11.25 ps	14.25 ps	14.25 ps	16.5 ps	16.5 ps
1.62726e-05	3.02659e-06	7.70629e-06	4.032e-05	7.57706e-06	1.31941e-14	0.0189217	0.00351931	0.00896084	0.0468839	0.00881056	0	0.02466	0	0.03076	0	0.0150222	0	0.00743566	0	0.01683	0	0.01012
1.65596e-05	3.44228e-06	7.80225e-06	4.07775e-05	7.71506e-06	1.00542e-06	0.0192554	0.00400267	0.00907241	0.0474159	0.00897104	0.004	0.02474	0.004	0.03109	0.004004	0.015181	0.004004	0.00752375	0.004	0.01699	0.004	0.01023
1.58982e-05	5.06241e-06	8.10019e-06	4.28335e-05	8.4607e-06	6.29491e-05	0.0184864	0.00588655	0.00941886	0.0498066	0.00983806	0.00645	0.02479	0.00645	0.03131	0.00645161	0.0152837	0.00645161	0.00758071	0.00645	0.0171	0.00645	0.0103
1.4411e-05	1.14583e-05	1.12843e-05	4.67255e-05	1.60601e-05	0.000658343	0.016757	0.0133237	0.0131213	0.0543322	0.0186746	0.00801	0.02483	0.00801	0.03145	0.00800801	0.0153514	0.00800801	0.00761823	0.00801	0.01716	0.00801	0.01035
6.18276e-05	2.30944e-05	2.27872e-05	4.59285e-05	3.41261e-05	0.00314869	0.0718929	0.026854	0.0264968	0.0534054	0.0396817	0.01201	0.02492	0.01201	0.03183	0.012012	0.0155344	0.012012	0.00771973	0.01201	0.01735	0.01201	0.01047
0.000117479	3.26101e-05	3.90653e-05	3.15716e-05	5.19422e-05	0.00953044	0.136604	0.0379189	0.0454249	0.0367113	0.0603982	0.0129	0.02494	0.0129	0.03192	0.0129032	0.015577	0.0129032	0.00774334	0.0129	0.01739	0.0129	0.0105
0.000119736	3.30486e-05	5.07616e-05	5.97822e-06	5.50136e-05	0.020818	0.139228	0.0384287	0.0590254	0.00695144	0.0639695	0.01602	0.02502	0.01602	0.03224	0.016016	0.0157315	0.016016	0.00782895	0.01602	0.01754	0.01602	0.01061
4.97978e-05	3.34565e-05	4.87798e-05	2.06751e-05	3.65804e-05	0.0338268	0.0579047	0.038903	0.056721	0.024041	0.0425355	0.01935	0.02511	0.01935	0.03261	0.0193548	0.0159076	0.0193548	0.0079265	0.01935	0.01772	0.01935	0.01073
4.08212e-05	5.08895e-05	3.27423e-05	2.76395e-05	2.13531e-05	0.0399364	0.0474667	0.059174	0.0380726	0.0321391	0.0248292	0.02002	0.02513	0.02002	0.03269	0.02002	0.015944	0.02002	0.00794668	0.02002	0.01775	0.02002	0.01075
6.82525e-05	7.06125e-05	2.70279e-05	1.99699e-05	4.7501e-05	0.0332965	0.0793637	0.0821079	0.0314279	0.0232209	0.0552339	0.02402	0.02525	0.02402	0.03318	0.024024	0.0161736	0.024024	0.00807385	0.02402	0.01798	0.02402	0.01091
2.73122e-05	7.83732e-05	4.28884e-05	3.25886e-05	5.98444e-05	0.0252576	0.0317585	0.091132	0.0498704	0.0378939	0.0695867	0.02581	0.0253	0.02581	0.0334	0.0258065	0.0162819	0.0258065	0.00813375	0.02581	0.01809	0.02581	0.01098
2.05429e-05	6.86845e-05	4.56649e-05	4.39157e-05	4.40266e-05	0.0333156	0.0238872	0.079866	0.0530989	0.0510649	0.0511939	0.02803	0.02537	0.02803	0.0337	0.028028	0.0164223	0.028028	0.00821146	0.02803	0.01823	0.02803	0.01108
3.04972e-05	3.75882e-05	3.05067e-05	3.2022e-05	1.04698e-05	0.0572468	0.035462	0.0437073	0.0354731	0.037235	0.0121742	0.03203	0.02551	0.03203	0.03427	0.032032	0.0166921	0.032032	0.0083607	0.03203	0.01849	0.03203	0.01126
7.63173e-05	2.01188e-05	2.48613e-05	2.04589e-05	1.96821e-05	0.0803492	0.0887414	0.023394	0.0289086	0.0237895	0.0228862	0.03226	0.02552	0.03226	0.03431	0.0322581	0.016708	0.0322581	0.0083695	0.03226	0.01851	0.03226	0.01127
9.19666e-05	6.43681e-05	3.38608e-05	3.71088e-05	3.0755e-05	0.0734409	0.106938	0.0748469	0.0393731	0.04315	0.0357618	0.03604	0.02566	0.03604	0.03489	0.036036	0.0169854	0.036036	0.00852289	0.03604	0.01878	0.03604	0.01145
7.03513e-05	8.44757e-05	2.66759e-05	4.42704e-05	2.71608e-05	0.062621	0.0818042	0.0982279	0.0310186	0.0514774	0.0315825	0.03871	0.02577	0.03871	0.03534	0.0387097	0.0171959	0.0387097	0.00863915	0.03871	0.01898	0.03871	0.01159
0.000123101	7.57743e-05	1.21222e-05	5.27064e-05	2.77318e-05	0.0850373	0.143142	0.08811	0.0140957	0.0612867	0.0322465	0.04004	0.02582	0.04004	0.03557	0.04004	0.0173052	0.04004	0.00869956	0.04004	0.01909	0.04004	0.01167
0.000153524	6.15691e-05	2.1669e-05	5.92089e-05	2.59724e-05	0.0830075	0.178517	0.0715923	0.0251966	0.0688478	0.0302005	0.04404	0.026	0.04404	0.03632	0.044044	0.0176547	0.044044	0.00889248	0.04404	0.01943	0.04404	0.0119
0.000152141	4.45391e-05	2.10774e-05	4.19978e-05	1.92987e-05	0.0742809	0.176909	0.0517898	0.0245087	0.0488349	0.0224404	0.04516	0.02605	0.04516	0.03654	0.0451613	0.017758	0.0451613	0.00894948	0.04516	0.01953	0.04516	0.01197
0.000183918	2.83908e-05	1.78956e-05	4.97967e-05	3.90428e-05	0.0728739	0.213859	0.0330126	0.0208089	0.0579034	0.0453987	0.04805	0.02619	0.04805	0.03714	0.048048	0.0180376	0.048048	0.00910368	0.04805	0.0198	0.04805	0.01215
0.000214629	7.24834e-05	3.40129e-05	8.692e-05	5.58796e-05	0.0810182	0.249569	0.0842834	0.03955	0.10107	0.0649765	0.05161	0.02638	0.05161	0.03794	0.0516129	0.0184103	0.0516129	0.009309	0.05161	0.02016	0.05161	0.0124
0.000250317	0.000114611	3.98642e-05	8.47216e-05	4.80038e-05	0.0970648	0.291067	0.133269	0.0463539	0.0985139	0.0558186	0.05205	0.02641	0.05205	0.03804	0.0520521	0.0184584	0.0520521	0.00933552	0.05205	0.02021	0.05205	0.01243
0.00031226	0.000139449	3.63142e-05	8.06321e-05	2.84057e-05	0.0390623	0.363095	0.162151	0.042226	0.0937586	0.03303	0.05606	0.02664	0.05606	0.03904	0.0560561	0.0189221	0.0560561	0.00959074	0.05606	0.02065	0.05606	0.01273
0.000354778	0.000155372	4.54407e-05	0.000141028	4.55773e-05	0.0908634	0.412534	0.180666	0.0528382	0.163987	0.0529971	0.05806	0.02677	0.05806	0.03958	0.0580645	0.0191727	0.0580645	0.00972856	0.05806	0.02089	0.05806	0.0129
0.000397368	0.000165896	6.04021e-05	0.000170793	6.69624e-05	0.13286	0.462057	0.192903	0.0702352	0.198597	0.0778636	0.06006	0.02691	0.06006	0.04014	0.0600601	0.0194348	0.0600601	0.00987256	0.06006	0.02114	0.06006	0.01307
0.000581843	0.000216844	8.00483e-05	0.000162409	8.17933e-05	0.192223	0.676564	0.252145	0.0930798	0.188848	0.0951088	0.06406	0.0272	0.06406	0.04137	0.0640641	0.0200035	0.0640641	0.0101848	0.06406	0.02168	0.06406	0.01343
0.000815903	0.000318512	0.000108864	0.000262753	0.000114463	0.41454	0.948728	0.370364	0.126587	0.305528	0.133097	0.06452	0.02723	0.06452	0.04152	0.0645161	0.0200716	0.0645161	0.0102221	0.06452	0.02175	0.06452	0.01348
0.000859997	0.000385433	0.000125777	0.000418857	0.000154516	0.531174	1	0.448179	0.146253	0.487045	0.17967	0.06807	0.02752	0.06807	0.04275	0.0680681	0.0206368	0.0680681	0.0105318	0.06807	0.02228	0.06807	0.01384
0.000637033	0.000354853	0.000111149	0.00048698	0.000169392	0.424675	0.740739	0.412621	0.129244	0.566257	0.196968	0.07097	0.02778	0.07097	0.04385	0.0709677	0.0211413	0.0709677	0.0108078	0.07097	0.02275	0.07097	0.01416
0.000292921	0.00023848	7.00858e-05	0.000415289	0.000144458	0.213532	0.340607	0.277304	0.0814955	0.482895	0.167975	0.07207	0.02788	0.07207	0.0443	0.0720721	0.0213446	0.0720721	0.010919	0.07207	0.02294	0.07207	0.01429
6.06745e-05	0.000105659	3.47031e-05	0.000248789	9.18587e-05	0.0847654	0.070552	0.12286	0.0403526	0.289291	0.106813	0.07608	0.02829	0.07608	0.04604	0.0760761	0.0221389	0.0760761	0.0113526	0.07608	0.02368	0.07608	0.01479
3.84004e-05	3.48462e-05	3.65196e-05	0.000107972	4.96239e-05	0.0207171	0.0446518	0.040519	0.0424648	0.12555	0.0577024	0.07742	0.02843	0.07742	0.04667	0.0774194	0.0224273	0.0774194	0.0115098	0.07742	0.02395	0.07742	0.01497
4.68512e-05	2.57472e-05	3.41129e-05	0.000104347	5.44966e-05	0.0437183	0.0544783	0.0299388	0.0396663	0.121334	0.0633683	0.08008	0.02875	0.08008	0.04801	0.0800801	0.0230345	0.0800801	0.0118404	0.08008	0.02451	0.08008	0.01535
6.40158e-05	1.09269e-05	1.89721e-05	9.19901e-05	5.94467e-05	0.0288171	0.0744372	0.0127057	0.0220606	0.106966	0.0691243	0.08387	0.02924	0.08387	0.05013	0.083871	0.0239917	0.083871	0.0123603	0.08387	0.02539	0.08387	0.01594
4.71939e-05	1.87113e-05	2.06046e-05	4.76469e-05	4.50726e-05	0.0295376	0.0548768	0.0217574	0.0239589	0.0554035	0.0524102	0.08408	0.02927	0.08408	0.05026	0.0840841	0.0240491	0.0840841	0.0123913	0.08408	0.02545	0.08408	0.01598
7.14947e-05	1.49196e-05	2.83171e-05	5.06768e-05	2.62741e-05	0.0321871	0.0831337	0.0173484	0.032927	0.0589267	0.0305514	0.08809	0.02986	0.08809	0.05283	0.0880881	0.0252044	0.0880881	0.0130168	0.08809	0.0265	0.08809	0.01668
5.07375e-05	1.09658e-05	2.23671e-05	5.23974e-05	2.48711e-05	0.0589386	0.0589973	0.0127509	0.0260083	0.0609274	0.0289199	0.09032	0.03023	0.09032	0.05443	0.0903226	0.02592	0.0903226	0.0134031	0.09032	0.02715	0.09032	0.01712
4.06534e-05	1.2049e-05	6.73716e-06	3.51095e-05	3.05143e-05	0.0979021	0.0472716	0.0140105	0.00783394	0.0408252	0.0354819	0.09209	0.03054	0.09209	0.05579	0.0920921	0.0265274	0.0920921	0.0137303	0.09209	0.0277	0.09209	0.01748
5.76829e-05	2.07154e-05	1.13522e-05	3.91906e-05	3.01454e-05	0.0753014	0.0670734	0.0240878	0.0132002	0.0455706	0.035053	0.0961	0.03132	0.0961	0.05923	0.0960961	0.0280517	0.0960961	0.0145488	0.0961	0.02906	0.0961	0.0184
1.85291e-05	2.98788e-05	1.88234e-05	4.06512e-05	2.55221e-05	0.0840205	0.0215456	0.0347429	0.0218877	0.047269	0.029677	0.09677	0.03147	0.09677	0.05987	0.0967742	0.0283327	0.0967742	0.0146993	0.09677	0.02931	0.09677	0.01856
3.93726e-05	2.2168e-05	1.81291e-05	2.89174e-05	2.28226e-05	0.0772946	0.0457823	0.0257768	0.0210805	0.033625	0.026538	0.1001	0.03224	0.1001	0.06325	0.1001	0.0298197	0.1001	0.0154934	0.1001	0.03063	0.1001	0.01944
4.35582e-05	1.8585e-06	1.59646e-05	2.63999e-05	2.54316e-05	0.0698502	0.0506493	0.00216106	0.0185636	0.0306976	0.0295718	0.10323	0.03306	0.10323	0.06688	0.103226	0.0314035	0.103226	0.016335	0.10323	0.03202	0.10323	0.02035
8.70553e-06	1.40966e-05	1.12656e-05	2.832e-05	2.70937e-05	0.104303	0.0101227	0.0163915	0.0130996	0.0329303	0.0315044	0.1041	0.03331	0.1041	0.06799	0.104104	0.0318854	0.104104	0.0165902	0.1041	0.03244	0.1041	0.02063
2.15883e-05	1.47368e-05	7.60874e-07	3.08138e-05	2.27203e-05	0.0807599	0.0251028	0.0171359	0.000884741	0.0358302	0.0264191	0.10811	0.03457	0.10811	0.07362	0.108108	0.0343179	0.108108	0.0178725	0.10811	0.03455	0.10811	0.02202
2.35731e-05	9.48802e-06	1.52033e-05	3.43556e-05	1.52334e-05	0.0858264	0.0274106	0.0110326	0.0176784	0.0399486	0.0177133	0.10968	0.03513	0.10968	0.07612	0.109677	0.0353902	0.109677	0.0184345	0.10968	0.03548	0.10968	0.02262
3.36145e-05	8.78197e-06	2.25076e-05	2.94752e-05	1.23766e-05	0.0944838	0.0390868	0.0102116	0.0261717	0.0342737	0.0143915	0.11211	0.03608	0.11211	0.08037	0.112112	0.0372076	0.112112	0.0193825	0.11211	0.03703	0.11211	0.02363
2.36496e-05	3.37118e-06	1.79059e-05	2.63939e-05	1.06399e-05	0.0751347	0.0274997	0.00391999	0.0208209	0.0306907	0.0123721	0.11612	0.0379	0.11612	0.08857	0.116116	0.0406735	0.116116	0.0211746	0.11612	0.03995	0.11612	0.02551
2.72483e-05	1.05314e-05	6.06075e-06	3.01109e-05	3.27548e-06	0.082457	0.0316842	0.0122458	0.00704741	0.0350128	0.00380871	0.11613	0.03791	0.11613	0.0886	0.116129	0.0406858	0.116129	0.0211809	0.11613	0.03996	0.11613	0.02552
3.7128e-05	1.30325e-05	5.41119e-06	2.19337e-05	7.394e-06	0.0709309	0.0431723	0.0151542	0.0062921	0.0255044	0.00859771	0.12012	0.04012	0.12012	0.09864	0.12012	0.0448745	0.12012	0.0233188	0.12012	0.04344	0.12012	0.02774
1.77307e-05	9.14449e-06	9.24541e-06	8.16933e-06	1.40449e-05	0.0740165	0.0206172	0.0106332	0.0107505	0.00949926	0.0163314	0.12258	0.04174	0.12258	0.106	0.122581	0.0479111	0.122581	0.0248497	0.12258	0.04593	0.12258	0.02932
3.25926e-05	1.16702e-05	8.19931e-06	2.07681e-05	1.33309e-05	0.0670258	0.0378985	0.0135701	0.00953412	0.0241491	0.0155011	0.12412	0.04287	0.12412	0.11117	0.124124	0.0500264	0.124124	0.0259067	0.12412	0.04765	0.12412	0.03039
3.13838e-05	1.09502e-05	4.41322e-06	2.29157e-05	1.06302e-05	0.0591147	0.036493	0.0127328	0.00513167	0.0266463	0.0123607	0.12813	0.04633	0.12813	0.12699	0.128128	0.0564259	0.128128	0.0290578	0.12813	0.05278	0.12813	0.03358
1.87438e-05	6.42297e-06	6.75144e-06	1.59151e-05	1.42072e-05	0.0658163	0.0217952	0.0074686	0.00785054	0.018506	0.01652	0.12903	0.04723	0.12903	0.13113	0.129032	0.0580833	0.129032	0.0298625	0.12903	0.05409	0.12903	0.03438
3.14835e-05	7.61042e-06	1.41322e-05	1.81053e-05	1.51974e-05	0.0436745	0.0366089	0.00884936	0.0164329	0.0210528	0.0176715	0.13213	0.05075	0.13213	0.14731	0.132132	0.0644882	0.132132	0.0329288	0.13213	0.05912	0.13213	0.03743
2.40046e-05	5.46841e-06	1.48321e-05	1.58316e-05	8.57099e-06	0.0576849	0.0279124	0.00635864	0.0172466	0.0184089	0.0099663	0.13548	0.05546	0.13548	0.16902	0.135484	0.0729371	0.135484	0.0368694	0.13548	0.06562	0.13548	0.0413
2.93474e-05	9.07578e-06	7.12878e-06	2.71966e-06	2.26818e-06	0.0569761	0.034125	0.0105533	0.00828931	0.00316241	0.00263743	0.13614	0.05652	0.13614	0.17387	0.136136	0.0748024	0.136136	0.0377237	0.13614	0.06705	0.13614	0.04213
2.68693e-05	1.20751e-05	6.5219e-06	1.49027e-05	1.00821e-05	0.0450465	0.0312434	0.0140409	0.00758363	0.0173288	0.0117234	0.14014	0.06423	0.14014	0.20925	0.14014	0.0882159	0.14014	0.0437042	0.14014	0.07713	0.14014	0.04792
1.40643e-05	9.04458e-06	1.13634e-05	1.97641e-05	1.06656e-05	0.0463339	0.0163539	0.010517	0.0132133	0.0229816	0.0124019	0.14194	0.06855	0.14194	0.22895	0.141935	0.0955444	0.141935	0.0468541	0.14194	0.08257	0.14194	0.05095
2.78164e-05	1.15894e-05	7.40847e-06	1.38972e-05	5.46557e-06	0.0370198	0.0323448	0.0134761	0.00861453	0.0161595	0.00635534	0.14414	0.07482	0.14414	0.25732	0.144144	0.105957	0.144144	0.0511921	0.14414	0.09017	0.14414	0.05511
2.64654e-05	1.27954e-05	4.71803e-06	1.27028e-05	5.20745e-06	0.0446582	0.0307738	0.0148784	0.0054861	0.0147708	0.00605519	0.14815	0.08984	0.14815	0.32372	0.148148	0.129799	0.148148	0.0605488	0.14815	0.10734	0.14815	0.06408
3.19939e-05	8.79225e-06	1.01223e-05	1.35195e-05	7.77217e-06	0.0335356	0.0372023	0.0102236	0.0117702	0.0157204	0.00903745	0.14839	0.09093	0.14839	0.32842	0.148387	0.131464	0.148387	0.0611739	0.14839	0.10855	0.14839	0.06468
3.0702e-05	1.09672e-05	9.45815e-06	7.81403e-06	5.54222e-06	0.0426097	0.0357001	0.0127526	0.0109979	0.00908612	0.00644447	0.15215	0.11192	0.15215	0.41625	0.152152	0.162218	0.152152	0.072094	0.15215	0.13039	0.15215	0.0753
1.866e-05	1.10603e-05	6.98662e-06	1.18133e-05	3.63326e-06	0.0463234	0.0216977	0.0128608	0.00812401	0.0137365	0.00422474	0.15484	0.13287	0.15484	0.49741	0.154839	0.190327	0.154839	0.0811226	0.15484	0.15039	0.15484	0.08432
2.06668e-05	7.9432e-06	7.49228e-06	1.60646e-05	7.58419e-06	0.0326478	0.0240312	0.00923632	0.00871198	0.0186799	0.00881886	0.15616	0.14567	0.15616	0.54357	0.156156	0.206332	0.156156	0.0858957	0.15616	0.16187	0.15616	0.08923
1.03896e-05	1.09023e-05	4.66929e-06	1.24085e-05	1.00003e-05	0.0405062	0.012081	0.0126772	0.00542943	0.0144285	0.0116284	0.16016	0.19912	0.16129	0.75869	0.16016	0.264866	0.16016	0.101352	0.16016	0.20546	0.16016	0.10621
2.09247e-05	1.15145e-05	1.84742e-06	1.1711e-05	1.00155e-05	0.0337347	0.0243311	0.013389	0.00214817	0.0136175	0.011646	0.16129	0.21939	0.16416	0.88447	0.16129	0.284016	0.16129	0.105799	0.16129	0.22058	0.16129	0.11155
2.17585e-05	1.23847e-05	6.1672e-06	1.59438e-05	7.87687e-06	0.033211	0.0253006	0.0144008	0.00717118	0.0185394	0.00915919	0.16416	0.28452	0.16774	0.99367	0.164164	0.336384	0.164164	0.116615	0.16416	0.26582	0.16416	0.12602
4.37173e-06	1.36812e-05	6.11137e-06	1.57778e-05	4.00798e-06	0.0282793	0.00508343	0.0159084	0.00710627	0.0183463	0.00466045	0.16774	0.39458	0.16817	1.00026	0.167742	0.400599	0.167742	0.127391	0.16774	0.33707	0.16774	0.14501
1.93293e-05	9.0686e-06	3.39488e-06	1.20123e-05	3.3671e-06	0.0273913	0.0224761	0.0105449	0.00394755	0.0139678	0.00391525	0.16817	0.40921	0.17217	0.97752	0.168168	0.407318	0.168168	0.128354	0.16817	0.3467	0.16817	0.14725
1.2711e-05	8.00989e-06	2.14321e-06	6.10058e-06	6.05657e-06	0.0325024	0.0147802	0.00931387	0.00249212	0.00709373	0.00704255	0.17217	0.52961	0.17419	0.9147	0.172172	0.447757	0.172172	0.132838	0.17217	0.44399	0.17217	0.16657
1.42327e-05	1.1379e-05	5.15489e-06	5.95242e-06	7.337e-06	0.026438	0.0165498	0.0132314	0.00599408	0.00692145	0.00853143	0.17419	0.54974	0.17618	0.83343	0.174194	0.447306	0.174194	0.131663	0.17419	0.49228	0.17419	0.17403
1.86674e-05	1.06227e-05	8.28688e-06	1.28951e-05	8.9664e-06	0.0338026	0.0217063	0.012352	0.00963594	0.0149943	0.0104261	0.17618	0.52862	0.18018	0.65515	0.176176	0.432458	0.176176	0.128352	0.17618	0.53207	0.17618	0.179
8.7873e-06	1.27906e-05	7.37397e-06	1.28063e-05	1.00574e-05	0.0309679	0.0102178	0.0148728	0.00857441	0.0148911	0.0116946	0.18018	0.40749	0.18065	0.63546	0.18018	0.37169	0.18018	0.116611	0.18018	0.56373	0.18018	0.18025
1.66945e-05	1.26104e-05	2.00619e-06	4.42006e-06	7.60048e-06	0.0357375	0.0194123	0.0146633	0.00233279	0.00513963	0.0088378	0.18065	0.39155	0.18418	0.50118	0.180645	0.363189	0.180645	0.114945	0.18065	0.56205	0.18065	0.1796
9.28054e-06	6.87633e-06	4.66217e-06	6.172e-06	1.57608e-06	0.0326387	0.0107914	0.00799576	0.00542115	0.00717677	0.00183265	0.18418	0.2832	0.1871	0.41317	0.184184	0.297671	0.184184	0.101348	0.18418	0.51601	0.18418	0.16983
1.25258e-05	8.70656e-06	6.43641e-06	1.12067e-05	4.92661e-06	0.0200539	0.0145649	0.0101239	0.00748422	0.0130311	0.00572864	0.1871	0.2177	0.18819	0.38511	0.187097	0.248691	0.187097	0.0899915	0.1871	0.44939	0.1871	0.15697
1.69479e-05	9.41142e-06	2.35167e-06	8.89573e-06	8.30726e-06	0.0275349	0.019707	0.0109435	0.00273451	0.0103439	0.00965964	0.18819	0.19829	0.19219	0.30137	0.188188	0.23227	0.188188	0.0858922	0.18819	0.4223	0.18819	0.15149
1.01118e-05	3.63153e-06	4.36239e-06	6.02401e-06	7.71676e-06	0.0246876	0.011758	0.00422272	0.00507256	0.00700469	0.00897301	0.19219	0.14515	0.19355	0.27876	0.192192	0.181524	0.192192	0.072091	0.19219	0.32736	0.19219	0.13031
2.07181e-05	6.93167e-06	8.19229e-06	5.9685e-06	6.02251e-06	0.0268984	0.0240909	0.00806011	0.00952596	0.00694014	0.00700294	0.19355	0.13208	0.1962	0.24122	0.193548	0.167478	0.193548	0.0679226	0.19355	0.29909	0.19355	0.12322
1.53529e-05	8.43644e-06	6.76968e-06	4.35065e-06	6.1719e-06	0.0264521	0.0178523	0.00980985	0.00787175	0.00505891	0.00717666	0.1962	0.11159	0.2	0.19936	0.196196	0.143956	0.196196	0.0605463	0.1962	0.25103	0.1962	0.11004
1.44887e-05	6.18508e-06	2.27145e-06	7.64229e-06	6.49848e-06	0.0261444	0.0168474	0.00719198	0.00264123	0.00888642	0.0075564	0.2	0.09052	0.2002	0.19747	0.2	0.11758	0.2	0.0516105	0.2	0.19713	0.2	0.09324
2.00441e-05	7.22218e-06	3.05334e-06	8.94734e-06	6.6355e-06	0.0246774	0.0233071	0.00839791	0.00355041	0.0104039	0.00771573	0.2002	0.08962	0.2042	0.16508	0.2002	0.116393	0.2002	0.0511901	0.2002	0.19473	0.2002	0.09244
8.41114e-06	6.59457e-06	4.21619e-06	4.33217e-06	6.5865e-06	0.0266451	0.00978043	0.00766814	0.00490257	0.00503743	0.00765875	0.2042	0.07467	0.20645	0.15055	0.204204	0.0960135	0.204204	0.0437026	0.2042	0.15414	0.2042	0.0779
1.56669e-05	6.68105e-06	3.10143e-06	3.90855e-06	5.11296e-06	0.030543	0.0182173	0.00776869	0.00360632	0.00454484	0.00594533	0.20645	0.06832	0.20821	0.14063	0.206452	0.086912	0.206452	0.0401824	0.20645	0.13653	0.20645	0.071
1.43606e-05	8.61765e-06	1.76451e-06	6.55846e-06	3.63085e-06	0.0211957	0.0166984	0.0100206	0.00205176	0.00762614	0.00422194	0.20821	0.06412	0.21221	0.12182	0.208208	0.0807257	0.208208	0.0377224	0.20821	0.12476	0.20821	0.06617
7.2439e-06	7.97931e-06	1.24702e-06	3.7633e-06	4.57221e-06	0.0259852	0.00842317	0.0092783	0.00145003	0.00437594	0.00531654	0.21221	0.05644	0.2129	0.11902	0.212212	0.0690643	0.212212	0.0329277	0.21221	0.10318	0.21221	0.05678
1.33676e-05	8.5781e-06	1.66457e-06	6.39309e-06	4.52214e-06	0.0226221	0.0155438	0.00997458	0.00193556	0.00743385	0.00525832	0.2129	0.05532	0.21622	0.10709	0.212903	0.0673393	0.212903	0.0322001	0.2129	0.10008	0.2129	0.05536
6.59852e-06	9.3941e-06	2.61799e-06	9.75073e-06	2.87336e-06	0.0237696	0.00767273	0.0109234	0.00304419	0.0113381	0.00334113	0.21622	0.05068	0.21935	0.0977	0.216216	0.0600188	0.216216	0.029057	0.21622	0.08704	0.21622	0.04926
1.33026e-05	7.40805e-06	3.42121e-06	7.50643e-06	3.33844e-06	0.0278352	0.0154682	0.00861404	0.00397816	0.00872844	0.00388192	0.21935	0.04714	0.22022	0.09538	0.219355	0.0542955	0.219355	0.0265346	0.21935	0.07713	0.21935	0.04442
1.22285e-05	5.16229e-06	3.36493e-06	4.64028e-06	4.49025e-06	0.0188743	0.0142193	0.00600268	0.00391272	0.00539569	0.00522124	0.22022	0.04628	0.22422	0.08593	0.22022	0.0528899	0.22022	0.025906	0.22022	0.07472	0.22022	0.04321
1.17657e-05	3.50331e-06	2.12236e-06	5.86264e-06	4.52074e-06	0.026964	0.0136811	0.00407363	0.00246787	0.00681704	0.00525669	0.22422	0.04283	0.22581	0.08269	0.224224	0.0471884	0.224224	0.0233183	0.22422	0.06516	0.22422	0.03831
1.71706e-05	4.35997e-06	1.51426e-06	4.29103e-06	4.882e-06	0.0224412	0.0199659	0.00506975	0.00176078	0.00498958	0.00567677	0.22581	0.04168	0.22823	0.0782	0.225806	0.0452487	0.225806	0.0224236	0.22581	0.06197	0.22581	0.03663
1.0107e-05	5.68135e-06	2.82504e-06	3.60237e-06	4.9609e-06	0.0206425	0.0117523	0.00660624	0.00328495	0.00418882	0.00576851	0.22823	0.04009	0.23223	0.07182	0.228228	0.0425666	0.228228	0.0211741	0.22823	0.05762	0.22823	0.0343
1.4373e-05	4.03126e-06	3.55168e-06	4.9503e-06	3.22144e-06	0.0233873	0.0167129	0.00468753	0.00412988	0.00575618	0.00374588	0.23223	0.03787	0.23226	0.07178	0.232232	0.0387742	0.232232	0.0193821	0.23223	0.05157	0.23223	0.031
1.351e-05	4.56647e-06	3.47778e-06	4.22961e-06	4.13492e-07	0.0204423	0.0157093	0.00530986	0.00404394	0.00491817	0.000480806	0.23226	0.03786	0.23624	0.06648	0.232258	0.038752	0.232258	0.0193715	0.23226	0.05154	0.23226	0.03098
4.74683e-06	5.80333e-06	2.82739e-06	7.44319e-06	2.52862e-06	0.024233	0.00551959	0.00674809	0.00328767	0.00865491	0.00294027	0.23624	0.03606	0.23871	0.06361	0.236236	0.0356277	0.236236	0.0178721	0.23624	0.04666	0.23624	0.02824
1.29661e-05	5.45478e-06	2.21455e-06	9.56786e-06	3.82557e-06	0.0180106	0.0150769	0.0063428	0.00257507	0.0111255	0.00444836	0.23871	0.0351	0.24024	0.06198	0.23871	0.0339457	0.23871	0.0170561	0.23871	0.04408	0.23871	0.02677
1.21422e-05	6.92705e-06	1.95083e-06	6.23238e-06	4.13882e-06	0.0219967	0.0141189	0.00805474	0.00226842	0.00724697	0.0048126	0.24024	0.03455	0.24424	0.05814	0.24024	0.0329907	0.24024	0.0165899	0.24024	0.04263	0.24024	0.02594
1.36473e-05	6.94961e-06	1.24385e-06	7.75033e-07	3.81688e-06	0.0205531	0.015869	0.00808097	0.00144635	0.000901205	0.00443825	0.24424	0.03329	0.24516	0.05735	0.244244	0.0307604	0.244244	0.0154931	0.24424	0.03927	0.24424	0.02399
1.13025e-05	5.93333e-06	1.83571e-06	4.34777e-06	3.37837e-06	0.0201868	0.0131425	0.00689924	0.00213456	0.00505557	0.00392835	0.24516	0.03303	0.24825	0.05486	0.245161	0.0302983	0.245161	0.0152644	0.24516	0.03858	0.24516	0.02358
9.8134e-06	6.12925e-06	3.03022e-06	3.44447e-06	4.61739e-06	0.0230877	0.011411	0.00712706	0.00352353	0.00400521	0.00536908	0.24825	0.03222	0.25161	0.05244	0.248248	0.0288586	0.248248	0.0145486	0.24825	0.03645	0.24825	0.02232
1.38216e-05	4.46547e-06	3.00104e-06	4.27326e-06	6.16628e-06	0.0174963	0.0160716	0.00519242	0.00348959	0.00496892	0.00717012	0.25161	0.03145	0.25225	0.05202	0.251613	0.0274694	0.251613	0.0138533	0.25161	0.03442	0.25161	0.02111
6.65879e-06	5.71882e-06	2.43301e-06	7.0003e-06	6.0335e-06	0.0224272	0.00774281	0.00664982	0.00282909	0.00813992	0.00701573	0.25225	0.03131	0.25626	0.04955	0.252252	0.0272243	0.252252	0.0137301	0.25225	0.03407	0.25225	0.0209
1.14905e-05	6.99807e-06	2.08881e-06	5.31647e-06	4.52602e-06	0.0185638	0.0133611	0.00813733	0.00242885	0.00618196	0.00526283	0.25626	0.03053	0.25806	0.04854	0.256256	0.0258103	0.256256	0.0130166	0.25626	0.03203	0.25626	0.01967
1.25712e-05	2.6404e-06	1.04662e-06	2.68893e-06	3.23931e-06	0.0201708	0.0146177	0.00307025	0.001217	0.00312668	0.00376666	0.25806	0.03021	0.26026	0.04739	0.258065	0.0252336	0.258065	0.0127241	0.25806	0.0312	0.25806	0.01916
9.63829e-06	4.39427e-06	5.81322e-07	5.00092e-06	2.12852e-06	0.0212834	0.0112074	0.00510964	0.000675958	0.00581505	0.00247503	0.26026	0.02985	0.26426	0.04549	0.26026	0.024579	0.26026	0.0123912	0.26026	0.03027	0.26026	0.0186
1.49765e-05	7.27648e-06	1.06816e-06	4.83635e-06	1.5307e-06	0.0172924	0.0174146	0.00846106	0.00124205	0.00562368	0.00177989	0.26426	0.02926	0.26452	0.04538	0.264264	0.0235006	0.264264	0.0118402	0.26426	0.02875	0.26426	0.01766
1.18363e-05	4.62514e-06	7.23358e-07	5.6466e-06	3.51625e-06	0.019728	0.0137632	0.00537809	0.000841117	0.00656584	0.00408867	0.26452	0.02922	0.26827	0.04381	0.264516	0.0234373	0.264516	0.0118078	0.26452	0.02866	0.26452	0.01761
1.17363e-05	5.62841e-06	2.51993e-06	7.52818e-06	4.7089e-06	0.017053	0.0136469	0.00654469	0.00293016	0.00875373	0.00547548	0.26827	0.02874	0.27097	0.04279	0.268268	0.0225509	0.268268	0.0113525	0.26827	0.02742	0.26827	0.01684
1.02565e-05	6.97842e-06	3.47207e-06	5.31689e-06	4.42248e-06	0.0214084	0.0119262	0.00811447	0.00403731	0.00618245	0.00514243	0.27097	0.02842	0.27227	0.04232	0.270968	0.0219733	0.270968	0.0110547	0.27097	0.02662	0.27097	0.01634
5.75874e-06	3.86969e-06	2.60555e-06	9.30239e-07	3.92644e-06	0.0175684	0.00669624	0.00449965	0.00302972	0.00108168	0.00456564	0.27227	0.02828	0.27628	0.04099	0.272272	0.0217104	0.272272	0.0109189	0.27227	0.02626	0.27227	0.01611
1.12541e-05	4.88758e-06	1.29874e-06	4.43354e-06	3.8783e-06	0.0173552	0.0130862	0.00568325	0.00151017	0.00515529	0.00450966	0.27628	0.02788	0.27742	0.04064	0.276276	0.0209632	0.276276	0.0105317	0.27628	0.02523	0.27628	0.01547
7.50323e-06	5.65435e-06	1.66567e-06	3.88787e-06	3.74779e-06	0.0194645	0.00872472	0.00657485	0.00193683	0.00452079	0.00435791	0.27742	0.02777	0.28028	0.0398	0.277419	0.020765	0.277419	0.0104288	0.27742	0.02496	0.27742	0.0153
1.10663e-05	3.84731e-06	2.11823e-06	3.59805e-06	3.85642e-06	0.0157797	0.0128678	0.00447363	0.00246307	0.00418379	0.00448422	0.28028	0.02752	0.28387	0.03883	0.28028	0.0202959	0.28028	0.0101847	0.28028	0.02433	0.28028	0.0149
1.29334e-05	5.61964e-06	2.36311e-06	6.92832e-06	3.73285e-06	0.0207998	0.0150388	0.00653449	0.00274782	0.00805622	0.00434054	0.28387	0.02722	0.28428	0.03873	0.283871	0.0197565	0.283871	0.00990324	0.28387	0.0236	0.28387	0.01444
1.05136e-05	5.42942e-06	1.68796e-06	6.32998e-06	2.93424e-06	0.0164004	0.0122251	0.00631331	0.00196275	0.00736047	0.00341192	0.28428	0.02719	0.28829	0.03776	0.284284	0.0196976	0.284284	0.00987249	0.28428	0.02352	0.28428	0.01439
1.28577e-05	4.28566e-06	9.9062e-07	2.41774e-06	3.38913e-06	0.0170012	0.0149509	0.00498334	0.00115189	0.00281134	0.00394087	0.28829	0.0269	0.29032	0.0373	0.288288	0.0191592	0.288288	0.00959067	0.28829	0.02279	0.28829	0.01393
7.90598e-06	5.11476e-06	2.33722e-06	3.96595e-06	4.43775e-06	0.017083	0.00919304	0.00594741	0.00271771	0.00461159	0.00516019	0.29032	0.02677	0.29229	0.03688	0.290323	0.0189061	0.290323	0.0094579	0.29032	0.02245	0.29032	0.01371
9.88577e-06	3.84817e-06	2.14748e-06	4.46849e-06	3.85621e-06	0.01564	0.0114951	0.00447464	0.00249708	0.00519594	0.00448398	0.29229	0.02664	0.2963	0.03609	0.292292	0.0186731	0.292292	0.00933546	0.29229	0.02214	0.29229	0.01351
1.07361e-05	5.09564e-06	1.92908e-07	2.26539e-06	2.22009e-06	0.0173133	0.0124838	0.00592518	0.000224313	0.00263418	0.00258151	0.2963	0.02641	0.29677	0.036	0.296296	0.0182326	0.296296	0.00910363	0.2963	0.02156	0.2963	0.01314
7.19051e-06	5.99607e-06	1.82385e-06	3.92051e-06	2.20146e-06	0.0131605	0.00836109	0.00697221	0.00212076	0.00455875	0.00255985	0.29677	0.02638	0.3003	0.03536	0.296774	0.0181828	0.296774	0.00907738	0.29677	0.02149	0.29677	0.01309
1.22656e-05	3.44659e-06	2.07442e-06	4.08505e-06	2.18092e-06	0.0176784	0.0142624	0.00400767	0.00241212	0.00475008	0.00253596	0.3003	0.02619	0.30323	0.03487	0.3003	0.0178323	0.3003	0.00889243	0.3003	0.02103	0.3003	0.0128
8.42336e-06	5.79344e-06	8.57304e-07	2.21339e-06	1.45325e-06	0.0153778	0.00979464	0.00673659	0.000996869	0.00257372	0.00168983	0.30323	0.02605	0.3043	0.0347	0.303226	0.0175624	0.303226	0.0087498	0.30323	0.02068	0.30323	0.01257
1.028e-05	7.13255e-06	1.67058e-06	4.47855e-06	2.65498e-06	0.0177823	0.0119536	0.0082937	0.00194254	0.00520764	0.00308719	0.3043	0.026	0.30831	0.03409	0.304304	0.0174674	0.304304	0.00869952	0.3043	0.02055	0.3043	0.01249
1.27645e-05	3.99483e-06	1.75062e-06	5.18799e-06	3.2642e-06	0.0181844	0.0148426	0.00464516	0.00203561	0.00603257	0.0037956	0.30831	0.02582	0.30968	0.0339	0.308308	0.0171339	0.308308	0.00852285	0.30831	0.02012	0.30831	0.01221
7.46983e-06	4.0873e-06	2.60937e-07	3.11872e-06	2.70458e-06	0.0136189	0.00868589	0.00475269	0.000303417	0.00362643	0.00314488	0.30968	0.02576	0.31231	0.03354	0.309677	0.0170265	0.309677	0.00846584	0.30968	0.01998	0.30968	0.01212
1.00987e-05	5.36714e-06	1.23851e-06	2.71151e-06	3.21867e-06	0.0181594	0.0117427	0.00624088	0.00144013	0.00315294	0.00374266	0.31231	0.02566	0.31613	0.03305	0.312312	0.0168284	0.312312	0.00836066	0.31231	0.01972	0.31231	0.01195
7.75642e-06	3.88574e-06	1.1768e-06	3.4728e-06	3.8741e-06	0.0157842	0.00901912	0.00451832	0.00136838	0.00403815	0.00450478	0.31613	0.02551	0.31632	0.03303	0.316129	0.0165603	0.316129	0.00821814	0.31613	0.01937	0.31613	0.01172
8.23966e-06	3.82521e-06	5.87864e-07	3.92903e-06	2.89373e-06	0.0176683	0.00958104	0.00444793	0.000683565	0.00456865	0.00336481	0.31632	0.02551	0.32032	0.03255	0.316316	0.0165477	0.316316	0.00821143	0.31632	0.01935	0.31632	0.01171
9.66391e-06	3.44401e-06	1.93566e-06	4.87199e-06	1.93089e-06	0.0164171	0.0112371	0.00400468	0.00225078	0.00566512	0.00224523	0.32032	0.02537	0.32258	0.0323	0.32032	0.0162893	0.32032	0.00807382	0.32032	0.01902	0.32032	0.0115
6.0001e-06	3.77543e-06	1.89314e-06	3.99921e-06	3.05809e-06	0.0157304	0.00697688	0.00439005	0.00220133	0.00465026	0.00355593	0.32258	0.0253	0.32432	0.03212	0.322581	0.0161524	0.322581	0.00800082	0.32258	0.01884	0.32258	0.01138
1.06396e-05	5.09696e-06	6.06209e-07	3.59049e-06	3.36625e-06	0.016453	0.0123717	0.00592672	0.000704897	0.004175	0.00391426	0.32432	0.02524	0.32833	0.03171	0.324324	0.0160509	0.324324	0.00794666	0.32432	0.01871	0.32432	0.0113
7.69653e-06	3.96104e-06	6.85769e-07	5.90634e-06	3.07964e-06	0.0127465	0.00894948	0.00460587	0.000797408	0.00686786	0.00358099	0.32833	0.02513	0.32903	0.03164	0.328328	0.0158305	0.328328	0.00782892	0.32833	0.01843	0.32833	0.01111
8.49028e-06	3.56909e-06	5.37623e-07	5.81945e-06	3.4093e-06	0.0169055	0.00987245	0.00415012	0.000625145	0.00676683	0.00396432	0.32903	0.02511	0.33233	0.03134	0.329032	0.0157934	0.329032	0.00780912	0.32903	0.01838	0.32903	0.01108
1.11569e-05	4.46316e-06	6.88172e-07	3.86005e-06	3.18602e-06	0.0134201	0.0129732	0.00518974	0.000800203	0.00448845	0.00370469	0.33233	0.02502	0.33548	0.03106	0.332332	0.0156262	0.332332	0.0077197	0.33233	0.01817	0.33233	0.01094
6.46602e-06	4.18896e-06	1.47596e-06	4.58604e-06	2.26756e-06	0.0139367	0.00751866	0.00487091	0.00171624	0.00533263	0.00263671	0.33548	0.02494	0.33634	0.03099	0.335484	0.0154759	0.335484	0.00763921	0.33548	0.01798	0.33548	0.01082
9.52079e-06	4.90397e-06	1.31096e-06	4.3736e-06	2.58204e-06	0.0143105	0.0110707	0.00570231	0.00152438	0.0050856	0.00300238	0.33634	0.02492	0.34034	0.03066	0.336336	0.0154367	0.336336	0.00761821	0.33634	0.01793	0.33634	0.01078
6.59767e-06	4.48625e-06	1.33847e-06	2.2777e-06	2.94156e-06	0.0136695	0.00767173	0.00521659	0.00155637	0.0026485	0.00342044	0.34034	0.02483	0.34194	0.03054	0.34034	0.0152605	0.34034	0.00752373	0.34034	0.01771	0.34034	0.01064
6.36504e-06	2.49496e-06	1.6044e-06	4.49989e-06	2.19353e-06	0.01598	0.00740124	0.00290112	0.00186559	0.00523245	0.00255062	0.34194	0.02479	0.34434	0.03036	0.341935	0.0151937	0.341935	0.00748791	0.34194	0.01762	0.34194	0.01058
1.02039e-05	2.38312e-06	1.15134e-06	5.30759e-06	1.86562e-06	0.0118036	0.0118651	0.00277108	0.00133877	0.00617164	0.00216933	0.34434	0.02474	0.34835	0.03008	0.344344	0.0150963	0.344344	0.00743564	0.34434	0.0175	0.34434	0.0105
5.99933e-06	1.33327e-06	1.11333e-06	2.82583e-06	2.17053e-06	0.0159422	0.00697599	0.00155033	0.00129457	0.00328587	0.00252389	0.34835	0.02466	0.34839	0.03008	0.348348	0.0149432	0.348348	0.00735338	0.34835	0.01731	0.34835	0.01037
8.52809e-06	2.59108e-06	1.05155e-06	2.25876e-06	1.69098e-06	0.0137676	0.00991643	0.0030129	0.00122274	0.00262648	0.00196627	0.34839	0.02466	0.35235	0.02981	0.348387	0.0149417	0.348387	0.00735261	0.34839	0.0173	0.34839	0.01037
6.89195e-06	4.1928e-06	9.54816e-08	3.12738e-06	1.83282e-06	0.0123724	0.00801393	0.00487537	0.000111026	0.0036365	0.00213119	0.35235	0.02458	0.35484	0.02966	0.352352	0.0148001	0.352352	0.00727644	0.35235	0.01713	0.35235	0.01025
7.78163e-06	3.34124e-06	1.38846e-06	1.81488e-06	2.6835e-06	0.0145046	0.00904845	0.00388517	0.0016145	0.00211034	0.00312036	0.35484	0.02454	0.35636	0.02957	0.354839	0.0147159	0.354839	0.00723114	0.35484	0.01702	0.35484	0.01018
1.06641e-05	4.00686e-06	1.6033e-06	3.35516e-06	2.77652e-06	0.0129691	0.0124002	0.00465915	0.00186431	0.00390136	0.00322852	0.35636	0.02451	0.36036	0.02933	0.356356	0.0146662	0.356356	0.00720437	0.35636	0.01696	0.35636	0.01014
6.13254e-06	4.71003e-06	4.68686e-07	4.06818e-06	2.63727e-06	0.0147279	0.00713089	0.0054768	0.000544986	0.00473046	0.0030666	0.36036	0.02445	0.36129	0.02928	0.36036	0.0145407	0.36036	0.00713679	0.36036	0.0168	0.36036	0.01004
9.0313e-06	3.28443e-06	9.78251e-07	2.50701e-06	2.61184e-06	0.0111922	0.0105015	0.00381912	0.00113751	0.00291513	0.00303704	0.36129	0.02443	0.36436	0.02911	0.36129	0.0145127	0.36129	0.00712169	0.36129	0.01677	0.36129	0.01002
7.8858e-06	3.70684e-06	1.42256e-06	3.37074e-06	1.97522e-06	0.0144335	0.00916957	0.0043103	0.00165415	0.00391948	0.00229678	0.36436	0.02438	0.36774	0.02894	0.364364	0.014423	0.364364	0.00707331	0.36436	0.01665	0.36436	0.00994
7.52969e-06	4.34483e-06	7.68318e-07	3.83198e-06	1.72054e-06	0.0140684	0.00875549	0.00505215	0.000893397	0.0044558	0.00200063	0.36774	0.02434	0.36837	0.02891	0.367742	0.0143292	0.367742	0.00702273	0.36774	0.01654	0.36774	0.00986
1.00865e-05	3.86454e-06	6.09352e-07	1.3885e-06	2.53488e-06	0.013427	0.0117285	0.00449366	0.000708551	0.00161454	0.00294754	0.36837	0.02433	0.37237	0.02871	0.368368	0.0143124	0.368368	0.00701363	0.36837	0.01652	0.36837	0.00985
5.20788e-06	4.04745e-06	7.28472e-07	2.91895e-06	2.4155e-06	0.0143049	0.0060557	0.00470635	0.000847064	0.00339414	0.00280873	0.37237	0.02427	0.37419	0.02863	0.372372	0.0142083	0.372372	0.00695744	0.37237	0.01639	0.37237	0.00977
8.86171e-06	3.28029e-06	1.00742e-06	4.2042e-06	1.50055e-06	0.0110852	0.0103044	0.00381431	0.00117142	0.00488862	0.00174483	0.37419	0.02425	0.37638	0.02853	0.374194	0.014163	0.374194	0.00693296	0.37419	0.01633	0.37419	0.00973
7.61326e-06	3.15257e-06	1.52752e-06	2.20669e-06	1.92332e-06	0.0146289	0.00885266	0.00366579	0.00177619	0.00256593	0.00223643	0.37638	0.02422	0.38038	0.02836	0.376376	0.0141102	0.376376	0.00690447	0.37638	0.01627	0.37638	0.00968
5.76645e-06	3.8544e-06	1.09158e-06	2.66221e-06	2.41843e-06	0.0117138	0.0067052	0.00448187	0.00126929	0.0030956	0.00281214	0.38038	0.02417	0.38065	0.02835	0.38038	0.0140178	0.38038	0.00685449	0.38038	0.01615	0.38038	0.00961
9.92757e-06	3.08551e-06	4.14346e-07	4.31035e-06	2.20602e-06	0.0135335	0.0115437	0.00358781	0.000481799	0.00501206	0.00256515	0.38065	0.02417	0.38438	0.0282	0.380645	0.0140119	0.380645	0.00685129	0.38065	0.01614	0.38065	0.0096
5.72684e-06	3.97051e-06	1.149e-06	2.83427e-06	2.43302e-06	0.0133023	0.00665915	0.00461689	0.00133605	0.00329568	0.00282911	0.38438	0.02413	0.3871	0.02809	0.384384	0.0139305	0.384384	0.00680728	0.38438	0.01604	0.38438	0.00954
8.56501e-06	4.39817e-06	9.09088e-07	2.10658e-06	2.64579e-06	0.0112583	0.00995935	0.00511417	0.00105708	0.00244952	0.00307651	0.3871	0.0241	0.38839	0.02804	0.387097	0.0138741	0.387097	0.00677677	0.3871	0.01597	0.3871	0.00949
8.684e-06	2.91805e-06	5.22869e-07	3.75936e-06	2.02782e-06	0.0144804	0.0100977	0.0033931	0.000607989	0.00437136	0.00235794	0.38839	0.02408	0.39239	0.0279	0.388388	0.013848	0.388388	0.00676263	0.38839	0.01594	0.38839	0.00947
6.64987e-06	3.64445e-06	8.55425e-07	3.12505e-06	1.58469e-06	0.0108777	0.00773244	0.00423775	0.000994684	0.0036338	0.00184267	0.39239	0.02404	0.39355	0.02786	0.392392	0.01377	0.392392	0.00672037	0.39239	0.01584	0.39239	0.00941
9.74553e-06	3.70306e-06	2.08573e-07	2.71907e-06	1.8772e-06	0.0137161	0.0113321	0.0043059	0.000242528	0.00316172	0.0021828	0.39355	0.02403	0.3964	0.02776	0.393548	0.0137483	0.393548	0.00670859	0.39355	0.01582	0.39355	0.00939
5.83944e-06	2.76267e-06	1.02332e-06	3.62633e-06	1.82589e-06	0.011483	0.00679007	0.00321242	0.00118991	0.00421667	0.00212314	0.3964	0.024	0.4	0.02764	0.396396	0.0136961	0.396396	0.00668032	0.3964	0.01575	0.3964	0.00934
8.39941e-06	4.35151e-06	1.56986e-06	3.07978e-06	1.97586e-06	0.0125306	0.0097668	0.00505992	0.00182542	0.00358115	0.00229752	0.4	0.02397	0.4004	0.02763	0.4	0.0136329	0.4	0.00664605	0.4	0.01568	0.4	0.00929
8.25025e-06	4.15996e-06	8.65992e-07	3.21503e-06	2.21273e-06	0.0146849	0.00959335	0.00483718	0.00100697	0.00373842	0.00257295	0.4004	0.02397	0.4044	0.0275	0.4004	0.0136261	0.4004	0.00664234	0.4004	0.01567	0.4004	0.00929
5.14031e-06	2.93432e-06	4.65615e-07	3.87969e-06	1.73603e-06	0.0106062	0.00597712	0.00341201	0.000541414	0.00451128	0.00201865	0.4044	0.02393	0.40645	0.02744	0.404404	0.0135596	0.404404	0.00660629	0.4044	0.01559	0.4044	0.00923
9.48165e-06	3.81967e-06	1.18571e-06	2.68739e-06	1.72433e-06	0.0133626	0.0110252	0.00444149	0.00137874	0.00312488	0.00200505	0.40645	0.02391	0.40841	0.02739	0.406452	0.0135269	0.406452	0.00658856	0.40645	0.01555	0.40645	0.00921
5.86024e-06	3.46267e-06	9.05069e-07	2.46033e-06	2.53561e-06	0.0100097	0.00681426	0.00402637	0.00105241	0.00286086	0.00294839	0.40841	0.0239	0.41241	0.02727	0.408408	0.0134965	0.408408	0.00657204	0.40841	0.01551	0.40841	0.00918
7.15201e-06	3.22749e-06	6.36428e-07	3.62082e-06	2.45907e-06	0.0128743	0.00831632	0.00375291	0.000740035	0.00421027	0.00285939	0.41241	0.02387	0.4129	0.02726	0.412412	0.0134365	0.412412	0.00653946	0.41241	0.01544	0.41241	0.00913
7.87114e-06	3.79198e-06	7.21388e-07	2.95278e-06	1.69322e-06	0.0129618	0.00915252	0.00440929	0.000838826	0.00343348	0.00196886	0.4129	0.02386	0.41642	0.02717	0.412903	0.0134293	0.412903	0.00653558	0.4129	0.01543	0.4129	0.00913
5.667e-06	2.86714e-06	6.91115e-07	3.01862e-06	1.71755e-06	0.00992451	0.00658956	0.00333389	0.000803625	0.00351004	0.00199715	0.41642	0.02384	0.41935	0.02709	0.416416	0.0133794	0.416416	0.00650846	0.41642	0.01537	0.41642	0.00909
9.91928e-06	2.7204e-06	1.18506e-06	4.1626e-06	1.74646e-06	0.0130897	0.0115341	0.00316326	0.00137798	0.00484025	0.00203078	0.41935	0.02382	0.42042	0.02706	0.419355	0.0133393	0.419355	0.00648665	0.41935	0.01532	0.41935	0.00905
6.52607e-06	2.55997e-06	1.05634e-06	3.59123e-06	1.31098e-06	0.0106703	0.00758849	0.00297672	0.00122831	0.00417587	0.00152441	0.42042	0.02381	0.42442	0.02697	0.42042	0.0133251	0.42042	0.00647893	0.42042	0.0153	0.42042	0.00904
7.23092e-06	1.34802e-06	2.07573e-07	2.96077e-06	1.77818e-06	0.0126895	0.00840808	0.00156747	0.000241365	0.00344276	0.00206766	0.42442	0.02378	0.42581	0.02693	0.424424	0.0132733	0.424424	0.00645079	0.42442	0.01524	0.42442	0.009
8.71941e-06	2.61161e-06	7.32849e-07	3.29298e-06	2.12252e-06	0.0105969	0.0101389	0.00303677	0.000852153	0.00382906	0.00246806	0.42581	0.02377	0.42843	0.02687	0.425806	0.013256	0.425806	0.00644138	0.42581	0.01522	0.42581	0.00899
6.04892e-06	2.69548e-06	5.65584e-07	2.27835e-06	1.79512e-06	0.011825	0.00703365	0.00313429	0.000657659	0.00264926	0.00208735	0.42843	0.02376	0.43226	0.02679	0.428428	0.0132239	0.428428	0.00642394	0.42843	0.01518	0.42843	0.00896
9.62449e-06	3.02931e-06	4.56739e-07	2.43407e-06	1.98809e-06	0.0124745	0.0111913	0.00352247	0.000531093	0.00283032	0.00231174	0.43226	0.02373	0.43243	0.02678	0.432258	0.0131788	0.432258	0.0063994	0.43226	0.01512	0.43226	0.00892
6.66846e-06	4.04003e-06	1.28393e-06	3.67267e-06	2.31184e-06	0.00914543	0.00775405	0.00469772	0.00149295	0.00427056	0.0026882	0.43243	0.02373	0.43644	0.0267	0.432432	0.0131768	0.432432	0.00639831	0.43243	0.01512	0.43243	0.00892
6.2008e-06	2.99338e-06	1.13591e-06	2.75312e-06	1.90742e-06	0.0124899	0.00721026	0.00348068	0.00132083	0.00320131	0.00221794	0.43644	0.02371	0.43871	0.02665	0.436436	0.0131318	0.436436	0.00637383	0.43644	0.01507	0.43644	0.00889
7.75271e-06	2.68304e-06	8.0795e-07	1.742e-06	1.8695e-06	0.0101425	0.00901481	0.00311983	0.00093948	0.00202558	0.00217385	0.43871	0.0237	0.44044	0.02662	0.43871	0.0131072	0.43871	0.00636042	0.43871	0.01504	0.43871	0.00887
4.82111e-06	3.68866e-06	1.3679e-06	2.69338e-06	2.38453e-06	0.0121465	0.00560596	0.00428916	0.00159059	0.00313185	0.00277271	0.44044	0.02369	0.44444	0.02654	0.44044	0.0130888	0.44044	0.00635043	0.44044	0.01501	0.44044	0.00885
8.64229e-06	3.01727e-06	1.23206e-06	1.80672e-06	2.14268e-06	0.0111121	0.0100492	0.00350847	0.00143263	0.00210084	0.00249149	0.44444	0.02366	0.44516	0.02653	0.444444	0.0130477	0.444444	0.00632804	0.44444	0.01496	0.44444	0.00882
6.25046e-06	3.29152e-06	5.81364e-07	1.8838e-06	1.60315e-06	0.0109905	0.007268	0.00382737	0.000676007	0.00219048	0.00186414	0.44516	0.02366	0.44845	0.02647	0.445161	0.0130406	0.445161	0.00632414	0.44516	0.01496	0.44516	0.00881
6.98878e-06	3.46978e-06	6.64091e-07	3.34271e-06	1.84695e-06	0.012961	0.00812652	0.00403465	0.000772202	0.00388689	0.00214763	0.44845	0.02364	0.45161	0.02641	0.448448	0.0130084	0.448448	0.00630661	0.44845	0.01492	0.44845	0.00879
8.75284e-06	2.34774e-06	5.83571e-07	2.34874e-06	1.87116e-06	0.00997858	0.0101778	0.00272994	0.000678573	0.00273111	0.00217577	0.45161	0.02363	0.45245	0.0264	0.451613	0.0129785	0.451613	0.00629032	0.45161	0.01488	0.45161	0.00876
4.77181e-06	3.22789e-06	8.14472e-07	1.68233e-06	1.66661e-06	0.012951	0.00554864	0.00375338	0.000947064	0.00195621	0.00193792	0.45245	0.02362	0.45646	0.02633	0.452452	0.0129707	0.452452	0.00628609	0.45245	0.01487	0.45245	0.00876
8.6269e-06	3.42717e-06	1.04308e-06	3.60429e-06	1.98462e-06	0.0105089	0.0100313	0.00398509	0.00121289	0.00419106	0.00230771	0.45646	0.02361	0.45806	0.0263	0.456456	0.0129347	0.456456	0.00626642	0.45646	0.01483	0.45646	0.00873
6.81529e-06	2.60159e-06	6.44895e-07	3.20448e-06	1.974e-06	0.010925	0.00792478	0.00302511	0.00074988	0.00372615	0.00229536	0.45806	0.0236	0.46046	0.02626	0.458065	0.0129206	0.458065	0.00625875	0.45806	0.01481	0.45806	0.00871
5.50431e-06	3.20911e-06	7.18758e-07	1.75664e-06	1.50015e-06	0.0113292	0.00640038	0.00373154	0.000835768	0.00204262	0.00174437	0.46046	0.02359	0.46446	0.0262	0.46046	0.0129001	0.46046	0.00624756	0.46046	0.01479	0.46046	0.0087
7.80674e-06	3.27327e-06	8.62604e-07	2.8577e-06	1.57926e-06	0.0100779	0.00907764	0.00380614	0.00100303	0.00332292	0.00183635	0.46446	0.02357	0.46452	0.0262	0.464464	0.0128669	0.464464	0.00622947	0.46446	0.01475	0.46446	0.00867
4.58663e-06	3.32983e-06	3.85559e-07	2.77032e-06	1.57945e-06	0.0122264	0.00533331	0.00387191	0.000448326	0.00322131	0.00183657	0.46452	0.02357	0.46847	0.02614	0.464516	0.0128665	0.464516	0.00622924	0.46452	0.01475	0.46452	0.00867
7.91887e-06	3.42478e-06	6.56484e-07	2.2272e-06	1.04845e-06	0.00894497	0.00920802	0.00398231	0.000763357	0.00258977	0.00121913	0.46847	0.02355	0.47097	0.0261	0.468468	0.012835	0.468468	0.0062121	0.46847	0.01471	0.46847	0.00865
6.23199e-06	2.66337e-06	6.53806e-07	3.31797e-06	1.38749e-06	0.0111892	0.00724653	0.00309695	0.000760243	0.00385812	0.00161337	0.47097	0.02354	0.47247	0.02608	0.470968	0.0128158	0.470968	0.0062016	0.47097	0.01469	0.47097	0.00863
5.87047e-06	3.35922e-06	4.31475e-07	2.9416e-06	1.81942e-06	0.00945678	0.00682615	0.00390608	0.000501717	0.00342047	0.00211561	0.47247	0.02354	0.47648	0.02603	0.472472	0.0128045	0.472472	0.00619541	0.47247	0.01467	0.47247	0.00862
8.45058e-06	3.47894e-06	1.09128e-06	1.92655e-06	1.69373e-06	0.0101977	0.00982629	0.00404529	0.00126894	0.00224018	0.00196946	0.47648	0.02352	0.47742	0.02601	0.476476	0.0127751	0.476476	0.00617937	0.47648	0.01464	0.47648	0.0086
4.43029e-06	2.35698e-06	9.56681e-07	3.2675e-06	1.97706e-06	0.0116504	0.00515152	0.00274068	0.00111242	0.00379943	0.00229892	0.47742	0.02352	0.48048	0.02597	0.477419	0.0127683	0.477419	0.00617569	0.47742	0.01463	0.47742	0.00859
7.51644e-06	3.24022e-06	2.87142e-08	3.42839e-06	2.24208e-06	0.00856373	0.00874008	0.00376771	3.33887e-05	0.00398651	0.00260708	0.48048	0.02351	0.48387	0.02593	0.48048	0.0127468	0.48048	0.00616396	0.48048	0.0146	0.48048	0.00857
6.45403e-06	3.30798e-06	8.90126e-07	2.4459e-06	1.63528e-06	0.0114894	0.00750471	0.00384651	0.00103503	0.00284408	0.00190149	0.48387	0.0235	0.48448	0.02592	0.483871	0.0127238	0.483871	0.00615136	0.48387	0.01457	0.48387	0.00856
4.96877e-06	2.46581e-06	8.13877e-07	2.65551e-06	1.31212e-06	0.00958052	0.00577767	0.00286723	0.000946372	0.00308781	0.00152573	0.48448	0.02349	0.48849	0.02587	0.484484	0.0127197	0.484484	0.00614912	0.48448	0.01457	0.48448	0.00855
7.91279e-06	3.16862e-06	2.77736e-07	2.27986e-06	2.00808e-06	0.0111319	0.00920096	0.00368446	0.00032295	0.00265101	0.00233499	0.48849	0.02348	0.49032	0.02585	0.488488	0.0126935	0.488488	0.00613485	0.48849	0.01454	0.48849	0.00853
4.62811e-06	2.8918e-06	9.52683e-07	1.81509e-06	1.91794e-06	0.0103145	0.00538154	0.00336257	0.00110778	0.00211057	0.00223017	0.49032	0.02347	0.49249	0.02582	0.490323	0.0126819	0.490323	0.00612848	0.49032	0.01452	0.49032	0.00852
7.72666e-06	2.54596e-06	8.01898e-07	3.15556e-06	1.38103e-06	0.00957093	0.00898452	0.00296043	0.000932443	0.00366927	0.00160586	0.49249	0.02347	0.4965	0.02578	0.492492	0.0126684	0.492492	0.0061211	0.49249	0.01451	0.49249	0.00851
7.07381e-06	3.11357e-06	5.57568e-08	3.08455e-06	1.79827e-06	0.0115325	0.00822539	0.00362044	6.48337e-05	0.0035867	0.00209102	0.4965	0.02345	0.49677	0.02578	0.496496	0.0126441	0.496496	0.00610785	0.4965	0.01448	0.4965	0.00849
5.34122e-06	2.83743e-06	6.94704e-07	2.23505e-06	1.9618e-06	0.00885336	0.00621074	0.00329934	0.000807799	0.00259891	0.00228117	0.49677	0.02345	0.5005	0.02573	0.496774	0.0126425	0.496774	0.00610695	0.49677	0.01448	0.49677	0.00849
8.31627e-06	3.23275e-06	6.60939e-07	2.97894e-06	1.4201e-06	0.011521	0.00967012	0.00375903	0.000768536	0.00346389	0.00165129	0.5005	0.02344	0.50323	0.02571	0.500501	0.0126208	0.500501	0.00609509	0.5005	0.01445	0.5005	0.00847
4.47995e-06	3.31016e-06	9.70283e-07	2.56089e-06	1.29684e-06	0.0092388	0.00520926	0.00384903	0.00112824	0.00297778	0.00150796	0.50323	0.02343	0.5045	0.02569	0.503226	0.0126054	0.503226	0.00608666	0.50323	0.01443	0.50323	0.00846
6.60814e-06	2.70302e-06	1.24641e-06	1.14685e-06	1.33724e-06	0.010211	0.00768392	0.00314305	0.00144932	0.00133355	0.00155494	0.5045	0.02343	0.50851	0.02565	0.504505	0.0125983	0.504505	0.00608278	0.5045	0.01442	0.5045	0.00846
6.65408e-06	3.21812e-06	6.55367e-07	2.82133e-06	9.62983e-07	0.010876	0.00773733	0.00374202	0.000762057	0.00328063	0.00111975	0.50851	0.02342	0.50968	0.02564	0.508509	0.0125765	0.508509	0.0060709	0.50851	0.0144	0.50851	0.00844
4.46137e-06	2.56496e-06	6.66375e-07	3.05815e-06	1.44294e-06	0.00877083	0.00518766	0.00298253	0.000774858	0.003556	0.00167784	0.50968	0.02342	0.51251	0.02561	0.509677	0.0125703	0.509677	0.00606752	0.50968	0.01439	0.50968	0.00843
7.90163e-06	2.0328e-06	1.16474e-06	1.67445e-06	1.91049e-06	0.0114418	0.00918797	0.00236373	0.00135435	0.00194704	0.00222151	0.51251	0.02341	0.51613	0.02558	0.512513	0.0125556	0.512513	0.00605944	0.51251	0.01437	0.51251	0.00842
5.15985e-06	3.42234e-06	6.81686e-07	2.35089e-06	1.6751e-06	0.00875096	0.00599984	0.00397948	0.000792662	0.00273361	0.0019478	0.51613	0.0234	0.51652	0.02557	0.516129	0.0125373	0.516129	0.00604943	0.51613	0.01435	0.51613	0.00841
6.64729e-06	2.78587e-06	2.71819e-07	2.59503e-06	1.62326e-06	0.0105438	0.00772943	0.0032394	0.000316069	0.00301749	0.00188752	0.51652	0.0234	0.52052	0.02553	0.516517	0.0125354	0.516517	0.00604838	0.51652	0.01435	0.51652	0.0084
6.60791e-06	2.32316e-06	6.39207e-07	1.72378e-06	1.83303e-06	0.00966578	0.00768365	0.00270136	0.000743266	0.00200441	0.00213144	0.52052	0.02339	0.52258	0.02552	0.520521	0.0125158	0.520521	0.00603769	0.52052	0.01433	0.52052	0.00839
4.53158e-06	3.27929e-06	1.44587e-07	2.83784e-06	1.40579e-06	0.00972606	0.0052693	0.00381314	0.000168125	0.00329982	0.00163464	0.52258	0.02338	0.52452	0.0255	0.522581	0.012506	0.522581	0.00603234	0.52258	0.01432	0.52258	0.00838
7.82505e-06	2.50791e-06	7.33271e-07	3.19605e-06	1.06477e-06	0.0108115	0.00909893	0.00291618	0.000852644	0.00371635	0.0012381	0.52452	0.02338	0.52853	0.02546	0.524525	0.0124969	0.524525	0.00602737	0.52452	0.0143	0.52452	0.00837
4.50057e-06	2.80072e-06	8.93359e-07	2.24799e-06	1.53126e-06	0.00823395	0.00523324	0.00325666	0.00103879	0.00261396	0.00178054	0.52853	0.02337	0.52903	0.02546	0.528529	0.0124787	0.528529	0.00601738	0.52853	0.01428	0.52853	0.00836
6.42166e-06	3.36286e-06	2.15788e-07	2.63417e-06	1.38191e-06	0.0111742	0.00746708	0.00391032	0.000250917	0.003063	0.00160688	0.52903	0.02337	0.53253	0.02543	0.529032	0.0124765	0.529032	0.00601615	0.52903	0.01428	0.52903	0.00836
7.62375e-06	2.2685e-06	6.22745e-07	2.61087e-06	8.25458e-07	0.00881592	0.00886486	0.0026378	0.000724125	0.0030359	0.000959839	0.53253	0.02336	0.53548	0.02541	0.532533	0.0124611	0.532533	0.00600773	0.53253	0.01426	0.53253	0.00835
4.96684e-06	2.78542e-06	6.72727e-07	1.47377e-06	1.18911e-06	0.0102485	0.00577541	0.00323887	0.000782243	0.00171369	0.00138269	0.53548	0.02335	0.53654	0.0254	0.535484	0.0124484	0.535484	0.00600082	0.53548	0.01425	0.53548	0.00834
7.57821e-06	2.92905e-06	9.84083e-08	2.70116e-06	1.34208e-06	0.0102288	0.00881191	0.00340588	0.000114429	0.0031409	0.00156057	0.53654	0.02335	0.54054	0.02537	0.536537	0.012444	0.536537	0.00599839	0.53654	0.01424	0.53654	0.00833
5.07545e-06	2.02336e-06	8.62157e-07	3.1258e-06	1.26036e-06	0.00860274	0.00590171	0.00235276	0.00100251	0.00363466	0.00146554	0.54054	0.02334	0.54194	0.02536	0.540541	0.0124275	0.540541	0.00598936	0.54054	0.01422	0.54054	0.00832
5.98476e-06	2.98284e-06	8.21337e-07	1.96776e-06	1.67337e-06	0.0108454	0.00695904	0.00346844	0.000955047	0.0022881	0.00194579	0.54194	0.02334	0.54454	0.02534	0.541935	0.0124219	0.541935	0.00598628	0.54194	0.01422	0.54194	0.00831
6.76177e-06	2.66869e-06	2.89961e-07	2.6643e-06	1.73081e-06	0.00846925	0.00786255	0.00310314	0.000337165	0.00309803	0.00201258	0.54454	0.02333	0.54839	0.02531	0.544545	0.0124115	0.544545	0.00598061	0.54454	0.0142	0.54454	0.00831
4.06757e-06	2.05368e-06	7.53459e-07	3.18976e-06	1.2396e-06	0.0106799	0.00472975	0.00238801	0.000876118	0.00370904	0.0014414	0.54839	0.02333	0.54855	0.02531	0.548387	0.0123967	0.548387	0.00597248	0.54839	0.01419	0.54839	0.00829
7.69632e-06	3.14032e-06	5.76195e-07	1.94403e-06	1.30005e-06	0.00918093	0.00894924	0.00365155	0.000669996	0.00226051	0.00151169	0.54855	0.02333	0.55255	0.02528	0.548549	0.0123961	0.548549	0.00597214	0.54855	0.01418	0.54855	0.00829
5.62694e-06	2.74757e-06	6.29919e-07	2.04213e-06	1.49559e-06	0.00937101	0.00654298	0.00319485	0.000732466	0.00237458	0.00173906	0.55255	0.02332	0.55484	0.02526	0.552553	0.0123811	0.552553	0.00596393	0.55255	0.01417	0.55255	0.00828
5.9063e-06	2.75522e-06	1.18022e-06	2.56129e-06	1.1777e-06	0.0100412	0.00686782	0.00320376	0.00137236	0.00297826	0.00136943	0.55484	0.02331	0.55656	0.02525	0.554839	0.0123727	0.554839	0.00595936	0.55484	0.01416	0.55484	0.00827
7.26027e-06	3.32692e-06	8.43131e-07	1.7016e-06	1.31344e-06	0.00830967	0.00844221	0.00386852	0.000980389	0.00197861	0.00152726	0.55656	0.02331	0.56056	0.02522	0.556557	0.0123666	0.556557	0.00595598	0.55656	0.01415	0.55656	0.00827
4.54024e-06	2.46456e-06	5.49989e-07	2.57679e-06	1.60359e-06	0.0106824	0.00527937	0.00286578	0.000639525	0.00299627	0.00186464	0.56056	0.0233	0.56129	0.02522	0.560561	0.0123525	0.560561	0.00594827	0.56056	0.01413	0.56056	0.00826
7.35348e-06	2.67726e-06	1.09929e-06	3.21727e-06	1.30156e-06	0.00818911	0.00855058	0.0031131	0.00127825	0.00374102	0.00151345	0.56129	0.0233	0.56456	0.0252	0.56129	0.01235	0.56129	0.00594689	0.56129	0.01413	0.56129	0.00826
5.77413e-06	2.92608e-06	7.11651e-07	2.15896e-06	1.36569e-06	0.0101638	0.00671413	0.00340243	0.000827504	0.00251042	0.00158801	0.56456	0.0233	0.56774	0.02518	0.564565	0.0123389	0.564565	0.0059408	0.56456	0.01412	0.56456	0.00825
5.72446e-06	2.2102e-06	3.66015e-07	2.35706e-06	1.81362e-06	0.00919009	0.00665637	0.00257001	0.000425601	0.00274078	0.00210887	0.56774	0.02329	0.56857	0.02517	0.567742	0.0123283	0.567742	0.00593503	0.56774	0.0141	0.56774	0.00824
6.91043e-06	2.97566e-06	1.12334e-06	2.97422e-06	1.55789e-06	0.00854065	0.00803541	0.00346008	0.00130622	0.00345841	0.00181151	0.56857	0.02329	0.57257	0.02515	0.568569	0.0123256	0.568569	0.00593355	0.56857	0.0141	0.56857	0.00824
4.24836e-06	2.89634e-06	9.13e-07	1.94982e-06	1.16104e-06	0.010324	0.00493998	0.00336786	0.00106163	0.00226724	0.00135005	0.57257	0.02328	0.57419	0.02514	0.572573	0.0123128	0.572573	0.00592652	0.57257	0.01409	0.57257	0.00823
6.83901e-06	2.23913e-06	1.02298e-07	2.27415e-06	1.59777e-06	0.00787281	0.00795237	0.00260365	0.000118951	0.00264437	0.00185788	0.57419	0.02328	0.57658	0.02512	0.574194	0.0123077	0.574194	0.00592373	0.57419	0.01408	0.57419	0.00822
4.92412e-06	2.79164e-06	5.4e-07	3.0977e-06	1.66662e-06	0.0104296	0.00572574	0.0032461	0.000627909	0.00360199	0.00193794	0.57658	0.02328	0.58058	0.0251	0.576577	0.0123003	0.576577	0.00591969	0.57658	0.01407	0.57658	0.00822
5.49331e-06	2.34647e-06	4.12286e-07	2.05002e-06	1.25533e-06	0.00815879	0.00638759	0.00272846	0.000479404	0.00238375	0.00145969	0.58058	0.02327	0.58065	0.0251	0.580581	0.0122883	0.580581	0.00591306	0.58058	0.01406	0.58058	0.00821
7.24364e-06	2.47565e-06	3.72323e-07	1.72712e-06	1.2357e-06	0.00904207	0.00842287	0.00287868	0.000432935	0.00200828	0.00143687	0.58065	0.02327	0.58458	0.02508	0.580645	0.0122881	0.580645	0.00591296	0.58065	0.01406	0.58065	0.00821
4.28085e-06	2.99374e-06	5.83104e-07	2.63277e-06	1.18857e-06	0.00968969	0.00497775	0.00348111	0.00067803	0.00306137	0.00138206	0.58458	0.02326	0.5871	0.02507	0.584585	0.0122765	0.584585	0.00590662	0.58458	0.01404	0.58458	0.0082
7.13694e-06	2.22883e-06	4.25551e-07	2.09672e-06	1.08431e-06	0.00842424	0.0082988	0.00259167	0.000494829	0.00243805	0.00126083	0.5871	0.02326	0.58859	0.02506	0.587097	0.0122693	0.587097	0.00590268	0.5871	0.01404	0.5871	0.00819
5.73856e-06	2.90106e-06	5.77942e-07	2.29185e-06	1.63344e-06	0.0104997	0.00667277	0.00337334	0.000672028	0.00266495	0.00189936	0.58859	0.02326	0.59259	0.02504	0.588589	0.0122651	0.588589	0.00590037	0.58859	0.01403	0.58859	0.00819
5.12123e-06	3.28619e-06	4.55384e-07	2.85011e-06	1.78622e-06	0.00774914	0.00595494	0.00382117	0.000529518	0.00331409	0.00207701	0.59259	0.02325	0.59355	0.02503	0.592593	0.012254	0.592593	0.0058943	0.59259	0.01402	0.59259	0.00818
7.0365e-06	2.35173e-06	2.51996e-07	1.80426e-06	1.20404e-06	0.00966319	0.008182	0.00273458	0.000293019	0.00209799	0.00140005	0.59355	0.02325	0.5966	0.02502	0.593548	0.0122514	0.593548	0.00589287	0.59355	0.01401	0.59355	0.00818
4.18988e-06	2.79967e-06	8.39166e-07	2.05917e-06	1.08122e-06	0.00857335	0.00487197	0.00325544	0.000975778	0.00239439	0.00125724	0.5966	0.02325	0.6	0.025	0.596597	0.0122433	0.596597	0.00588839	0.5966	0.014	0.5966	0.00817
6.79144e-06	2.75157e-06	7.30808e-07	3.13753e-06	1.3991e-06	0.00840638	0.00789705	0.00319951	0.00084978	0.0036483	0.00162687	0.6	0.02324	0.6006	0.025	0.6	0.0122344	0.6	0.0058835	0.6	0.01399	0.6	0.00816
5.80813e-06	2.32543e-06	2.02863e-07	2.29707e-06	1.12805e-06	0.00943699	0.00675367	0.002704	0.000235888	0.00267103	0.00131169	0.6006	0.02324	0.6046	0.02498	0.600601	0.0122328	0.600601	0.00588265	0.6006	0.01399	0.6006	0.00816
5.33876e-06	3.15556e-06	7.10614e-07	1.73005e-06	1.20734e-06	0.00765305	0.00620788	0.00366927	0.000826298	0.0020117	0.00140389	0.6046	0.02324	0.60645	0.02497	0.604605	0.0122226	0.604605	0.00587707	0.6046	0.01398	0.6046	0.00816
7.14461e-06	2.67869e-06	6.18892e-07	2.65809e-06	1.65834e-06	0.01009	0.00830771	0.00311477	0.000719644	0.00309081	0.00192831	0.60645	0.02323	0.60861	0.02496	0.606452	0.012218	0.606452	0.00587455	0.60645	0.01397	0.60645	0.00815
4.07651e-06	2.28604e-06	3.2783e-07	2.01697e-06	1.40956e-06	0.00793151	0.00474015	0.0026582	0.000381199	0.00234532	0.00163903	0.60861	0.02323	0.61261	0.02494	0.608609	0.0122127	0.608609	0.00587164	0.60861	0.01397	0.60861	0.00815
6.91761e-06	2.92437e-06	6.93451e-07	1.76385e-06	9.51336e-07	0.009421	0.00804376	0.00340044	0.000806342	0.002051	0.00110621	0.61261	0.02323	0.6129	0.02494	0.612613	0.0122031	0.612613	0.00586636	0.61261	0.01396	0.61261	0.00814
5.9762e-06	2.29464e-06	4.22683e-07	2.75165e-06	1.26521e-06	0.00902895	0.0069491	0.00266819	0.000491494	0.00319961	0.00147118	0.6129	0.02323	0.61662	0.02492	0.612903	0.0122024	0.612903	0.00586598	0.6129	0.01396	0.6129	0.00814
4.3455e-06	2.56332e-06	3.29568e-07	2.12899e-06	1.26552e-06	0.00816044	0.00505292	0.00298062	0.00038322	0.00247558	0.00147154	0.61662	0.02322	0.61935	0.02491	0.616617	0.0121937	0.616617	0.00586122	0.61662	0.01395	0.61662	0.00813
6.80362e-06	2.98348e-06	7.62918e-07	1.70082e-06	1.04515e-06	0.00973827	0.00791121	0.00346918	0.000887118	0.00197771	0.0012153	0.61935	0.02322	0.62062	0.0249	0.619355	0.0121875	0.619355	0.00585778	0.61935	0.01394	0.61935	0.00813
3.82986e-06	2.2394e-06	4.81856e-07	2.63464e-06	1.38051e-06	0.00761459	0.00445334	0.00260397	0.0005603	0.00306355	0.00160525	0.62062	0.02322	0.62462	0.02489	0.620621	0.0121846	0.620621	0.00585621	0.62062	0.01394	0.62062	0.00813
6.37287e-06	2.74562e-06	4.55591e-07	1.98934e-06	1.42148e-06	0.00987098	0.00741035	0.0031926	0.000529758	0.00231319	0.00165289	0.62462	0.02321	0.62581	0.02488	0.624625	0.0121758	0.624625	0.00585134	0.62462	0.01393	0.62462	0.00812
5.88984e-06	2.77846e-06	7.30835e-07	1.55481e-06	1.10714e-06	0.00798542	0.00684867	0.00323078	0.000849811	0.00180793	0.00128738	0.62581	0.02321	0.62863	0.02487	0.625806	0.0121732	0.625806	0.00584993	0.62581	0.01392	0.62581	0.00812
4.55418e-06	2.09058e-06	4.41461e-07	2.67894e-06	1.29926e-06	0.00906238	0.00529557	0.00243092	0.000513329	0.00311505	0.00151077	0.62863	0.02321	0.63226	0.02486	0.628629	0.0121671	0.628629	0.0058466	0.62863	0.01392	0.62863	0.00811
7.31023e-06	2.65337e-06	6.1852e-07	2.17162e-06	1.36987e-06	0.00953866	0.00850029	0.00308533	0.000719212	0.00252514	0.00159288	0.63226	0.0232	0.63263	0.02485	0.632258	0.0121595	0.632258	0.0058424	0.63226	0.01391	0.63226	0.00811
4.15609e-06	2.23064e-06	7.4345e-07	1.66649e-06	1.07812e-06	0.0076934	0.00483268	0.00259378	0.00086448	0.00193779	0.00125363	0.63263	0.0232	0.63664	0.02484	0.632633	0.0121587	0.632633	0.00584197	0.63263	0.01391	0.63263	0.0081
5.92506e-06	2.01616e-06	4.94313e-07	2.77658e-06	1.37816e-06	0.00987183	0.00688963	0.00234438	0.000574785	0.00322859	0.00160252	0.63664	0.0232	0.63871	0.02483	0.636637	0.0121505	0.636637	0.00583747	0.63664	0.0139	0.63664	0.0081
6.09371e-06	2.77844e-06	9.16036e-07	2.34448e-06	1.59688e-06	0.00757056	0.00708573	0.00323076	0.00106516	0.00272615	0.00185684	0.63871	0.0232	0.64064	0.02482	0.63871	0.0121463	0.63871	0.00583518	0.63871	0.01389	0.63871	0.00809
4.16725e-06	2.2041e-06	9.43798e-07	1.51074e-06	1.17663e-06	0.00949478	0.00484566	0.00256292	0.00109744	0.00175668	0.00136818	0.64064	0.02319	0.64464	0.02481	0.640641	0.0121425	0.640641	0.00583308	0.64064	0.01389	0.64064	0.00809
6.78118e-06	2.41341e-06	2.97769e-07	2.50605e-06	1.13118e-06	0.00852114	0.00788513	0.0028063	0.000346244	0.00291402	0.00131533	0.64464	0.02319	0.64516	0.02481	0.644645	0.0121347	0.644645	0.0058288	0.64464	0.01388	0.64464	0.00809
4.31448e-06	2.83904e-06	6.69021e-07	2.20735e-06	1.45931e-06	0.00830924	0.00501685	0.00330122	0.000777934	0.0025667	0.00169688	0.64516	0.02319	0.64865	0.02479	0.645161	0.0121337	0.645161	0.00582826	0.64516	0.01388	0.64516	0.00808
6.11684e-06	2.16614e-06	7.7888e-07	1.65836e-06	1.15927e-06	0.00951653	0.00711263	0.00251878	0.000905678	0.00192834	0.00134799	0.64865	0.02319	0.65161	0.02478	0.648649	0.0121271	0.648649	0.00582463	0.64865	0.01387	0.64865	0.00808
6.20501e-06	2.70155e-06	3.19544e-07	2.72988e-06	1.01084e-06	0.00717913	0.00721515	0.00314135	0.000371564	0.00317429	0.0011754	0.65161	0.02318	0.65265	0.02478	0.651613	0.0121216	0.651613	0.00582161	0.65161	0.01386	0.65161	0.00808
4.12097e-06	2.68924e-06	6.33908e-07	2.40047e-06	1.44817e-06	0.00958206	0.00479184	0.00312704	0.000737105	0.00279125	0.00168393	0.65265	0.02318	0.65666	0.02477	0.652653	0.0121197	0.652653	0.00582057	0.65265	0.01386	0.65265	0.00807
7.03643e-06	1.95781e-06	6.28494e-07	1.40794e-06	1.30449e-06	0.00755131	0.00818192	0.00227653	0.00073081	0.00163715	0.00151686	0.65666	0.02318	0.65806	0.02476	0.656657	0.0121125	0.656657	0.0058166	0.65666	0.01385	0.65666	0.00807
4.44174e-06	2.75974e-06	5.57195e-07	2.42859e-06	1.06589e-06	0.00849778	0.00516483	0.00320902	0.000647904	0.00282395	0.00123941	0.65806	0.02318	0.66066	0.02475	0.658065	0.01211	0.658065	0.00581523	0.65806	0.01385	0.65806	0.00807
5.66849e-06	2.53418e-06	8.85275e-07	2.27446e-06	1.53793e-06	0.00845992	0.00659129	0.00294673	0.00102939	0.00264473	0.0017883	0.66066	0.02318	0.66452	0.02474	0.660661	0.0121054	0.660661	0.00581273	0.66066	0.01384	0.66066	0.00806
6.37286e-06	2.08205e-06	5.72446e-07	1.46014e-06	1.56076e-06	0.00733906	0.00741033	0.002421	0.000665637	0.00169784	0.00181484	0.66452	0.02317	0.66466	0.02474	0.664516	0.0120988	0.664516	0.00580909	0.66452	0.01384	0.66452	0.00806
4.04582e-06	2.6832e-06	4.73558e-07	2.50841e-06	1.11266e-06	0.00892352	0.00470446	0.00312002	0.000550651	0.00291677	0.0012938	0.66466	0.02317	0.66867	0.02473	0.664665	0.0120986	0.664665	0.00580895	0.66466	0.01383	0.66466	0.00806
6.78918e-06	2.14016e-06	1.0065e-06	2.37153e-06	1.29704e-06	0.00651961	0.00789442	0.00248857	0.00117035	0.00275761	0.00150819	0.66867	0.02317	0.67097	0.02472	0.668669	0.0120918	0.668669	0.00580527	0.66867	0.01383	0.66867	0.00805
4.59759e-06	2.3176e-06	7.39064e-07	1.37927e-06	1.43722e-06	0.00888762	0.00534605	0.00269489	0.00085938	0.00160381	0.00167119	0.67097	0.02317	0.67267	0.02471	0.670968	0.0120881	0.670968	0.00580319	0.67097	0.01382	0.67097	0.00805
5.6093e-06	2.80543e-06	4.77418e-07	2.44174e-06	1.0776e-06	0.00732191	0.00652246	0.00326214	0.000555139	0.00283925	0.00125303	0.67267	0.02317	0.67668	0.0247	0.672673	0.0120853	0.672673	0.00580167	0.67267	0.01382	0.67267	0.00805
6.43637e-06	2.07561e-06	8.71789e-07	2.46465e-06	1.22131e-06	0.00750807	0.00748418	0.00241351	0.00101371	0.00286589	0.00142013	0.67668	0.02316	0.67742	0.0247	0.676677	0.0120789	0.676677	0.00579816	0.67668	0.01381	0.67668	0.00804
3.85325e-06	2.40332e-06	6.09902e-07	1.38576e-06	1.45433e-06	0.00816783	0.00448054	0.00279457	0.000709192	0.00161136	0.00169109	0.67742	0.02316	0.68068	0.02469	0.677419	0.0120777	0.677419	0.00579751	0.67742	0.01381	0.67742	0.00804
6.67729e-06	2.45134e-06	6.46065e-07	2.2821e-06	1.12846e-06	0.00674788	0.00776432	0.00285041	0.000751242	0.00265361	0.00131217	0.68068	0.02316	0.68387	0.02468	0.680681	0.0120727	0.680681	0.00579473	0.68068	0.0138	0.68068	0.00804
4.73796e-06	1.9499e-06	9.3241e-07	2.4641e-06	1.1644e-06	0.00890084	0.00550927	0.00226733	0.0010842	0.00286525	0.00135396	0.68387	0.02316	0.68468	0.02468	0.683871	0.0120678	0.683871	0.00579205	0.68387	0.0138	0.68387	0.00803
5.34256e-06	2.72402e-06	4.71217e-07	1.56694e-06	1.48583e-06	0.00685586	0.0062123	0.00316747	0.000547928	0.00182203	0.00172771	0.68468	0.02316	0.68869	0.02467	0.684685	0.0120666	0.684685	0.00579138	0.68468	0.0138	0.68468	0.00803
6.3943e-06	2.31236e-06	5.33955e-07	2.31098e-06	1.19578e-06	0.00885695	0.00743526	0.0026888	0.00062088	0.0026872	0.00139045	0.68869	0.02315	0.69032	0.02466	0.688689	0.0120606	0.688689	0.0057881	0.68869	0.01379	0.68869	0.00803
3.957e-06	1.86274e-06	8.65989e-07	2.54908e-06	1.03975e-06	0.00785858	0.00460118	0.00216599	0.00100697	0.00296405	0.00120902	0.69032	0.02315	0.69269	0.02465	0.690323	0.0120582	0.690323	0.00578679	0.69032	0.01379	0.69032	0.00803
6.84291e-06	2.56507e-06	4.25611e-07	1.6494e-06	1.49098e-06	0.00765672	0.0079569	0.00298264	0.000494899	0.00191792	0.00173371	0.69269	0.02315	0.6967	0.02464	0.692693	0.0120548	0.692693	0.00578491	0.69269	0.01378	0.69269	0.00802
5.30042e-06	1.88535e-06	4.57057e-07	1.77064e-06	1.38232e-06	0.00848886	0.00616331	0.00219227	0.000531464	0.00205889	0.00160735	0.6967	0.02315	0.69677	0.02464	0.696697	0.0120491	0.696697	0.00578178	0.6967	0.01378	0.6967	0.00802
5.93892e-06	2.7164e-06	6.11558e-07	1.44048e-06	8.29211e-07	0.00726167	0.00690574	0.00315862	0.000711116	0.00167499	0.000964203	0.69677	0.02315	0.7007	0.02463	0.696774	0.012049	0.696774	0.00578172	0.69677	0.01378	0.69677	0.00802
6.80044e-06	3.75771e-06	2.15174e-08	4.85501e-07	8.67162e-07	0.0106342	0.00790752	0.00436945	2.50203e-05	0.000564538	0.00100833	0.7007	0.02314	0.70323	0.02463	0.700701	0.0120436	0.700701	0.00577873	0.7007	0.01377	0.7007	0.00801
1.86281e-06	2.93766e-06	6.98732e-07	2.33268e-06	8.62522e-07	0.00742245	0.00216607	0.0034159	0.000812482	0.00271243	0.00100294	0.70323	0.02314	0.7047	0.02462	0.703226	0.0120401	0.703226	0.00577684	0.70323	0.01377	0.70323	0.00801
5.45076e-06	2.67209e-06	7.78611e-07	2.51475e-06	7.63642e-07	0.00768019	0.00633812	0.00310709	0.000905365	0.00292414	0.000887959	0.7047	0.02314	0.70871	0.02461	0.704705	0.0120381	0.704705	0.00577574	0.7047	0.01376	0.7047	0.00801
4.5507e-06	2.83611e-06	3.82825e-07	1.44427e-06	1.22762e-06	0.00833543	0.00529153	0.00329782	0.000445147	0.00167939	0.00142747	0.70871	0.02314	0.70968	0.02461	0.708709	0.0120328	0.708709	0.00577282	0.70871	0.01376	0.70871	0.008
4.81579e-06	2.07199e-06	7.81544e-07	2.29753e-06	1.29059e-06	0.00700757	0.00559978	0.0024093	0.000908776	0.00267156	0.00150069	0.70968	0.02314	0.71271	0.0246	0.709677	0.0120315	0.709677	0.00577212	0.70968	0.01376	0.70968	0.008
6.45036e-06	2.53449e-06	7.23726e-07	2.55458e-06	8.98629e-07	0.00913602	0.00750045	0.00294709	0.000841545	0.00297045	0.00104492	0.71271	0.02314	0.71613	0.02459	0.712713	0.0120276	0.712713	0.00576997	0.71271	0.01375	0.71271	0.008
3.91609e-06	2.38994e-06	3.58181e-07	1.60653e-06	1.10632e-06	0.00691907	0.00455361	0.00277901	0.000416491	0.00186807	0.00128642	0.71613	0.02313	0.71672	0.02459	0.716129	0.0120233	0.716129	0.00576758	0.71613	0.01375	0.71613	0.008
6.67108e-06	1.88372e-06	8.42559e-07	2.40165e-06	1.3199e-06	0.00904366	0.00775709	0.00219038	0.000979724	0.00279263	0.00153477	0.71672	0.02313	0.72072	0.02458	0.716717	0.0120225	0.716717	0.00576717	0.71672	0.01375	0.71672	0.008
5.25423e-06	2.7286e-06	7.03282e-07	2.6798e-06	1.05558e-06	0.00764065	0.00610959	0.00317281	0.000817773	0.00311605	0.00122742	0.72072	0.02313	0.72258	0.02458	0.720721	0.0120176	0.720721	0.00576444	0.72072	0.01374	0.72072	0.00799
4.86815e-06	2.31695e-06	3.28883e-07	1.56238e-06	1.15902e-06	0.00789481	0.00566067	0.00269414	0.000382424	0.00181672	0.0013477	0.72258	0.02313	0.72472	0.02457	0.722581	0.0120153	0.722581	0.00576319	0.72258	0.01374	0.72258	0.00799
6.79209e-06	2.05544e-06	8.13455e-07	2.26901e-06	1.37974e-06	0.00888873	0.0078978	0.00239005	0.000945882	0.0026384	0.00160435	0.72472	0.02313	0.72873	0.02456	0.724725	0.0120127	0.724725	0.00576177	0.72472	0.01373	0.72472	0.00799
3.77347e-06	2.70019e-06	6.09299e-07	2.72545e-06	1.09651e-06	0.00689359	0.00438777	0.00313977	0.000708489	0.00316914	0.00127501	0.72873	0.02313	0.72903	0.02456	0.728729	0.012008	0.728729	0.00575916	0.72873	0.01373	0.72873	0.00799
6.41825e-06	2.1282e-06	3.96588e-07	1.61824e-06	1.06368e-06	0.00927722	0.0074631	0.00247466	0.000461151	0.00188169	0.00123684	0.72903	0.02313	0.73273	0.02456	0.729032	0.0120076	0.729032	0.00575896	0.72903	0.01373	0.72903	0.00799
5.55288e-06	2.36092e-06	8.41541e-07	2.13148e-06	1.34734e-06	0.00718967	0.00645686	0.00274526	0.000978539	0.00247847	0.00156668	0.73273	0.02312	0.73548	0.02455	0.732733	0.0120033	0.732733	0.0057566	0.73273	0.01372	0.73273	0.00798
4.59252e-06	2.67825e-06	5.49341e-07	2.70909e-06	1.14301e-06	0.0087036	0.00534016	0.00311426	0.000638771	0.00315012	0.00132908	0.73548	0.02312	0.73674	0.02455	0.735484	0.0120002	0.735484	0.00575487	0.73548	0.01372	0.73548	0.00798
6.71732e-06	1.96597e-06	4.28218e-07	1.68922e-06	1.0916e-06	0.00831206	0.00781086	0.00228602	0.000497929	0.00196422	0.0012693	0.73674	0.02312	0.74074	0.02454	0.736737	0.0119987	0.736737	0.00575409	0.73674	0.01372	0.73674	0.00798
3.95629e-06	2.50589e-06	8.18288e-07	2.04625e-06	1.46238e-06	0.00768152	0.00460036	0.00291384	0.000951501	0.00237937	0.00170044	0.74074	0.02312	0.74194	0.02454	0.740741	0.0119943	0.740741	0.00575164	0.74074	0.01371	0.74074	0.00797
6.3249e-06	2.54152e-06	4.74354e-07	2.67952e-06	1.28623e-06	0.00912077	0.00735457	0.00295526	0.000551576	0.00311573	0.00149562	0.74194	0.02312	0.74474	0.02453	0.741935	0.011993	0.741935	0.00575092	0.74194	0.01371	0.74194	0.00797
5.66896e-06	2.02354e-06	5.06492e-07	1.7198e-06	9.44324e-07	0.00705119	0.00659184	0.00235296	0.000588946	0.00199977	0.00109806	0.74474	0.02312	0.74839	0.02452	0.744745	0.0119899	0.744745	0.00574924	0.74474	0.01371	0.74474	0.00797
4.46818e-06	2.63716e-06	7.92991e-07	1.93601e-06	1.34891e-06	0.00925172	0.00519558	0.00306647	0.000922086	0.00225118	0.00156851	0.74839	0.02311	0.74875	0.02452	0.748387	0.011986	0.748387	0.0057471	0.74839	0.0137	0.74839	0.00797
6.78227e-06	2.29834e-06	3.83212e-07	2.57903e-06	1.40762e-06	0.00743568	0.00788638	0.0026725	0.000445597	0.00299889	0.00163677	0.74875	0.02311	0.75275	0.02451	0.748749	0.0119856	0.748749	0.00574689	0.74875	0.0137	0.74875	0.00797
3.91192e-06	2.1035e-06	6.00196e-07	1.65286e-06	1.03223e-06	0.00850532	0.00454876	0.00244594	0.000697905	0.00192194	0.00120027	0.75275	0.02311	0.75484	0.02451	0.752753	0.0119815	0.752753	0.00574458	0.75275	0.0137	0.75275	0.00796
6.0835e-06	2.67217e-06	8.05607e-07	1.9417e-06	1.24479e-06	0.00873289	0.00707387	0.00310719	0.000936756	0.0022578	0.00144743	0.75484	0.02311	0.75676	0.02451	0.754839	0.0119793	0.754839	0.0057434	0.75484	0.0137	0.75484	0.00796
5.77904e-06	2.10757e-06	3.58437e-07	2.68413e-06	1.40324e-06	0.00727865	0.00671984	0.00245068	0.000416789	0.00312109	0.00163168	0.75676	0.02311	0.76076	0.0245	0.756757	0.0119774	0.756757	0.00574233	0.75676	0.01369	0.75676	0.00796
4.15885e-06	2.28606e-06	6.37793e-07	1.76426e-06	1.06949e-06	0.0093827	0.00483589	0.00265822	0.000741623	0.00205148	0.0012436	0.76076	0.02311	0.76129	0.0245	0.760761	0.0119733	0.760761	0.00574012	0.76076	0.01369	0.76076	0.00796
6.70923e-06	2.60964e-06	7.51629e-07	1.81368e-06	1.17301e-06	0.00710744	0.00780146	0.00303447	0.00087399	0.00210894	0.00136397	0.76129	0.02311	0.76476	0.02449	0.76129	0.0119728	0.76129	0.00573983	0.76129	0.01369	0.76129	0.00796
4.06211e-06	2.04596e-06	3.4736e-07	2.59407e-06	1.41901e-06	0.00914109	0.0047234	0.00237904	0.000403908	0.00301637	0.00165002	0.76476	0.02311	0.76774	0.02449	0.764765	0.0119694	0.764765	0.00573795	0.76476	0.01368	0.76476	0.00795
6.0276e-06	2.62334e-06	7.15362e-07	1.70101e-06	1.16893e-06	0.00791341	0.00700887	0.00305041	0.000831819	0.00197792	0.00135922	0.76774	0.0231	0.76877	0.02448	0.767742	0.0119665	0.767742	0.00573637	0.76774	0.01368	0.76774	0.00795
6.0276e-06	2.62334e-06	7.15362e-07	1.70101e-06	1.16893e-06	0.00791341	0.00700887	0.00305041	0.000831819	0.00197792	0.00135922	0.76877	0.0231	0.77277	0.02448	0.768769	0.0119655	0.768769	0.00573583	0.76877	0.01368	0.76877	0.00795
4.06211e-06	2.04596e-06	3.4736e-07	2.59407e-06	1.41901e-06	0.00914109	0.0047234	0.00237904	0.000403908	0.00301637	0.00165002	0.77277	0.0231	0.77419	0.02447	0.772773	0.0119618	0.772773	0.00573375	0.77277	0.01368	0.77277	0.00795
6.70923e-06	2.60964e-06	7.51629e-07	1.81368e-06	1.17301e-06	0.00710744	0.00780146	0.00303447	0.00087399	0.00210894	0.00136397	0.77419	0.0231	0.77678	0.02447	0.774194	0.0119604	0.774194	0.00573302	0.77419	0.01367	0.77419	0.00795
4.15885e-06	2.28606e-06	6.37793e-07	1.76426e-06	1.06949e-06	0.0093827	0.00483589	0.00265822	0.000741623	0.00205148	0.0012436	0.77678	0.0231	0.78065	0.02446	0.776777	0.0119581	0.776777	0.00573171	0.77678	0.01367	0.77678	0.00795
5.77904e-06	2.10757e-06	3.58437e-07	2.68413e-06	1.40324e-06	0.00727865	0.00671984	0.00245068	0.000416789	0.00312109	0.00163168	0.78065	0.0231	0.78078	0.02446	0.780645	0.0119546	0.780645	0.00572978	0.78065	0.01367	0.78065	0.00794
6.0835e-06	2.67217e-06	8.05607e-07	1.9417e-06	1.24479e-06	0.00873289	0.00707387	0.00310719	0.000936756	0.0022578	0.00144743	0.78078	0.0231	0.78478	0.02445	0.780781	0.0119544	0.780781	0.00572971	0.78078	0.01367	0.78078	0.00794
3.91192e-06	2.1035e-06	6.00196e-07	1.65286e-06	1.03223e-06	0.00850532	0.00454876	0.00244594	0.000697905	0.00192194	0.00120027	0.78478	0.0231	0.7871	0.02445	0.784785	0.0119509	0.784785	0.00572775	0.78478	0.01366	0.78478	0.00794
6.78227e-06	2.29834e-06	3.83212e-07	2.57903e-06	1.40762e-06	0.00743568	0.00788638	0.0026725	0.000445597	0.00299889	0.00163677	0.7871	0.02309	0.78879	0.02445	0.787097	0.0119488	0.787097	0.00572664	0.7871	0.01366	0.7871	0.00794
4.46818e-06	2.63716e-06	7.92991e-07	1.93601e-06	1.34891e-06	0.00925172	0.00519558	0.00306647	0.000922086	0.00225118	0.00156851	0.78879	0.02309	0.79279	0.02444	0.788789	0.0119474	0.788789	0.00572583	0.78879	0.01366	0.78879	0.00794
5.66896e-06	2.02354e-06	5.06492e-07	1.7198e-06	9.44324e-07	0.00705119	0.00659184	0.00235296	0.000588946	0.00199977	0.00109806	0.79279	0.02309	0.79355	0.02444	0.792793	0.0119439	0.792793	0.00572394	0.79279	0.01366	0.79279	0.00793
6.3249e-06	2.54152e-06	4.74354e-07	2.67952e-06	1.28623e-06	0.00912077	0.00735457	0.00295526	0.000551576	0.00311573	0.00149562	0.79355	0.02309	0.7968	0.02444	0.793548	0.0119433	0.793548	0.00572359	0.79355	0.01365	0.79355	0.00793
3.95629e-06	2.50589e-06	8.18288e-07	2.04625e-06	1.46238e-06	0.00768152	0.00460036	0.00291384	0.000951501	0.00237937	0.00170044	0.7968	0.02309	0.8	0.02443	0.796797	0.0119406	0.796797	0.00572209	0.7968	0.01365	0.7968	0.00793
6.71732e-06	1.96597e-06	4.28218e-07	1.68922e-06	1.0916e-06	0.00831206	0.00781086	0.00228602	0.000497929	0.00196422	0.0012693	0.8	0.02309	0.8008	0.02443	0.8	0.0119379	0.8	0.00572064	0.8	0.01365	0.8	0.00793
4.59252e-06	2.67825e-06	5.49341e-07	2.70909e-06	1.14301e-06	0.0087036	0.00534016	0.00311426	0.000638771	0.00315012	0.00132908	0.8008	0.02309	0.8048	0.02442	0.800801	0.0119373	0.800801	0.00572028	0.8008	0.01365	0.8008	0.00793
5.55288e-06	2.36092e-06	8.41541e-07	2.13148e-06	1.34734e-06	0.00718967	0.00645686	0.00274526	0.000978539	0.00247847	0.00156668	0.8048	0.02309	0.80645	0.02442	0.804805	0.0119341	0.804805	0.0057185	0.8048	0.01364	0.8048	0.00793
6.41825e-06	2.1282e-06	3.96588e-07	1.61824e-06	1.06368e-06	0.00927722	0.0074631	0.00247466	0.000461151	0.00188169	0.00123684	0.80645	0.02309	0.80881	0.02442	0.806452	0.0119328	0.806452	0.00571778	0.80645	0.01364	0.80645	0.00793
3.77347e-06	2.70019e-06	6.09299e-07	2.72545e-06	1.09651e-06	0.00689359	0.00438777	0.00313977	0.000708489	0.00316914	0.00127501	0.80881	0.02309	0.81281	0.02441	0.808809	0.0119309	0.808809	0.00571676	0.80881	0.01364	0.80881	0.00792
6.79209e-06	2.05544e-06	8.13455e-07	2.26901e-06	1.37974e-06	0.00888873	0.0078978	0.00239005	0.000945882	0.0026384	0.00160435	0.81281	0.02308	0.8129	0.02441	0.812813	0.0119278	0.812813	0.00571504	0.81281	0.01364	0.81281	0.00792
4.86815e-06	2.31695e-06	3.28883e-07	1.56238e-06	1.15902e-06	0.00789481	0.00566067	0.00269414	0.000382424	0.00181672	0.0013477	0.8129	0.02308	0.81682	0.0244	0.812903	0.0119277	0.812903	0.005715	0.8129	0.01364	0.8129	0.00792
5.25423e-06	2.7286e-06	7.03282e-07	2.6798e-06	1.05558e-06	0.00764065	0.00610959	0.00317281	0.000817773	0.00311605	0.00122742	0.81682	0.02308	0.81935	0.0244	0.816817	0.0119247	0.816817	0.00571336	0.81682	0.01363	0.81682	0.00792
6.67108e-06	1.88372e-06	8.42559e-07	2.40165e-06	1.3199e-06	0.00904366	0.00775709	0.00219038	0.000979724	0.00279263	0.00153477	0.81935	0.02308	0.82082	0.0244	0.819355	0.0119228	0.819355	0.00571231	0.81935	0.01363	0.81935	0.00792
3.91609e-06	2.38994e-06	3.58181e-07	1.60653e-06	1.10632e-06	0.00691907	0.00455361	0.00277901	0.000416491	0.00186807	0.00128642	0.82082	0.02308	0.82482	0.02439	0.820821	0.0119217	0.820821	0.00571171	0.82082	0.01363	0.82082	0.00792
6.45036e-06	2.53449e-06	7.23726e-07	2.55458e-06	8.98629e-07	0.00913602	0.00750045	0.00294709	0.000841545	0.00297045	0.00104492	0.82482	0.02308	0.82581	0.02439	0.824825	0.0119188	0.824825	0.00571009	0.82482	0.01363	0.82482	0.00792
4.81579e-06	2.07199e-06	7.81544e-07	2.29753e-06	1.29059e-06	0.00700757	0.00559978	0.0024093	0.000908776	0.00267156	0.00150069	0.82581	0.02308	0.82883	0.02439	0.825806	0.0119181	0.825806	0.0057097	0.82581	0.01363	0.82581	0.00791
4.5507e-06	2.83611e-06	3.82825e-07	1.44427e-06	1.22762e-06	0.00833543	0.00529153	0.00329782	0.000445147	0.00167939	0.00142747	0.82883	0.02308	0.83226	0.02438	0.828829	0.0119159	0.828829	0.0057085	0.82883	0.01362	0.82883	0.00791
5.45076e-06	2.67209e-06	7.78611e-07	2.51475e-06	7.63642e-07	0.00768019	0.00633812	0.00310709	0.000905365	0.00292414	0.000887959	0.83226	0.02308	0.83283	0.02438	0.832258	0.0119135	0.832258	0.00570716	0.83226	0.01362	0.83226	0.00791
1.86281e-06	2.93766e-06	6.98732e-07	2.33268e-06	8.62522e-07	0.00742245	0.00216607	0.0034159	0.000812482	0.00271243	0.00100294	0.83283	0.02308	0.83684	0.02438	0.832833	0.0119131	0.832833	0.00570694	0.83283	0.01362	0.83283	0.00791
6.80044e-06	3.75771e-06	2.15174e-08	4.85501e-07	8.67162e-07	0.0106342	0.00790752	0.00436945	2.50203e-05	0.000564538	0.00100833	0.83684	0.02307	0.83871	0.02437	0.836837	0.0119103	0.836837	0.0057054	0.83684	0.01362	0.83684	0.00791
5.93892e-06	2.7164e-06	6.11558e-07	1.44048e-06	8.29211e-07	0.00726167	0.00690574	0.00315862	0.000711116	0.00167499	0.000964203	0.83871	0.02307	0.84084	0.02437	0.83871	0.011909	0.83871	0.0057047	0.83871	0.01361	0.83871	0.00791
5.30042e-06	1.88535e-06	4.57057e-07	1.77064e-06	1.38232e-06	0.00848886	0.00616331	0.00219227	0.000531464	0.00205889	0.00160735	0.84084	0.02307	0.84484	0.02437	0.840841	0.0119075	0.840841	0.0057039	0.84084	0.01361	0.84084	0.00791
6.84291e-06	2.56507e-06	4.25611e-07	1.6494e-06	1.49098e-06	0.00765672	0.0079569	0.00298264	0.000494899	0.00191792	0.00173371	0.84484	0.02307	0.84516	0.02437	0.844845	0.0119048	0.844845	0.00570242	0.84484	0.01361	0.84484	0.0079
3.957e-06	1.86274e-06	8.65989e-07	2.54908e-06	1.03975e-06	0.00785858	0.00460118	0.00216599	0.00100697	0.00296405	0.00120902	0.84516	0.02307	0.84885	0.02436	0.845161	0.0119046	0.845161	0.0057023	0.84516	0.01361	0.84516	0.0079
6.3943e-06	2.31236e-06	5.33955e-07	2.31098e-06	1.19578e-06	0.00885695	0.00743526	0.0026888	0.00062088	0.0026872	0.00139045	0.84885	0.02307	0.85161	0.02436	0.848849	0.0119022	0.848849	0.00570096	0.84885	0.01361	0.84885	0.0079
5.34256e-06	2.72402e-06	4.71217e-07	1.56694e-06	1.48583e-06	0.00685586	0.0062123	0.00316747	0.000547928	0.00182203	0.00172771	0.85161	0.02307	0.85285	0.02436	0.851613	0.0119004	0.851613	0.00569998	0.85161	0.0136	0.85161	0.0079
4.73796e-06	1.9499e-06	9.3241e-07	2.4641e-06	1.1644e-06	0.00890084	0.00550927	0.00226733	0.0010842	0.00286525	0.00135396	0.85285	0.02307	0.85686	0.02435	0.852853	0.0118996	0.852853	0.00569954	0.85285	0.0136	0.85285	0.0079
6.67729e-06	2.45134e-06	6.46065e-07	2.2821e-06	1.12846e-06	0.00674788	0.00776432	0.00285041	0.000751242	0.00265361	0.00131217	0.85686	0.02307	0.85806	0.02435	0.856857	0.0118971	0.856857	0.00569813	0.85686	0.0136	0.85686	0.0079
3.85325e-06	2.40332e-06	6.09902e-07	1.38576e-06	1.45433e-06	0.00816783	0.00448054	0.00279457	0.000709192	0.00161136	0.00169109	0.85806	0.02307	0.86086	0.02435	0.858065	0.0118963	0.858065	0.00569771	0.85806	0.0136	0.85806	0.0079
6.43637e-06	2.07561e-06	8.71789e-07	2.46465e-06	1.22131e-06	0.00750807	0.00748418	0.00241351	0.00101371	0.00286589	0.00142013	0.86086	0.02307	0.86452	0.02434	0.860861	0.0118946	0.860861	0.00569675	0.86086	0.0136	0.86086	0.0079
5.6093e-06	2.80543e-06	4.77418e-07	2.44174e-06	1.0776e-06	0.00732191	0.00652246	0.00326214	0.000555139	0.00283925	0.00125303	0.86452	0.02307	0.86486	0.02434	0.864516	0.0118923	0.864516	0.00569552	0.86452	0.0136	0.86452	0.00789
4.59759e-06	2.3176e-06	7.39064e-07	1.37927e-06	1.43722e-06	0.00888762	0.00534605	0.00269489	0.00085938	0.00160381	0.00167119	0.86486	0.02307	0.86887	0.02434	0.864865	0.0118921	0.864865	0.0056954	0.86486	0.0136	0.86486	0.00789
6.78918e-06	2.14016e-06	1.0065e-06	2.37153e-06	1.29704e-06	0.00651961	0.00789442	0.00248857	0.00117035	0.00275761	0.00150819	0.86887	0.02306	0.87097	0.02433	0.868869	0.0118897	0.868869	0.00569407	0.86887	0.01359	0.86887	0.00789
4.04582e-06	2.6832e-06	4.73558e-07	2.50841e-06	1.11266e-06	0.00892352	0.00470446	0.00312002	0.000550651	0.00291677	0.0012938	0.87097	0.02306	0.87287	0.02433	0.870968	0.0118884	0.870968	0.00569338	0.87097	0.01359	0.87097	0.00789
6.37286e-06	2.08205e-06	5.72446e-07	1.46014e-06	1.56076e-06	0.00733906	0.00741033	0.002421	0.000665637	0.00169784	0.00181484	0.87287	0.02306	0.87688	0.02433	0.872873	0.0118873	0.872873	0.00569276	0.87287	0.01359	0.87287	0.00789
5.66849e-06	2.53418e-06	8.85275e-07	2.27446e-06	1.53793e-06	0.00845992	0.00659129	0.00294673	0.00102939	0.00264473	0.0017883	0.87688	0.02306	0.87742	0.02433	0.876877	0.011885	0.876877	0.00569147	0.87688	0.01359	0.87688	0.00789
4.44174e-06	2.75974e-06	5.57195e-07	2.42859e-06	1.06589e-06	0.00849778	0.00516483	0.00320902	0.000647904	0.00282395	0.00123941	0.87742	0.02306	0.88088	0.02432	0.877419	0.0118847	0.877419	0.0056913	0.87742	0.01359	0.87742	0.00789
7.03643e-06	1.95781e-06	6.28494e-07	1.40794e-06	1.30449e-06	0.00755131	0.00818192	0.00227653	0.00073081	0.00163715	0.00151686	0.88088	0.02306	0.88387	0.02432	0.880881	0.0118827	0.880881	0.00569021	0.88088	0.01358	0.88088	0.00789
4.12097e-06	2.68924e-06	6.33908e-07	2.40047e-06	1.44817e-06	0.00958206	0.00479184	0.00312704	0.000737105	0.00279125	0.00168393	0.88387	0.02306	0.88488	0.02432	0.883871	0.011881	0.883871	0.00568928	0.88387	0.01358	0.88387	0.00789
6.20501e-06	2.70155e-06	3.19544e-07	2.72988e-06	1.01084e-06	0.00717913	0.00721515	0.00314135	0.000371564	0.00317429	0.0011754	0.88488	0.02306	0.88889	0.02431	0.884885	0.0118804	0.884885	0.00568896	0.88488	0.01358	0.88488	0.00789
6.11684e-06	2.16614e-06	7.7888e-07	1.65836e-06	1.15927e-06	0.00951653	0.00711263	0.00251878	0.000905678	0.00192834	0.00134799	0.88889	0.02306	0.89032	0.02431	0.888889	0.0118782	0.888889	0.00568774	0.88889	0.01358	0.88889	0.00788
4.31448e-06	2.83904e-06	6.69021e-07	2.20735e-06	1.45931e-06	0.00830924	0.00501685	0.00330122	0.000777934	0.0025667	0.00169688	0.89032	0.02306	0.89289	0.02431	0.890323	0.0118774	0.890323	0.00568731	0.89032	0.01358	0.89032	0.00788
6.78118e-06	2.41341e-06	2.97769e-07	2.50605e-06	1.13118e-06	0.00852114	0.00788513	0.0028063	0.000346244	0.00291402	0.00131533	0.89289	0.02306	0.89677	0.02431	0.892893	0.011876	0.892893	0.00568654	0.89289	0.01358	0.89289	0.00788
4.16725e-06	2.2041e-06	9.43798e-07	1.51074e-06	1.17663e-06	0.00949478	0.00484566	0.00256292	0.00109744	0.00175668	0.00136818	0.89677	0.02306	0.8969	0.02431	0.896774	0.0118739	0.896774	0.00568539	0.89677	0.01357	0.89677	0.00788
6.09371e-06	2.77844e-06	9.16036e-07	2.34448e-06	1.59688e-06	0.00757056	0.00708573	0.00323076	0.00106516	0.00272615	0.00185684	0.8969	0.02306	0.9009	0.0243	0.896897	0.0118739	0.896897	0.00568535	0.8969	0.01357	0.8969	0.00788
5.92506e-06	2.01616e-06	4.94313e-07	2.77658e-06	1.37816e-06	0.00987183	0.00688963	0.00234438	0.000574785	0.00322859	0.00160252	0.9009	0.02305	0.90323	0.0243	0.900901	0.0118718	0.900901	0.00568419	0.9009	0.01357	0.9009	0.00788
4.15609e-06	2.23064e-06	7.4345e-07	1.66649e-06	1.07812e-06	0.0076934	0.00483268	0.00259378	0.00086448	0.00193779	0.00125363	0.90323	0.02305	0.9049	0.0243	0.903226	0.0118705	0.903226	0.00568352	0.90323	0.01357	0.90323	0.00788
7.31023e-06	2.65337e-06	6.1852e-07	2.17162e-06	1.36987e-06	0.00953866	0.00850029	0.00308533	0.000719212	0.00252514	0.00159288	0.9049	0.02305	0.90891	0.02429	0.904905	0.0118697	0.904905	0.00568305	0.9049	0.01357	0.9049	0.00788
4.55418e-06	2.09058e-06	4.41461e-07	2.67894e-06	1.29926e-06	0.00906238	0.00529557	0.00243092	0.000513329	0.00311505	0.00151077	0.90891	0.02305	0.90968	0.02429	0.908909	0.0118676	0.908909	0.00568192	0.90891	0.01357	0.90891	0.00788
5.88984e-06	2.77846e-06	7.30835e-07	1.55481e-06	1.10714e-06	0.00798542	0.00684867	0.00323078	0.000849811	0.00180793	0.00128738	0.90968	0.02305	0.91291	0.02429	0.909677	0.0118672	0.909677	0.00568171	0.90968	0.01357	0.90968	0.00787
6.37287e-06	2.74562e-06	4.55591e-07	1.98934e-06	1.42148e-06	0.00987098	0.00741035	0.0031926	0.000529758	0.00231319	0.00165289	0.91291	0.02305	0.91613	0.02429	0.912913	0.0118656	0.912913	0.00568081	0.91291	0.01356	0.91291	0.00787
3.82986e-06	2.2394e-06	4.81856e-07	2.63464e-06	1.38051e-06	0.00761459	0.00445334	0.00260397	0.0005603	0.00306355	0.00160525	0.91613	0.02305	0.91692	0.02429	0.916129	0.011864	0.916129	0.00567994	0.91613	0.01356	0.91613	0.00787
6.80362e-06	2.98348e-06	7.62918e-07	1.70082e-06	1.04515e-06	0.00973827	0.00791121	0.00346918	0.000887118	0.00197771	0.0012153	0.91692	0.02305	0.92092	0.02428	0.916917	0.0118636	0.916917	0.00567972	0.91692	0.01356	0.91692	0.00787
4.3455e-06	2.56332e-06	3.29568e-07	2.12899e-06	1.26552e-06	0.00816044	0.00505292	0.00298062	0.00038322	0.00247558	0.00147154	0.92092	0.02305	0.92258	0.02428	0.920921	0.0118617	0.920921	0.00567865	0.92092	0.01356	0.92092	0.00787
5.9762e-06	2.29464e-06	4.22683e-07	2.75165e-06	1.26521e-06	0.00902895	0.0069491	0.00266819	0.000491494	0.00319961	0.00147118	0.92258	0.02305	0.92492	0.02428	0.922581	0.0118609	0.922581	0.00567821	0.92258	0.01356	0.92258	0.00787
6.91761e-06	2.92437e-06	6.93451e-07	1.76385e-06	9.51336e-07	0.009421	0.00804376	0.00340044	0.000806342	0.002051	0.00110621	0.92492	0.02305	0.92893	0.02428	0.924925	0.0118598	0.924925	0.0056776	0.92492	0.01356	0.92492	0.00787
4.07651e-06	2.28604e-06	3.2783e-07	2.01697e-06	1.40956e-06	0.00793151	0.00474015	0.0026582	0.000381199	0.00234532	0.00163903	0.92893	0.02305	0.92903	0.02428	0.928929	0.0118579	0.928929	0.00567656	0.92893	0.01356	0.92893	0.00787
7.14461e-06	2.67869e-06	6.18892e-07	2.65809e-06	1.65834e-06	0.01009	0.00830771	0.00311477	0.000719644	0.00309081	0.00192831	0.92903	0.02305	0.93293	0.02427	0.929032	0.0118579	0.929032	0.00567653	0.92903	0.01356	0.92903	0.00787
5.33876e-06	3.15556e-06	7.10614e-07	1.73005e-06	1.20734e-06	0.00765305	0.00620788	0.00366927	0.000826298	0.0020117	0.00140389	0.93293	0.02305	0.93548	0.02427	0.932933	0.011856	0.932933	0.00567554	0.93293	0.01355	0.93293	0.00787
5.80813e-06	2.32543e-06	2.02863e-07	2.29707e-06	1.12805e-06	0.00943699	0.00675367	0.002704	0.000235888	0.00267103	0.00131169	0.93548	0.02305	0.93694	0.02427	0.935484	0.0118549	0.935484	0.00567489	0.93548	0.01355	0.93548	0.00787
6.79144e-06	2.75157e-06	7.30808e-07	3.13753e-06	1.3991e-06	0.00840638	0.00789705	0.00319951	0.00084978	0.0036483	0.00162687	0.93694	0.02305	0.94094	0.02427	0.936937	0.0118542	0.936937	0.00567453	0.93694	0.01355	0.93694	0.00786
4.18988e-06	2.79967e-06	8.39166e-07	2.05917e-06	1.08122e-06	0.00857335	0.00487197	0.00325544	0.000975778	0.00239439	0.00125724	0.94094	0.02304	0.94194	0.02426	0.940941	0.0118524	0.940941	0.00567354	0.94094	0.01355	0.94094	0.00786
7.0365e-06	2.35173e-06	2.51996e-07	1.80426e-06	1.20404e-06	0.00966319	0.008182	0.00273458	0.000293019	0.00209799	0.00140005	0.94194	0.02304	0.94494	0.02426	0.941935	0.011852	0.941935	0.0056733	0.94194	0.01355	0.94194	0.00786
5.12123e-06	3.28619e-06	4.55384e-07	2.85011e-06	1.78622e-06	0.00774914	0.00595494	0.00382117	0.000529518	0.00331409	0.00207701	0.94494	0.02304	0.94839	0.02426	0.944945	0.0118507	0.944945	0.00567256	0.94494	0.01355	0.94494	0.00786
5.73856e-06	2.90106e-06	5.77942e-07	2.29185e-06	1.63344e-06	0.0104997	0.00667277	0.00337334	0.000672028	0.00266495	0.00189936	0.94839	0.02304	0.94895	0.02426	0.948387	0.0118492	0.948387	0.00567174	0.94839	0.01355	0.94839	0.00786
7.13694e-06	2.22883e-06	4.25551e-07	2.09672e-06	1.08431e-06	0.00842424	0.0082988	0.00259167	0.000494829	0.00243805	0.00126083	0.94895	0.02304	0.95295	0.02425	0.948949	0.0118489	0.948949	0.0056716	0.94895	0.01355	0.94895	0.00786
4.28085e-06	2.99374e-06	5.83104e-07	2.63277e-06	1.18857e-06	0.00968969	0.00497775	0.00348111	0.00067803	0.00306137	0.00138206	0.95295	0.02304	0.95484	0.02425	0.952953	0.0118472	0.952953	0.00567066	0.95295	0.01354	0.95295	0.00786
7.24364e-06	2.47565e-06	3.72323e-07	1.72712e-06	1.2357e-06	0.00904207	0.00842287	0.00287868	0.000432935	0.00200828	0.00143687	0.95484	0.02304	0.95696	0.02425	0.954839	0.0118464	0.954839	0.00567022	0.95484	0.01354	0.95484	0.00786
5.49331e-06	2.34647e-06	4.12286e-07	2.05002e-06	1.25533e-06	0.00815879	0.00638759	0.00272846	0.000479404	0.00238375	0.00145969	0.95696	0.02304	0.96096	0.02425	0.956957	0.0118455	0.956957	0.00566973	0.95696	0.01354	0.95696	0.00786
4.92412e-06	2.79164e-06	5.4e-07	3.0977e-06	1.66662e-06	0.0104296	0.00572574	0.0032461	0.000627909	0.00360199	0.00193794	0.96096	0.02304	0.96129	0.02425	0.960961	0.0118438	0.960961	0.00566881	0.96096	0.01354	0.96096	0.00786
6.83901e-06	2.23913e-06	1.02298e-07	2.27415e-06	1.59777e-06	0.00787281	0.00795237	0.00260365	0.000118951	0.00264437	0.00185788	0.96129	0.02304	0.96496	0.02425	0.96129	0.0118437	0.96129	0.00566873	0.96129	0.01354	0.96129	0.00786
4.24836e-06	2.89634e-06	9.13e-07	1.94982e-06	1.16104e-06	0.010324	0.00493998	0.00336786	0.00106163	0.00226724	0.00135005	0.96496	0.02304	0.96774	0.02424	0.964965	0.0118422	0.964965	0.00566791	0.96496	0.01354	0.96496	0.00786
6.91043e-06	2.97566e-06	1.12334e-06	2.97422e-06	1.55789e-06	0.00854065	0.00803541	0.00346008	0.00130622	0.00345841	0.00181151	0.96774	0.02304	0.96897	0.02424	0.967742	0.0118411	0.967742	0.00566729	0.96774	0.01354	0.96774	0.00785
5.72446e-06	2.2102e-06	3.66015e-07	2.35706e-06	1.81362e-06	0.00919009	0.00665637	0.00257001	0.000425601	0.00274078	0.00210887	0.96897	0.02304	0.97297	0.02424	0.968969	0.0118406	0.968969	0.00566702	0.96897	0.01354	0.96897	0.00785
5.77413e-06	2.92608e-06	7.11651e-07	2.15896e-06	1.36569e-06	0.0101638	0.00671413	0.00340243	0.000827504	0.00251042	0.00158801	0.97297	0.02304	0.97419	0.02424	0.972973	0.011839	0.972973	0.00566614	0.97297	0.01353	0.97297	0.00785
7.35348e-06	2.67726e-06	1.09929e-06	3.21727e-06	1.30156e-06	0.00818911	0.00855058	0.0031131	0.00127825	0.00374102	0.00151345	0.97419	0.02304	0.97698	0.02424	0.974194	0.0118385	0.974194	0.00566588	0.97419	0.01353	0.97419	0.00785
4.54024e-06	2.46456e-06	5.49989e-07	2.57679e-06	1.60359e-06	0.0106824	0.00527937	0.00286578	0.000639525	0.00299627	0.00186464	0.97698	0.02304	0.98065	0.02423	0.976977	0.0118374	0.976977	0.00566528	0.97698	0.01353	0.97698	0.00785
7.26027e-06	3.32692e-06	8.43131e-07	1.7016e-06	1.31344e-06	0.00830967	0.00844221	0.00386852	0.000980389	0.00197861	0.00152726	0.98065	0.02304	0.98098	0.02423	0.980645	0.011836	0.980645	0.0056645	0.98065	0.01353	0.98065	0.00785
5.9063e-06	2.75522e-06	1.18022e-06	2.56129e-06	1.1777e-06	0.0100412	0.00686782	0.00320376	0.00137236	0.00297826	0.00136943	0.98098	0.02304	0.98498	0.02423	0.980981	0.0118359	0.980981	0.00566443	0.98098	0.01353	0.98098	0.00785
5.62694e-06	2.74757e-06	6.29919e-07	2.04213e-06	1.49559e-06	0.00937101	0.00654298	0.00319485	0.000732466	0.00237458	0.00173906	0.98498	0.02304	0.9871	0.02423	0.984985	0.0118344	0.984985	0.00566359	0.98498	0.01353	0.98498	0.00785
7.69632e-06	3.14032e-06	5.76195e-07	1.94403e-06	1.30005e-06	0.00918093	0.00894924	0.00365155	0.000669996	0.00226051	0.00151169	0.9871	0.02304	0.98899	0.02423	0.987097	0.0118336	0.987097	0.00566315	0.9871	0.01353	0.9871	0.00785
4.06757e-06	2.05368e-06	7.53459e-07	3.18976e-06	1.2396e-06	0.0106799	0.00472975	0.00238801	0.000876118	0.00370904	0.0014414	0.98899	0.02303	0.99299	0.02422	0.988989	0.0118329	0.988989	0.00566276	0.98899	0.01353	0.98899	0.00785
6.76177e-06	2.66869e-06	2.89961e-07	2.6643e-06	1.73081e-06	0.00846925	0.00786255	0.00310314	0.000337165	0.00309803	0.00201258	0.99299	0.02303	0.99355	0.02422	0.992993	0.0118314	0.992993	0.00566195	0.99299	0.01353	0.99299	0.00785
5.98476e-06	2.98284e-06	8.21337e-07	1.96776e-06	1.67337e-06	0.0108454	0.00695904	0.00346844	0.000955047	0.0022881	0.00194579	0.99355	0.02303	0.997	0.02422	0.993548	0.0118312	0.993548	0.00566184	0.99355	0.01353	0.99355	0.00785
5.07545e-06	2.02336e-06	8.62157e-07	3.1258e-06	1.26036e-06	0.00860274	0.00590171	0.00235276	0.00100251	0.00363466	0.00146554	0.997	0.02303	1	0.02422	0.996997	0.0118299	0.996997	0.00566115	0.997	0.01352	0.997	0.00785
7.57821e-06	2.92905e-06	9.84083e-08	2.70116e-06	1.34208e-06	0.0102288	0.00881191	0.00340588	0.000114429	0.0031409	0.00156057	1	0.02303	1.001	0.02422	1	0.0118289	1	0.00566055	1	0.01352	1	0.00784
4.96684e-06	2.78542e-06	6.72727e-07	1.47377e-06	1.18911e-06	0.0102485	0.00577541	0.00323887	0.000782243	0.00171369	0.00138269	1.001	0.02303	1.00501	0.02422	1.001	0.0118285	1.001	0.00566036	1.001	0.01352	1.001	0.00784
7.62375e-06	2.2685e-06	6.22745e-07	2.61087e-06	8.25458e-07	0.00881592	0.00886486	0.0026378	0.000724125	0.0030359	0.000959839	1.00501	0.02303	1.00645	0.02422	1.00501	0.0118271	1.00501	0.00565958	1.00501	0.01352	1.00501	0.00784
6.42166e-06	3.36286e-06	2.15788e-07	2.63417e-06	1.38191e-06	0.0111742	0.00746708	0.00391032	0.000250917	0.003063	0.00160688	1.00645	0.02303	1.00901	0.02421	1.00645	0.0118266	1.00645	0.0056593	1.00645	0.01352	1.00645	0.00784
4.50057e-06	2.80072e-06	8.93359e-07	2.24799e-06	1.53126e-06	0.00823395	0.00523324	0.00325666	0.00103879	0.00261396	0.00178054	1.00901	0.02303	1.0129	0.02421	1.00901	0.0118257	1.00901	0.00565881	1.00901	0.01352	1.00901	0.00784
7.82505e-06	2.50791e-06	7.33271e-07	3.19605e-06	1.06477e-06	0.0108115	0.00909893	0.00291618	0.000852644	0.00371635	0.0012381	1.0129	0.02303	1.01301	0.02421	1.0129	0.0118244	1.0129	0.00565808	1.0129	0.01352	1.0129	0.00784
4.53158e-06	3.27929e-06	1.44587e-07	2.83784e-06	1.40579e-06	0.00972606	0.0052693	0.00381314	0.000168125	0.00329982	0.00163464	1.01301	0.02303	1.01702	0.02421	1.01301	0.0118243	1.01301	0.00565805	1.01301	0.01352	1.01301	0.00784
6.60791e-06	2.32316e-06	6.39207e-07	1.72378e-06	1.83303e-06	0.00966578	0.00768365	0.00270136	0.000743266	0.00200441	0.00213144	1.01702	0.02303	1.01935	0.02421	1.01702	0.011823	1.01702	0.00565731	1.01702	0.01352	1.01702	0.00784
6.64729e-06	2.78587e-06	2.71819e-07	2.59503e-06	1.62326e-06	0.0105438	0.00772943	0.0032394	0.000316069	0.00301749	0.00188752	1.01935	0.02303	1.02102	0.02421	1.01935	0.0118222	1.01935	0.00565688	1.01935	0.01351	1.01935	0.00784
5.15985e-06	3.42234e-06	6.81686e-07	2.35089e-06	1.6751e-06	0.00875096	0.00599984	0.00397948	0.000792662	0.00273361	0.0019478	1.02102	0.02303	1.02503	0.0242	1.02102	0.0118216	1.02102	0.00565657	1.02102	0.01351	1.02102	0.00784
7.90163e-06	2.0328e-06	1.16474e-06	1.67445e-06	1.91049e-06	0.0114418	0.00918797	0.00236373	0.00135435	0.00194704	0.00222151	1.02503	0.02303	1.02581	0.0242	1.02503	0.0118203	1.02503	0.00565585	1.02503	0.01351	1.02503	0.00784
4.46137e-06	2.56496e-06	6.66375e-07	3.05815e-06	1.44294e-06	0.00877083	0.00518766	0.00298253	0.000774858	0.003556	0.00167784	1.02581	0.02303	1.02903	0.0242	1.02581	0.0118201	1.02581	0.00565571	1.02581	0.01351	1.02581	0.00784
6.65408e-06	3.21812e-06	6.55367e-07	2.82133e-06	9.62983e-07	0.010876	0.00773733	0.00374202	0.000762057	0.00328063	0.00111975	1.02903	0.02303	1.03226	0.0242	1.02903	0.011819	1.02903	0.00565513	1.02903	0.01351	1.02903	0.00784
6.60814e-06	2.70302e-06	1.24641e-06	1.14685e-06	1.33724e-06	0.010211	0.00768392	0.00314305	0.00144932	0.00133355	0.00155494	1.03226	0.02303	1.03303	0.0242	1.03226	0.011818	1.03226	0.00565456	1.03226	0.01351	1.03226	0.00784
4.47995e-06	3.31016e-06	9.70283e-07	2.56089e-06	1.29684e-06	0.0092388	0.00520926	0.00384903	0.00112824	0.00297778	0.00150796	1.03303	0.02303	1.03704	0.0242	1.03303	0.0118177	1.03303	0.00565443	1.03303	0.01351	1.03303	0.00784
8.31627e-06	3.23275e-06	6.60939e-07	2.97894e-06	1.4201e-06	0.011521	0.00967012	0.00375903	0.000768536	0.00346389	0.00165129	1.03704	0.02303	1.03871	0.02419	1.03704	0.0118165	1.03704	0.00565373	1.03704	0.01351	1.03704	0.00784
5.34122e-06	2.83743e-06	6.94704e-07	2.23505e-06	1.9618e-06	0.00885336	0.00621074	0.00329934	0.000807799	0.00259891	0.00228117	1.03871	0.02303	1.04104	0.02419	1.03871	0.011816	1.03871	0.00565344	1.03871	0.01351	1.03871	0.00783
7.07381e-06	3.11357e-06	5.57568e-08	3.08455e-06	1.79827e-06	0.0115325	0.00822539	0.00362044	6.48337e-05	0.0035867	0.00209102	1.04104	0.02303	1.04505	0.02419	1.04104	0.0118152	1.04104	0.00565305	1.04104	0.01351	1.04104	0.00783
7.72666e-06	2.54596e-06	8.01898e-07	3.15556e-06	1.38103e-06	0.00957093	0.00898452	0.00296043	0.000932443	0.00366927	0.00160586	1.04505	0.02303	1.04516	0.02419	1.04505	0.011814	1.04505	0.00565237	1.04505	0.01351	1.04505	0.00783
4.62811e-06	2.8918e-06	9.52683e-07	1.81509e-06	1.91794e-06	0.0103145	0.00538154	0.00336257	0.00110778	0.00211057	0.00223017	1.04516	0.02303	1.04905	0.02419	1.04516	0.011814	1.04516	0.00565235	1.04516	0.01351	1.04516	0.00783
7.91279e-06	3.16862e-06	2.77736e-07	2.27986e-06	2.00808e-06	0.0111319	0.00920096	0.00368446	0.00032295	0.00265101	0.00233499	1.04905	0.02302	1.05161	0.02419	1.04905	0.0118128	1.04905	0.0056517	1.04905	0.0135	1.04905	0.00783
4.96877e-06	2.46581e-06	8.13877e-07	2.65551e-06	1.31212e-06	0.00958052	0.00577767	0.00286723	0.000946372	0.00308781	0.00152573	1.05161	0.02302	1.05305	0.02419	1.05161	0.011812	1.05161	0.00565128	1.05161	0.0135	1.05161	0.00783
6.45403e-06	3.30798e-06	8.90126e-07	2.4459e-06	1.63528e-06	0.0114894	0.00750471	0.00384651	0.00103503	0.00284408	0.00190149	1.05305	0.02302	1.05706	0.02418	1.05305	0.0118116	1.05305	0.00565104	1.05305	0.0135	1.05305	0.00783
7.51644e-06	3.24022e-06	2.87142e-08	3.42839e-06	2.24208e-06	0.00856373	0.00874008	0.00376771	3.33887e-05	0.00398651	0.00260708	1.05706	0.02302	1.05806	0.02418	1.05706	0.0118104	1.05706	0.0056504	1.05706	0.0135	1.05706	0.00783
4.43029e-06	2.35698e-06	9.56681e-07	3.2675e-06	1.97706e-06	0.0116504	0.00515152	0.00274068	0.00111242	0.00379943	0.00229892	1.05806	0.02302	1.06106	0.02418	1.05806	0.0118101	1.05806	0.00565023	1.05806	0.0135	1.05806	0.00783
8.45058e-06	3.47894e-06	1.09128e-06	1.92655e-06	1.69373e-06	0.0101977	0.00982629	0.00404529	0.00126894	0.00224018	0.00196946	1.06106	0.02302	1.06452	0.02418	1.06106	0.0118093	1.06106	0.00564976	1.06106	0.0135	1.06106	0.00783
5.87047e-06	3.35922e-06	4.31475e-07	2.9416e-06	1.81942e-06	0.00945678	0.00682615	0.00390608	0.000501717	0.00342047	0.00211561	1.06452	0.02302	1.06507	0.02418	1.06452	0.0118083	1.06452	0.00564921	1.06452	0.0135	1.06452	0.00783
6.23199e-06	2.66337e-06	6.53806e-07	3.31797e-06	1.38749e-06	0.0111892	0.00724653	0.00309695	0.000760243	0.00385812	0.00161337	1.06507	0.02302	1.06907	0.02418	1.06507	0.0118081	1.06507	0.00564912	1.06507	0.0135	1.06507	0.00783
7.91887e-06	3.42478e-06	6.56484e-07	2.2272e-06	1.04845e-06	0.00894497	0.00920802	0.00398231	0.000763357	0.00258977	0.00121913	1.06907	0.02302	1.07097	0.02418	1.06907	0.011807	1.06907	0.0056485	1.06907	0.0135	1.06907	0.00783
4.58663e-06	3.32983e-06	3.85559e-07	2.77032e-06	1.57945e-06	0.0122264	0.00533331	0.00387191	0.000448326	0.00322131	0.00183657	1.07097	0.02302	1.07307	0.02418	1.07097	0.0118065	1.07097	0.00564821	1.07097	0.0135	1.07097	0.00783
7.80674e-06	3.27327e-06	8.62604e-07	2.8577e-06	1.57926e-06	0.0100779	0.00907764	0.00380614	0.00100303	0.00332292	0.00183635	1.07307	0.02302	1.07708	0.02417	1.07307	0.0118059	1.07307	0.00564789	1.07307	0.0135	1.07307	0.00783
5.50431e-06	3.20911e-06	7.18758e-07	1.75664e-06	1.50015e-06	0.0113292	0.00640038	0.00373154	0.000835768	0.00204262	0.00174437	1.07708	0.02302	1.07742	0.02417	1.07708	0.0118048	1.07708	0.00564728	1.07708	0.01349	1.07708	0.00783
6.81529e-06	2.60159e-06	6.44895e-07	3.20448e-06	1.974e-06	0.010925	0.00792478	0.00302511	0.00074988	0.00372615	0.00229536	1.07742	0.02302	1.08108	0.02417	1.07742	0.0118047	1.07742	0.00564723	1.07742	0.01349	1.07742	0.00783
8.6269e-06	3.42717e-06	1.04308e-06	3.60429e-06	1.98462e-06	0.0105089	0.0100313	0.00398509	0.00121289	0.00419106	0.00230771	1.08108	0.02302	1.08387	0.02417	1.08108	0.0118037	1.08108	0.00564668	1.08108	0.01349	1.08108	0.00783
4.77181e-06	3.22789e-06	8.14472e-07	1.68233e-06	1.66661e-06	0.012951	0.00554864	0.00375338	0.000947064	0.00195621	0.00193792	1.08387	0.02302	1.08509	0.02417	1.08387	0.0118029	1.08387	0.00564627	1.08387	0.01349	1.08387	0.00782
8.75284e-06	2.34774e-06	5.83571e-07	2.34874e-06	1.87116e-06	0.00997858	0.0101778	0.00272994	0.000678573	0.00273111	0.00217577	1.08509	0.02302	1.08909	0.02417	1.08509	0.0118026	1.08509	0.00564609	1.08509	0.01349	1.08509	0.00782
6.98878e-06	3.46978e-06	6.64091e-07	3.34271e-06	1.84695e-06	0.012961	0.00812652	0.00403465	0.000772202	0.00388689	0.00214763	1.08909	0.02302	1.09032	0.02417	1.08909	0.0118016	1.08909	0.0056455	1.08909	0.01349	1.08909	0.00782
6.25046e-06	3.29152e-06	5.81364e-07	1.8838e-06	1.60315e-06	0.0109905	0.007268	0.00382737	0.000676007	0.00219048	0.00186414	1.09032	0.02302	1.09309	0.02416	1.09032	0.0118012	1.09032	0.00564533	1.09032	0.01349	1.09032	0.00782
8.64229e-06	3.01727e-06	1.23206e-06	1.80672e-06	2.14268e-06	0.0111121	0.0100492	0.00350847	0.00143263	0.00210084	0.00249149	1.09309	0.02302	1.09677	0.02416	1.09309	0.0118005	1.09309	0.00564493	1.09309	0.01349	1.09309	0.00782
4.82111e-06	3.68866e-06	1.3679e-06	2.69338e-06	2.38453e-06	0.0121465	0.00560596	0.00428916	0.00159059	0.00313185	0.00277271	1.09677	0.02302	1.0971	0.02416	1.09677	0.0117996	1.09677	0.00564441	1.09677	0.01349	1.09677	0.00782
7.75271e-06	2.68304e-06	8.0795e-07	1.742e-06	1.8695e-06	0.0101425	0.00901481	0.00311983	0.00093948	0.00202558	0.00217385	1.0971	0.02302	1.1011	0.02416	1.0971	0.0117995	1.0971	0.00564436	1.0971	0.01349	1.0971	0.00782
6.2008e-06	2.99338e-06	1.13591e-06	2.75312e-06	1.90742e-06	0.0124899	0.00721026	0.00348068	0.00132083	0.00320131	0.00221794	1.1011	0.02302	1.10323	0.02416	1.1011	0.0117985	1.1011	0.0056438	1.1011	0.01349	1.1011	0.00782
6.66846e-06	4.04003e-06	1.28393e-06	3.67267e-06	2.31184e-06	0.00914543	0.00775405	0.00469772	0.00149295	0.00427056	0.0026882	1.10323	0.02302	1.10511	0.02416	1.10323	0.0117979	1.10323	0.0056435	1.10323	0.01349	1.10323	0.00782
9.62449e-06	3.02931e-06	4.56739e-07	2.43407e-06	1.98809e-06	0.0124745	0.0111913	0.00352247	0.000531093	0.00283032	0.00231174	1.10511	0.02302	1.10911	0.02416	1.10511	0.0117975	1.10511	0.00564325	1.10511	0.01349	1.10511	0.00782
6.04892e-06	2.69548e-06	5.65584e-07	2.27835e-06	1.79512e-06	0.011825	0.00703365	0.00313429	0.000657659	0.00264926	0.00208735	1.10911	0.02302	1.10968	0.02416	1.10911	0.0117965	1.10911	0.0056427	1.10911	0.01349	1.10911	0.00782
8.71941e-06	2.61161e-06	7.32849e-07	3.29298e-06	2.12252e-06	0.0105969	0.0101389	0.00303677	0.000852153	0.00382906	0.00246806	1.10968	0.02302	1.11311	0.02415	1.10968	0.0117963	1.10968	0.00564262	1.10968	0.01349	1.10968	0.00782
7.23092e-06	1.34802e-06	2.07573e-07	2.96077e-06	1.77818e-06	0.0126895	0.00840808	0.00156747	0.000241365	0.00344276	0.00206766	1.11311	0.02302	1.11613	0.02415	1.11311	0.0117955	1.11311	0.00564216	1.11311	0.01348	1.11311	0.00782
6.52607e-06	2.55997e-06	1.05634e-06	3.59123e-06	1.31098e-06	0.0106703	0.00758849	0.00297672	0.00122831	0.00417587	0.00152441	1.11613	0.02302	1.11712	0.02415	1.11613	0.0117948	1.11613	0.00564176	1.11613	0.01348	1.11613	0.00782
9.91928e-06	2.7204e-06	1.18506e-06	4.1626e-06	1.74646e-06	0.0130897	0.0115341	0.00316326	0.00137798	0.00484025	0.00203078	1.11712	0.02302	1.12112	0.02415	1.11712	0.0117945	1.11712	0.00564163	1.11712	0.01348	1.11712	0.00782
5.667e-06	2.86714e-06	6.91115e-07	3.01862e-06	1.71755e-06	0.00992451	0.00658956	0.00333389	0.000803625	0.00351004	0.00199715	1.12112	0.02301	1.12258	0.02415	1.12112	0.0117936	1.12112	0.0056411	1.12112	0.01348	1.12112	0.00782
7.87114e-06	3.79198e-06	7.21388e-07	2.95278e-06	1.69322e-06	0.0129618	0.00915252	0.00440929	0.000838826	0.00343348	0.00196886	1.12258	0.02301	1.12513	0.02415	1.12258	0.0117932	1.12258	0.00564091	1.12258	0.01348	1.12258	0.00782
7.15201e-06	3.22749e-06	6.36428e-07	3.62082e-06	2.45907e-06	0.0128743	0.00831632	0.00375291	0.000740035	0.00421027	0.00285939	1.12513	0.02301	1.12903	0.02415	1.12513	0.0117926	1.12513	0.00564058	1.12513	0.01348	1.12513	0.00782
5.86024e-06	3.46267e-06	9.05069e-07	2.46033e-06	2.53561e-06	0.0100097	0.00681426	0.00402637	0.00105241	0.00286086	0.00294839	1.12903	0.02301	1.12913	0.02415	1.12903	0.0117917	1.12903	0.00564008	1.12903	0.01348	1.12903	0.00782
9.48165e-06	3.81967e-06	1.18571e-06	2.68739e-06	1.72433e-06	0.0133626	0.0110252	0.00444149	0.00137874	0.00312488	0.00200505	1.12913	0.02301	1.13313	0.02415	1.12913	0.0117917	1.12913	0.00564007	1.12913	0.01348	1.12913	0.00782
5.14031e-06	2.93432e-06	4.65615e-07	3.87969e-06	1.73603e-06	0.0106062	0.00597712	0.00341201	0.000541414	0.00451128	0.00201865	1.13313	0.02301	1.13548	0.02414	1.13313	0.0117908	1.13313	0.00563956	1.13313	0.01348	1.13313	0.00782
8.25025e-06	4.15996e-06	8.65992e-07	3.21503e-06	2.21273e-06	0.0146849	0.00959335	0.00483718	0.00100697	0.00373842	0.00257295	1.13548	0.02301	1.13714	0.02414	1.13548	0.0117903	1.13548	0.00563927	1.13548	0.01348	1.13548	0.00781
8.39941e-06	4.35151e-06	1.56986e-06	3.07978e-06	1.97586e-06	0.0125306	0.0097668	0.00505992	0.00182542	0.00358115	0.00229752	1.13714	0.02301	1.14114	0.02414	1.13714	0.0117899	1.13714	0.00563906	1.13714	0.01348	1.13714	0.00781
5.83944e-06	2.76267e-06	1.02332e-06	3.62633e-06	1.82589e-06	0.011483	0.00679007	0.00321242	0.00118991	0.00421667	0.00212314	1.14114	0.02301	1.14194	0.02414	1.14114	0.011789	1.14114	0.00563857	1.14114	0.01348	1.14114	0.00781
9.74553e-06	3.70306e-06	2.08573e-07	2.71907e-06	1.8772e-06	0.0137161	0.0113321	0.0043059	0.000242528	0.00316172	0.0021828	1.14194	0.02301	1.14515	0.02414	1.14194	0.0117888	1.14194	0.00563847	1.14194	0.01348	1.14194	0.00781
6.64987e-06	3.64445e-06	8.55425e-07	3.12505e-06	1.58469e-06	0.0108777	0.00773244	0.00423775	0.000994684	0.0036338	0.00184267	1.14515	0.02301	1.14839	0.02414	1.14515	0.0117881	1.14515	0.00563808	1.14515	0.01348	1.14515	0.00781
8.684e-06	2.91805e-06	5.22869e-07	3.75936e-06	2.02782e-06	0.0144804	0.0100977	0.0033931	0.000607989	0.00437136	0.00235794	1.14839	0.02301	1.14915	0.02414	1.14839	0.0117874	1.14839	0.00563769	1.14839	0.01347	1.14839	0.00781
8.56501e-06	4.39817e-06	9.09088e-07	2.10658e-06	2.64579e-06	0.0112583	0.00995935	0.00511417	0.00105708	0.00244952	0.00307651	1.14915	0.02301	1.15315	0.02414	1.14915	0.0117872	1.14915	0.0056376	1.14915	0.01347	1.14915	0.00781
5.72684e-06	3.97051e-06	1.149e-06	2.83427e-06	2.43302e-06	0.0133023	0.00665915	0.00461689	0.00133605	0.00329568	0.00282911	1.15315	0.02301	1.15484	0.02414	1.15315	0.0117864	1.15315	0.00563712	1.15315	0.01347	1.15315	0.00781
9.92757e-06	3.08551e-06	4.14346e-07	4.31035e-06	2.20602e-06	0.0135335	0.0115437	0.00358781	0.000481799	0.00501206	0.00256515	1.15484	0.02301	1.15716	0.02414	1.15484	0.011786	1.15484	0.00563692	1.15484	0.01347	1.15484	0.00781
5.76645e-06	3.8544e-06	1.09158e-06	2.66221e-06	2.41843e-06	0.0117138	0.0067052	0.00448187	0.00126929	0.0030956	0.00281214	1.15716	0.02301	1.16116	0.02413	1.15716	0.0117855	1.15716	0.00563665	1.15716	0.01347	1.15716	0.00781
7.61326e-06	3.15257e-06	1.52752e-06	2.20669e-06	1.92332e-06	0.0146289	0.00885266	0.00366579	0.00177619	0.00256593	0.00223643	1.16116	0.02301	1.16129	0.02413	1.16116	0.0117847	1.16116	0.00563618	1.16116	0.01347	1.16116	0.00781
8.86171e-06	3.28029e-06	1.00742e-06	4.2042e-06	1.50055e-06	0.0110852	0.0103044	0.00381431	0.00117142	0.00488862	0.00174483	1.16129	0.02301	1.16517	0.02413	1.16129	0.0117846	1.16129	0.00563617	1.16129	0.01347	1.16129	0.00781
5.20788e-06	4.04745e-06	7.28472e-07	2.91895e-06	2.4155e-06	0.0143049	0.0060557	0.00470635	0.000847064	0.00339414	0.00280873	1.16517	0.02301	1.16774	0.02413	1.16517	0.0117838	1.16517	0.00563573	1.16517	0.01347	1.16517	0.00781
1.00865e-05	3.86454e-06	6.09352e-07	1.3885e-06	2.53488e-06	0.013427	0.0117285	0.00449366	0.000708551	0.00161454	0.00294754	1.16774	0.02301	1.16917	0.02413	1.16774	0.0117833	1.16774	0.00563543	1.16774	0.01347	1.16774	0.00781
7.52969e-06	4.34483e-06	7.68318e-07	3.83198e-06	1.72054e-06	0.0140684	0.00875549	0.00505215	0.000893397	0.0044558	0.00200063	1.16917	0.02301	1.17317	0.02413	1.16917	0.011783	1.16917	0.00563527	1.16917	0.01347	1.16917	0.00781
7.8858e-06	3.70684e-06	1.42256e-06	3.37074e-06	1.97522e-06	0.0144335	0.00916957	0.0043103	0.00165415	0.00391948	0.00229678	1.17317	0.02301	1.17419	0.02413	1.17317	0.0117822	1.17317	0.00563482	1.17317	0.01347	1.17317	0.00781
9.0313e-06	3.28443e-06	9.78251e-07	2.50701e-06	2.61184e-06	0.0111922	0.0105015	0.00381912	0.00113751	0.00291513	0.00303704	1.17419	0.02301	1.17718	0.02413	1.17419	0.011782	1.17419	0.00563471	1.17419	0.01347	1.17419	0.00781
6.13254e-06	4.71003e-06	4.68686e-07	4.06818e-06	2.63727e-06	0.0147279	0.00713089	0.0054768	0.000544986	0.00473046	0.0030666	1.17718	0.02301	1.18065	0.02413	1.17718	0.0117814	1.17718	0.00563438	1.17718	0.01347	1.17718	0.00781
1.06641e-05	4.00686e-06	1.6033e-06	3.35516e-06	2.77652e-06	0.0129691	0.0124002	0.00465915	0.00186431	0.00390136	0.00322852	1.18065	0.02301	1.18118	0.02413	1.18065	0.0117807	1.18065	0.005634	1.18065	0.01347	1.18065	0.00781
7.78163e-06	3.34124e-06	1.38846e-06	1.81488e-06	2.6835e-06	0.0145046	0.00904845	0.00388517	0.0016145	0.00211034	0.00312036	1.18118	0.02301	1.18519	0.02412	1.18118	0.0117806	1.18118	0.00563394	1.18118	0.01347	1.18118	0.00781
6.89195e-06	4.1928e-06	9.54816e-08	3.12738e-06	1.83282e-06	0.0123724	0.00801393	0.00487537	0.000111026	0.0036365	0.00213119	1.18519	0.02301	1.1871	0.02412	1.18519	0.0117798	1.18519	0.00563351	1.18519	0.01347	1.18519	0.00781
8.52809e-06	2.59108e-06	1.05155e-06	2.25876e-06	1.69098e-06	0.0137676	0.00991643	0.0030129	0.00122274	0.00262648	0.00196627	1.1871	0.02301	1.18919	0.02412	1.1871	0.0117795	1.1871	0.00563331	1.1871	0.01347	1.1871	0.00781
5.99933e-06	1.33327e-06	1.11333e-06	2.82583e-06	2.17053e-06	0.0159422	0.00697599	0.00155033	0.00129457	0.00328587	0.00252389	1.18919	0.02301	1.19319	0.02412	1.18919	0.011779	1.18919	0.00563308	1.18919	0.01347	1.18919	0.00781
1.02039e-05	2.38312e-06	1.15134e-06	5.30759e-06	1.86562e-06	0.0118036	0.0118651	0.00277108	0.00133877	0.00617164	0.00216933	1.19319	0.02301	1.19355	0.02412	1.19319	0.0117783	1.19319	0.00563266	1.19319	0.01346	1.19319	0.00781
6.36504e-06	2.49496e-06	1.6044e-06	4.49989e-06	2.19353e-06	0.01598	0.00740124	0.00290112	0.00186559	0.00523245	0.00255062	1.19355	0.02301	1.1972	0.02412	1.19355	0.0117782	1.19355	0.00563262	1.19355	0.01346	1.19355	0.00781
6.59767e-06	4.48625e-06	1.33847e-06	2.2777e-06	2.94156e-06	0.0136695	0.00767173	0.00521659	0.00155637	0.0026485	0.00342044	1.1972	0.02301	1.2	0.02412	1.1972	0.0117775	1.1972	0.00563224	1.1972	0.01346	1.1972	0.0078
9.52079e-06	4.90397e-06	1.31096e-06	4.3736e-06	2.58204e-06	0.0143105	0.0110707	0.00570231	0.00152438	0.0050856	0.00300238	1.2	0.02301	1.2012	0.02412	1.2	0.011777	1.2	0.00563195	1.2	0.01346	1.2	0.0078
6.46602e-06	4.18896e-06	1.47596e-06	4.58604e-06	2.26756e-06	0.0139367	0.00751866	0.00487091	0.00171624	0.00533263	0.00263671	1.2012	0.02301	1.20521	0.02412	1.2012	0.0117768	1.2012	0.00563183	1.2012	0.01346	1.2012	0.0078
1.11569e-05	4.46316e-06	6.88172e-07	3.86005e-06	3.18602e-06	0.0134201	0.0129732	0.00518974	0.000800203	0.00448845	0.00370469	1.20521	0.02301	1.20645	0.02412	1.20521	0.011776	1.20521	0.00563142	1.20521	0.01346	1.20521	0.0078
8.49028e-06	3.56909e-06	5.37623e-07	5.81945e-06	3.4093e-06	0.0169055	0.00987245	0.00415012	0.000625145	0.00676683	0.00396432	1.20645	0.02301	1.20921	0.02412	1.20645	0.0117758	1.20645	0.0056313	1.20645	0.01346	1.20645	0.0078
7.69653e-06	3.96104e-06	6.85769e-07	5.90634e-06	3.07964e-06	0.0127465	0.00894948	0.00460587	0.000797408	0.00686786	0.00358099	1.20921	0.02301	1.2129	0.02411	1.20921	0.0117753	1.20921	0.00563102	1.20921	0.01346	1.20921	0.0078
1.06396e-05	5.09696e-06	6.06209e-07	3.59049e-06	3.36625e-06	0.016453	0.0123717	0.00592672	0.000704897	0.004175	0.00391426	1.2129	0.023	1.21321	0.02411	1.2129	0.0117746	1.2129	0.00563065	1.2129	0.01346	1.2129	0.0078
6.0001e-06	3.77543e-06	1.89314e-06	3.99921e-06	3.05809e-06	0.0157304	0.00697688	0.00439005	0.00220133	0.00465026	0.00355593	1.21321	0.023	1.21722	0.02411	1.21321	0.0117746	1.21321	0.00563062	1.21321	0.01346	1.21321	0.0078
9.66391e-06	3.44401e-06	1.93566e-06	4.87199e-06	1.93089e-06	0.0164171	0.0112371	0.00400468	0.00225078	0.00566512	0.00224523	1.21722	0.023	1.21935	0.02411	1.21722	0.0117739	1.21722	0.00563023	1.21722	0.01346	1.21722	0.0078
8.23966e-06	3.82521e-06	5.87864e-07	3.92903e-06	2.89373e-06	0.0176683	0.00958104	0.00444793	0.000683565	0.00456865	0.00336481	1.21935	0.023	1.22122	0.02411	1.21935	0.0117735	1.21935	0.00563002	1.21935	0.01346	1.21935	0.0078
7.75642e-06	3.88574e-06	1.1768e-06	3.4728e-06	3.8741e-06	0.0157842	0.00901912	0.00451832	0.00136838	0.00403815	0.00450478	1.22122	0.023	1.22523	0.02411	1.22122	0.0117732	1.22122	0.00562984	1.22122	0.01346	1.22122	0.0078
1.00987e-05	5.36714e-06	1.23851e-06	2.71151e-06	3.21867e-06	0.0181594	0.0117427	0.00624088	0.00144013	0.00315294	0.00374266	1.22523	0.023	1.22581	0.02411	1.22523	0.0117725	1.22523	0.00562945	1.22523	0.01346	1.22523	0.0078
7.46983e-06	4.0873e-06	2.60937e-07	3.11872e-06	2.70458e-06	0.0136189	0.00868589	0.00475269	0.000303417	0.00362643	0.00314488	1.22581	0.023	1.22923	0.02411	1.22581	0.0117724	1.22581	0.0056294	1.22581	0.01346	1.22581	0.0078
1.27645e-05	3.99483e-06	1.75062e-06	5.18799e-06	3.2642e-06	0.0181844	0.0148426	0.00464516	0.00203561	0.00603257	0.0037956	1.22923	0.023	1.23226	0.02411	1.22923	0.0117718	1.22923	0.00562907	1.22923	0.01346	1.22923	0.0078
1.028e-05	7.13255e-06	1.67058e-06	4.47855e-06	2.65498e-06	0.0177823	0.0119536	0.0082937	0.00194254	0.00520764	0.00308719	1.23226	0.023	1.23323	0.02411	1.23226	0.0117713	1.23226	0.00562879	1.23226	0.01346	1.23226	0.0078
8.42336e-06	5.79344e-06	8.57304e-07	2.21339e-06	1.45325e-06	0.0153778	0.00979464	0.00673659	0.000996869	0.00257372	0.00168983	1.23323	0.023	1.23724	0.02411	1.23323	0.0117711	1.23323	0.0056287	1.23323	0.01346	1.23323	0.0078
1.22656e-05	3.44659e-06	2.07442e-06	4.08505e-06	2.18092e-06	0.0176784	0.0142624	0.00400767	0.00241212	0.00475008	0.00253596	1.23724	0.023	1.23871	0.02411	1.23724	0.0117704	1.23724	0.00562833	1.23724	0.01346	1.23724	0.0078
7.19051e-06	5.99607e-06	1.82385e-06	3.92051e-06	2.20146e-06	0.0131605	0.00836109	0.00697221	0.00212076	0.00455875	0.00255985	1.23871	0.023	1.24124	0.02411	1.23871	0.0117702	1.23871	0.00562819	1.23871	0.01346	1.23871	0.0078
1.07361e-05	5.09564e-06	1.92908e-07	2.26539e-06	2.22009e-06	0.0173133	0.0124838	0.00592518	0.000224313	0.00263418	0.00258151	1.24124	0.023	1.24516	0.0241	1.24124	0.0117698	1.24124	0.00562796	1.24124	0.01345	1.24124	0.0078
9.88577e-06	3.84817e-06	2.14748e-06	4.46849e-06	3.85621e-06	0.01564	0.0114951	0.00447464	0.00249708	0.00519594	0.00448398	1.24516	0.023	1.24525	0.0241	1.24516	0.0117691	1.24516	0.0056276	1.24516	0.01345	1.24516	0.0078
7.90598e-06	5.11476e-06	2.33722e-06	3.96595e-06	4.43775e-06	0.017083	0.00919304	0.00594741	0.00271771	0.00461159	0.00516019	1.24525	0.023	1.24925	0.0241	1.24525	0.0117691	1.24525	0.00562759	1.24525	0.01345	1.24525	0.0078
1.28577e-05	4.28566e-06	9.9062e-07	2.41774e-06	3.38913e-06	0.0170012	0.0149509	0.00498334	0.00115189	0.00281134	0.00394087	1.24925	0.023	1.25161	0.0241	1.24925	0.0117684	1.24925	0.00562723	1.24925	0.01345	1.24925	0.0078
1.05136e-05	5.42942e-06	1.68796e-06	6.32998e-06	2.93424e-06	0.0164004	0.0122251	0.00631331	0.00196275	0.00736047	0.00341192	1.25161	0.023	1.25325	0.0241	1.25161	0.0117681	1.25161	0.00562702	1.25161	0.01345	1.25161	0.0078
1.29334e-05	5.61964e-06	2.36311e-06	6.92832e-06	3.73285e-06	0.0207998	0.0150388	0.00653449	0.00274782	0.00805622	0.00434054	1.25325	0.023	1.25726	0.0241	1.25325	0.0117678	1.25325	0.00562688	1.25325	0.01345	1.25325	0.0078
1.10663e-05	3.84731e-06	2.11823e-06	3.59805e-06	3.85642e-06	0.0157797	0.0128678	0.00447363	0.00246307	0.00418379	0.00448422	1.25726	0.023	1.25806	0.0241	1.25726	0.0117672	1.25726	0.00562653	1.25726	0.01345	1.25726	0.0078
7.50323e-06	5.65435e-06	1.66567e-06	3.88787e-06	3.74779e-06	0.0194645	0.00872472	0.00657485	0.00193683	0.00452079	0.00435791	1.25806	0.023	1.26126	0.0241	1.25806	0.011767	1.25806	0.00562646	1.25806	0.01345	1.25806	0.0078
1.12541e-05	4.88758e-06	1.29874e-06	4.43354e-06	3.8783e-06	0.0173552	0.0130862	0.00568325	0.00151017	0.00515529	0.00450966	1.26126	0.023	1.26452	0.0241	1.26126	0.0117665	1.26126	0.00562618	1.26126	0.01345	1.26126	0.0078
5.75874e-06	3.86969e-06	2.60555e-06	9.30239e-07	3.92644e-06	0.0175684	0.00669624	0.00449965	0.00302972	0.00108168	0.00456564	1.26452	0.023	1.26527	0.0241	1.26452	0.011766	1.26452	0.0056259	1.26452	0.01345	1.26452	0.0078
1.02565e-05	6.97842e-06	3.47207e-06	5.31689e-06	4.42248e-06	0.0214084	0.0119262	0.00811447	0.00403731	0.00618245	0.00514243	1.26527	0.023	1.26927	0.0241	1.26527	0.0117659	1.26527	0.00562584	1.26527	0.01345	1.26527	0.0078
1.17363e-05	5.62841e-06	2.51993e-06	7.52818e-06	4.7089e-06	0.017053	0.0136469	0.00654469	0.00293016	0.00875373	0.00547548	1.26927	0.023	1.27097	0.0241	1.26927	0.0117653	1.26927	0.00562549	1.26927	0.01345	1.26927	0.0078
1.18363e-05	4.62514e-06	7.23358e-07	5.6466e-06	3.51625e-06	0.019728	0.0137632	0.00537809	0.000841117	0.00656584	0.00408867	1.27097	0.023	1.27327	0.0241	1.27097	0.011765	1.27097	0.00562535	1.27097	0.01345	1.27097	0.0078
1.49765e-05	7.27648e-06	1.06816e-06	4.83635e-06	1.5307e-06	0.0172924	0.0174146	0.00846106	0.00124205	0.00562368	0.00177989	1.27327	0.023	1.27728	0.02409	1.27327	0.0117647	1.27327	0.00562516	1.27327	0.01345	1.27327	0.00779
9.63829e-06	4.39427e-06	5.81322e-07	5.00092e-06	2.12852e-06	0.0212834	0.0112074	0.00510964	0.000675958	0.00581505	0.00247503	1.27728	0.023	1.27742	0.02409	1.27728	0.0117641	1.27728	0.00562483	1.27728	0.01345	1.27728	0.00779
1.25712e-05	2.6404e-06	1.04662e-06	2.68893e-06	3.23931e-06	0.0201708	0.0146177	0.00307025	0.001217	0.00312668	0.00376666	1.27742	0.023	1.28128	0.02409	1.27742	0.0117641	1.27742	0.00562481	1.27742	0.01345	1.27742	0.00779
1.14905e-05	6.99807e-06	2.08881e-06	5.31647e-06	4.52602e-06	0.0185638	0.0133611	0.00813733	0.00242885	0.00618196	0.00526283	1.28128	0.023	1.28387	0.02409	1.28128	0.0117635	1.28128	0.0056245	1.28128	0.01345	1.28128	0.00779
6.65879e-06	5.71882e-06	2.43301e-06	7.0003e-06	6.0335e-06	0.0224272	0.00774281	0.00664982	0.00282909	0.00813992	0.00701573	1.28387	0.023	1.28529	0.02409	1.28387	0.0117631	1.28387	0.00562428	1.28387	0.01345	1.28387	0.00779
1.38216e-05	4.46547e-06	3.00104e-06	4.27326e-06	6.16628e-06	0.0174963	0.0160716	0.00519242	0.00348959	0.00496892	0.00717012	1.28529	0.023	1.28929	0.02409	1.28529	0.0117629	1.28529	0.00562417	1.28529	0.01345	1.28529	0.00779
9.8134e-06	6.12925e-06	3.03022e-06	3.44447e-06	4.61739e-06	0.0230877	0.011411	0.00712706	0.00352353	0.00400521	0.00536908	1.28929	0.023	1.29032	0.02409	1.28929	0.0117623	1.28929	0.00562385	1.28929	0.01345	1.28929	0.00779
1.13025e-05	5.93333e-06	1.83571e-06	4.34777e-06	3.37837e-06	0.0201868	0.0131425	0.00689924	0.00213456	0.00505557	0.00392835	1.29032	0.023	1.29329	0.02409	1.29032	0.0117622	1.29032	0.00562377	1.29032	0.01345	1.29032	0.00779
1.36473e-05	6.94961e-06	1.24385e-06	7.75033e-07	3.81688e-06	0.0205531	0.015869	0.00808097	0.00144635	0.000901205	0.00443825	1.29329	0.023	1.29677	0.02409	1.29329	0.0117617	1.29329	0.00562353	1.29329	0.01345	1.29329	0.00779
1.21422e-05	6.92705e-06	1.95083e-06	6.23238e-06	4.13882e-06	0.0219967	0.0141189	0.00805474	0.00226842	0.00724697	0.0048126	1.29677	0.023	1.2973	0.02409	1.29677	0.0117612	1.29677	0.00562325	1.29677	0.01344	1.29677	0.00779
1.29661e-05	5.45478e-06	2.21455e-06	9.56786e-06	3.82557e-06	0.0180106	0.0150769	0.0063428	0.00257507	0.0111255	0.00444836	1.2973	0.023	1.3013	0.02409	1.2973	0.0117612	1.2973	0.00562321	1.2973	0.01344	1.2973	0.00779
4.74683e-06	5.80333e-06	2.82739e-06	7.44319e-06	2.52862e-06	0.024233	0.00551959	0.00674809	0.00328767	0.00865491	0.00294027	1.3013	0.023	1.30323	0.02409	1.3013	0.0117606	1.3013	0.0056229	1.3013	0.01344	1.3013	0.00779
1.351e-05	4.56647e-06	3.47778e-06	4.22961e-06	4.13492e-07	0.0204423	0.0157093	0.00530986	0.00404394	0.00491817	0.000480806	1.30323	0.023	1.30531	0.02409	1.30323	0.0117603	1.30323	0.00562275	1.30323	0.01344	1.30323	0.00779
1.4373e-05	4.03126e-06	3.55168e-06	4.9503e-06	3.22144e-06	0.0233873	0.0167129	0.00468753	0.00412988	0.00575618	0.00374588	1.30531	0.023	1.30931	0.02409	1.30531	0.01176	1.30531	0.00562259	1.30531	0.01344	1.30531	0.00779
1.0107e-05	5.68135e-06	2.82504e-06	3.60237e-06	4.9609e-06	0.0206425	0.0117523	0.00660624	0.00328495	0.00418882	0.00576851	1.30931	0.023	1.30968	0.02409	1.30931	0.0117595	1.30931	0.00562229	1.30931	0.01344	1.30931	0.00779
1.71706e-05	4.35997e-06	1.51426e-06	4.29103e-06	4.882e-06	0.0224412	0.0199659	0.00506975	0.00176078	0.00498958	0.00567677	1.30968	0.023	1.31331	0.02408	1.30968	0.0117594	1.30968	0.00562226	1.30968	0.01344	1.30968	0.00779
1.17657e-05	3.50331e-06	2.12236e-06	5.86264e-06	4.52074e-06	0.026964	0.0136811	0.00407363	0.00246787	0.00681704	0.00525669	1.31331	0.023	1.31613	0.02408	1.31331	0.0117589	1.31331	0.00562198	1.31331	0.01344	1.31331	0.00779
1.22285e-05	5.16229e-06	3.36493e-06	4.64028e-06	4.49025e-06	0.0188743	0.0142193	0.00600268	0.00391272	0.00539569	0.00522124	1.31613	0.023	1.31732	0.02408	1.31613	0.0117586	1.31613	0.00562177	1.31613	0.01344	1.31613	0.00779
1.33026e-05	7.40805e-06	3.42121e-06	7.50643e-06	3.33844e-06	0.0278352	0.0154682	0.00861404	0.00397816	0.00872844	0.00388192	1.31732	0.023	1.32132	0.02408	1.31732	0.0117584	1.31732	0.00562169	1.31732	0.01344	1.31732	0.00779
6.59852e-06	9.3941e-06	2.61799e-06	9.75073e-06	2.87336e-06	0.0237696	0.00767273	0.0109234	0.00304419	0.0113381	0.00334113	1.32132	0.023	1.32258	0.02408	1.32132	0.0117579	1.32132	0.00562139	1.32132	0.01344	1.32132	0.00779
1.33676e-05	8.5781e-06	1.66457e-06	6.39309e-06	4.52214e-06	0.0226221	0.0155438	0.00997458	0.00193556	0.00743385	0.00525832	1.32258	0.023	1.32533	0.02408	1.32258	0.0117577	1.32258	0.0056213	1.32258	0.01344	1.32258	0.00779
7.2439e-06	7.97931e-06	1.24702e-06	3.7633e-06	4.57221e-06	0.0259852	0.00842317	0.0092783	0.00145003	0.00437594	0.00531654	1.32533	0.023	1.32903	0.02408	1.32533	0.0117573	1.32533	0.0056211	1.32533	0.01344	1.32533	0.00779
1.43606e-05	8.61765e-06	1.76451e-06	6.55846e-06	3.63085e-06	0.0211957	0.0166984	0.0100206	0.00205176	0.00762614	0.00422194	1.32903	0.023	1.32933	0.02408	1.32903	0.0117568	1.32903	0.00562083	1.32903	0.01344	1.32903	0.00779
1.56669e-05	6.68105e-06	3.10143e-06	3.90855e-06	5.11296e-06	0.030543	0.0182173	0.00776869	0.00360632	0.00454484	0.00594533	1.32933	0.023	1.33333	0.02408	1.32933	0.0117568	1.32933	0.00562081	1.32933	0.01344	1.32933	0.00779
8.41114e-06	6.59457e-06	4.21619e-06	4.33217e-06	6.5865e-06	0.0266451	0.00978043	0.00766814	0.00490257	0.00503743	0.00765875	1.33333	0.023	1.33548	0.02408	1.33333	0.0117563	1.33333	0.00562052	1.33333	0.01344	1.33333	0.00779
2.00441e-05	7.22218e-06	3.05334e-06	8.94734e-06	6.6355e-06	0.0246774	0.0233071	0.00839791	0.00355041	0.0104039	0.00771573	1.33548	0.023	1.33734	0.02408	1.33548	0.011756	1.33548	0.00562037	1.33548	0.01344	1.33548	0.00779
1.44887e-05	6.18508e-06	2.27145e-06	7.64229e-06	6.49848e-06	0.0261444	0.0168474	0.00719198	0.00264123	0.00888642	0.0075564	1.33734	0.023	1.34134	0.02408	1.33734	0.0117558	1.33734	0.00562024	1.33734	0.01344	1.33734	0.00779
1.53529e-05	8.43644e-06	6.76968e-06	4.35065e-06	6.1719e-06	0.0264521	0.0178523	0.00980985	0.00787175	0.00505891	0.00717666	1.34134	0.02299	1.34194	0.02408	1.34134	0.0117553	1.34134	0.00561995	1.34134	0.01344	1.34134	0.00779
2.07181e-05	6.93167e-06	8.19229e-06	5.9685e-06	6.02251e-06	0.0268984	0.0240909	0.00806011	0.00952596	0.00694014	0.00700294	1.34194	0.02299	1.34535	0.02408	1.34194	0.0117552	1.34194	0.00561991	1.34194	0.01344	1.34194	0.00779
1.01118e-05	3.63153e-06	4.36239e-06	6.02401e-06	7.71676e-06	0.0246876	0.011758	0.00422272	0.00507256	0.00700469	0.00897301	1.34535	0.02299	1.34839	0.02408	1.34535	0.0117548	1.34535	0.00561968	1.34535	0.01344	1.34535	0.00779
1.69479e-05	9.41142e-06	2.35167e-06	8.89573e-06	8.30726e-06	0.0275349	0.019707	0.0109435	0.00273451	0.0103439	0.00965964	1.34839	0.02299	1.34935	0.02407	1.34839	0.0117544	1.34839	0.00561947	1.34839	0.01344	1.34839	0.00779
1.25258e-05	8.70656e-06	6.43641e-06	1.12067e-05	4.92661e-06	0.0200539	0.0145649	0.0101239	0.00748422	0.0130311	0.00572864	1.34935	0.02299	1.35335	0.02407	1.34935	0.0117543	1.34935	0.0056194	1.34935	0.01344	1.34935	0.00779
9.28054e-06	6.87633e-06	4.66217e-06	6.172e-06	1.57608e-06	0.0326387	0.0107914	0.00799576	0.00542115	0.00717677	0.00183265	1.35335	0.02299	1.35484	0.02407	1.35335	0.0117538	1.35335	0.00561913	1.35335	0.01344	1.35335	0.00779
1.66945e-05	1.26104e-05	2.00619e-06	4.42006e-06	7.60048e-06	0.0357375	0.0194123	0.0146633	0.00233279	0.00513963	0.0088378	1.35484	0.02299	1.35736	0.02407	1.35484	0.0117536	1.35484	0.00561903	1.35484	0.01344	1.35484	0.00779
8.7873e-06	1.27906e-05	7.37397e-06	1.28063e-05	1.00574e-05	0.0309679	0.0102178	0.0148728	0.00857441	0.0148911	0.0116946	1.35736	0.02299	1.36129	0.02407	1.35736	0.0117533	1.35736	0.00561886	1.35736	0.01344	1.35736	0.00779
1.86674e-05	1.06227e-05	8.28688e-06	1.28951e-05	8.9664e-06	0.0338026	0.0217063	0.012352	0.00963594	0.0149943	0.0104261	1.36129	0.02299	1.36136	0.02407	1.36129	0.0117528	1.36129	0.0056186	1.36129	0.01344	1.36129	0.00779
1.42327e-05	1.1379e-05	5.15489e-06	5.95242e-06	7.337e-06	0.026438	0.0165498	0.0132314	0.00599408	0.00692145	0.00853143	1.36136	0.02299	1.36537	0.02407	1.36136	0.0117528	1.36136	0.00561859	1.36136	0.01344	1.36136	0.00779
1.2711e-05	8.00989e-06	2.14321e-06	6.10058e-06	6.05657e-06	0.0325024	0.0147802	0.00931387	0.00249212	0.00709373	0.00704255	1.36537	0.02299	1.36774	0.02407	1.36537	0.0117523	1.36537	0.00561833	1.36537	0.01343	1.36537	0.00779
1.93293e-05	9.0686e-06	3.39488e-06	1.20123e-05	3.3671e-06	0.0273913	0.0224761	0.0105449	0.00394755	0.0139678	0.00391525	1.36774	0.02299	1.36937	0.02407	1.36774	0.011752	1.36774	0.00561817	1.36774	0.01343	1.36774	0.00778
4.37173e-06	1.36812e-05	6.11137e-06	1.57778e-05	4.00798e-06	0.0282793	0.00508343	0.0159084	0.00710627	0.0183463	0.00466045	1.36937	0.02299	1.37337	0.02407	1.36937	0.0117518	1.36937	0.00561806	1.36937	0.01343	1.36937	0.00778
2.17585e-05	1.23847e-05	6.1672e-06	1.59438e-05	7.87687e-06	0.033211	0.0253006	0.0144008	0.00717118	0.0185394	0.00915919	1.37337	0.02299	1.37419	0.02407	1.37337	0.0117514	1.37337	0.00561781	1.37337	0.01343	1.37337	0.00778
2.09247e-05	1.15145e-05	1.84742e-06	1.1711e-05	1.00155e-05	0.0337347	0.0243311	0.013389	0.00214817	0.0136175	0.011646	1.37419	0.02299	1.37738	0.02407	1.37419	0.0117513	1.37419	0.00561775	1.37419	0.01343	1.37419	0.00778
1.03896e-05	1.09023e-05	4.66929e-06	1.24085e-05	1.00003e-05	0.0405062	0.012081	0.0126772	0.00542943	0.0144285	0.0116284	1.37738	0.02299	1.38065	0.02407	1.37738	0.0117509	1.37738	0.00561755	1.37738	0.01343	1.37738	0.00778
2.06668e-05	7.9432e-06	7.49228e-06	1.60646e-05	7.58419e-06	0.0326478	0.0240312	0.00923632	0.00871198	0.0186799	0.00881886	1.38065	0.02299	1.38138	0.02407	1.38065	0.0117505	1.38065	0.00561734	1.38065	0.01343	1.38065	0.00778
1.866e-05	1.10603e-05	6.98662e-06	1.18133e-05	3.63326e-06	0.0463234	0.0216977	0.0128608	0.00812401	0.0137365	0.00422474	1.38138	0.02299	1.38539	0.02407	1.38138	0.0117504	1.38138	0.0056173	1.38138	0.01343	1.38138	0.00778
3.0702e-05	1.09672e-05	9.45815e-06	7.81403e-06	5.54222e-06	0.0426097	0.0357001	0.0127526	0.0109979	0.00908612	0.00644447	1.38539	0.02299	1.3871	0.02407	1.38539	0.01175	1.38539	0.00561704	1.38539	0.01343	1.38539	0.00778
3.19939e-05	8.79225e-06	1.01223e-05	1.35195e-05	7.77217e-06	0.0335356	0.0372023	0.0102236	0.0117702	0.0157204	0.00903745	1.3871	0.02299	1.38939	0.02407	1.3871	0.0117498	1.3871	0.00561694	1.3871	0.01343	1.3871	0.00778
2.64654e-05	1.27954e-05	4.71803e-06	1.27028e-05	5.20745e-06	0.0446582	0.0307738	0.0148784	0.0054861	0.0147708	0.00605519	1.38939	0.02299	1.39339	0.02406	1.38939	0.0117495	1.38939	0.00561679	1.38939	0.01343	1.38939	0.00778
2.78164e-05	1.15894e-05	7.40847e-06	1.38972e-05	5.46557e-06	0.0370198	0.0323448	0.0134761	0.00861453	0.0161595	0.00635534	1.39339	0.02299	1.39355	0.02406	1.39339	0.0117491	1.39339	0.00561655	1.39339	0.01343	1.39339	0.00778
1.40643e-05	9.04458e-06	1.13634e-05	1.97641e-05	1.06656e-05	0.0463339	0.0163539	0.010517	0.0132133	0.0229816	0.0124019	1.39355	0.02299	1.3974	0.02406	1.39355	0.0117491	1.39355	0.00561654	1.39355	0.01343	1.39355	0.00778
2.68693e-05	1.20751e-05	6.5219e-06	1.49027e-05	1.00821e-05	0.0450465	0.0312434	0.0140409	0.00758363	0.0173288	0.0117234	1.3974	0.02299	1.4	0.02406	1.3974	0.0117486	1.3974	0.0056163	1.3974	0.01343	1.3974	0.00778
2.93474e-05	9.07578e-06	7.12878e-06	2.71966e-06	2.26818e-06	0.0569761	0.034125	0.0105533	0.00828931	0.00316241	0.00263743	1.4	0.02299	1.4014	0.02406	1.4	0.0117484	1.4	0.00561615	1.4	0.01343	1.4	0.00778
2.40046e-05	5.46841e-06	1.48321e-05	1.58316e-05	8.57099e-06	0.0576849	0.0279124	0.00635864	0.0172466	0.0184089	0.0099663	1.4014	0.02299	1.40541	0.02406	1.4014	0.0117482	1.4014	0.00561606	1.4014	0.01343	1.4014	0.00778
3.14835e-05	7.61042e-06	1.41322e-05	1.81053e-05	1.51974e-05	0.0436745	0.0366089	0.00884936	0.0164329	0.0210528	0.0176715	1.40541	0.02299	1.40645	0.02406	1.40541	0.0117478	1.40541	0.00561582	1.40541	0.01343	1.40541	0.00778
1.87438e-05	6.42297e-06	6.75144e-06	1.59151e-05	1.42072e-05	0.0658163	0.0217952	0.0074686	0.00785054	0.018506	0.01652	1.40645	0.02299	1.40941	0.02406	1.40645	0.0117477	1.40645	0.00561576	1.40645	0.01343	1.40645	0.00778
3.13838e-05	1.09502e-05	4.41322e-06	2.29157e-05	1.06302e-05	0.0591147	0.036493	0.0127328	0.00513167	0.0266463	0.0123607	1.40941	0.02299	1.4129	0.02406	1.40941	0.0117473	1.40941	0.00561559	1.40941	0.01343	1.40941	0.00778
3.25926e-05	1.16702e-05	8.19931e-06	2.07681e-05	1.33309e-05	0.0670258	0.0378985	0.0135701	0.00953412	0.0241491	0.0155011	1.4129	0.02299	1.41341	0.02406	1.4129	0.011747	1.4129	0.00561538	1.4129	0.01343	1.4129	0.00778
1.77307e-05	9.14449e-06	9.24541e-06	8.16933e-06	1.40449e-05	0.0740165	0.0206172	0.0106332	0.0107505	0.00949926	0.0163314	1.41341	0.02299	1.41742	0.02406	1.41341	0.0117469	1.41341	0.00561535	1.41341	0.01343	1.41341	0.00778
3.7128e-05	1.30325e-05	5.41119e-06	2.19337e-05	7.394e-06	0.0709309	0.0431723	0.0151542	0.0062921	0.0255044	0.00859771	1.41742	0.02299	1.41935	0.02406	1.41742	0.0117465	1.41742	0.00561512	1.41742	0.01343	1.41742	0.00778
2.72483e-05	1.05314e-05	6.06075e-06	3.01109e-05	3.27548e-06	0.082457	0.0316842	0.0122458	0.00704741	0.0350128	0.00380871	1.41935	0.02299	1.42142	0.02406	1.41935	0.0117463	1.41935	0.00561501	1.41935	0.01343	1.41935	0.00778
2.36496e-05	3.37118e-06	1.79059e-05	2.63939e-05	1.06399e-05	0.0751347	0.0274997	0.00391999	0.0208209	0.0306907	0.0123721	1.42142	0.02299	1.42543	0.02406	1.42142	0.0117461	1.42142	0.00561489	1.42142	0.01343	1.42142	0.00778
3.36145e-05	8.78197e-06	2.25076e-05	2.94752e-05	1.23766e-05	0.0944838	0.0390868	0.0102116	0.0261717	0.0342737	0.0143915	1.42543	0.02299	1.42581	0.02406	1.42543	0.0117457	1.42543	0.00561466	1.42543	0.01343	1.42543	0.00778
2.35731e-05	9.48802e-06	1.52033e-05	3.43556e-05	1.52334e-05	0.0858264	0.0274106	0.0110326	0.0176784	0.0399486	0.0177133	1.42581	0.02299	1.42943	0.02406	1.42581	0.0117456	1.42581	0.00561464	1.42581	0.01343	1.42581	0.00778
2.15883e-05	1.47368e-05	7.60874e-07	3.08138e-05	2.27203e-05	0.0807599	0.0251028	0.0171359	0.000884741	0.0358302	0.0264191	1.42943	0.02299	1.43226	0.02406	1.42943	0.0117453	1.42943	0.00561443	1.42943	0.01343	1.42943	0.00778
8.70553e-06	1.40966e-05	1.12656e-05	2.832e-05	2.70937e-05	0.104303	0.0101227	0.0163915	0.0130996	0.0329303	0.0315044	1.43226	0.02299	1.43343	0.02406	1.43226	0.011745	1.43226	0.00561427	1.43226	0.01343	1.43226	0.00778
4.35582e-05	1.8585e-06	1.59646e-05	2.63999e-05	2.54316e-05	0.0698502	0.0506493	0.00216106	0.0185636	0.0306976	0.0295718	1.43343	0.02299	1.43744	0.02406	1.43343	0.0117449	1.43343	0.00561421	1.43343	0.01343	1.43343	0.00778
3.93726e-05	2.2168e-05	1.81291e-05	2.89174e-05	2.28226e-05	0.0772946	0.0457823	0.0257768	0.0210805	0.033625	0.026538	1.43744	0.02299	1.43871	0.02406	1.43744	0.0117444	1.43744	0.00561399	1.43744	0.01343	1.43744	0.00778
1.85291e-05	2.98788e-05	1.88234e-05	4.06512e-05	2.55221e-05	0.0840205	0.0215456	0.0347429	0.0218877	0.047269	0.029677	1.43871	0.02299	1.44144	0.02406	1.43871	0.0117443	1.43871	0.00561392	1.43871	0.01343	1.43871	0.00778
5.76829e-05	2.07154e-05	1.13522e-05	3.91906e-05	3.01454e-05	0.0753014	0.0670734	0.0240878	0.0132002	0.0455706	0.035053	1.44144	0.02299	1.44516	0.02405	1.44144	0.0117441	1.44144	0.00561377	1.44144	0.01343	1.44144	0.00778
4.06534e-05	1.2049e-05	6.73716e-06	3.51095e-05	3.05143e-05	0.0979021	0.0472716	0.0140105	0.00783394	0.0408252	0.0354819	1.44516	0.02299	1.44545	0.02405	1.44516	0.0117437	1.44516	0.00561357	1.44516	0.01342	1.44516	0.00778
5.07375e-05	1.09658e-05	2.23671e-05	5.23974e-05	2.48711e-05	0.0589386	0.0589973	0.0127509	0.0260083	0.0609274	0.0289199	1.44545	0.02299	1.44945	0.02405	1.44545	0.0117437	1.44545	0.00561355	1.44545	0.01342	1.44545	0.00778
7.14947e-05	1.49196e-05	2.83171e-05	5.06768e-05	2.62741e-05	0.0321871	0.0831337	0.0173484	0.032927	0.0589267	0.0305514	1.44945	0.02299	1.45161	0.02405	1.44945	0.0117433	1.44945	0.00561333	1.44945	0.01342	1.44945	0.00778
4.71939e-05	1.87113e-05	2.06046e-05	4.76469e-05	4.50726e-05	0.0295376	0.0548768	0.0217574	0.0239589	0.0554035	0.0524102	1.45161	0.02299	1.45345	0.02405	1.45161	0.0117431	1.45161	0.00561322	1.45161	0.01342	1.45161	0.00778
6.40158e-05	1.09269e-05	1.89721e-05	9.19901e-05	5.94467e-05	0.0288171	0.0744372	0.0127057	0.0220606	0.106966	0.0691243	1.45345	0.02299	1.45746	0.02405	1.45345	0.0117429	1.45345	0.00561312	1.45345	0.01342	1.45345	0.00778
4.68512e-05	2.57472e-05	3.41129e-05	0.000104347	5.44966e-05	0.0437183	0.0544783	0.0299388	0.0396663	0.121334	0.0633683	1.45746	0.02299	1.45806	0.02405	1.45746	0.0117425	1.45746	0.00561291	1.45746	0.01342	1.45746	0.00778
3.84004e-05	3.48462e-05	3.65196e-05	0.000107972	4.96239e-05	0.0207171	0.0446518	0.040519	0.0424648	0.12555	0.0577024	1.45806	0.02299	1.46146	0.02405	1.45806	0.0117424	1.45806	0.00561288	1.45806	0.01342	1.45806	0.00778
6.06745e-05	0.000105659	3.47031e-05	0.000248789	9.18587e-05	0.0847654	0.070552	0.12286	0.0403526	0.289291	0.106813	1.46146	0.02299	1.46452	0.02405	1.46146	0.0117421	1.46146	0.0056127	1.46146	0.01342	1.46146	0.00778
0.000292921	0.00023848	7.00858e-05	0.000415289	0.000144458	0.213532	0.340607	0.277304	0.0814955	0.482895	0.167975	1.46452	0.02299	1.46547	0.02405	1.46452	0.0117418	1.46452	0.00561254	1.46452	0.01342	1.46452	0.00778
0.000637033	0.000354853	0.000111149	0.00048698	0.000169392	0.424675	0.740739	0.412621	0.129244	0.566257	0.196968	1.46547	0.02299	1.46947	0.02405	1.46547	0.0117417	1.46547	0.00561249	1.46547	0.01342	1.46547	0.00778
0.000859997	0.000385433	0.000125777	0.000418857	0.000154516	0.531174	1	0.448179	0.146253	0.487045	0.17967	1.46947	0.02299	1.47097	0.02405	1.46947	0.0117414	1.46947	0.00561229	1.46947	0.01342	1.46947	0.00778
0.000815903	0.000318512	0.000108864	0.000262753	0.000114463	0.41454	0.948728	0.370364	0.126587	0.305528	0.133097	1.47097	0.02299	1.47347	0.02405	1.47097	0.0117412	1.47097	0.00561221	1.47097	0.01342	1.47097	0.00778
0.000581843	0.000216844	8.00483e-05	0.000162409	8.17933e-05	0.192223	0.676564	0.252145	0.0930798	0.188848	0.0951088	1.47347	0.02299	1.47742	0.02405	1.47347	0.011741	1.47347	0.00561208	1.47347	0.01342	1.47347	0.00778
0.000397368	0.000165896	6.04021e-05	0.000170793	6.69624e-05	0.13286	0.462057	0.192903	0.0702352	0.198597	0.0778636	1.47742	0.02299	1.47748	0.02405	1.47742	0.0117406	1.47742	0.00561188	1.47742	0.01342	1.47742	0.00778
0.000354778	0.000155372	4.54407e-05	0.000141028	4.55773e-05	0.0908634	0.412534	0.180666	0.0528382	0.163987	0.0529971	1.47748	0.02299	1.48148	0.02405	1.47748	0.0117406	1.47748	0.00561188	1.47748	0.01342	1.47748	0.00778
0.00031226	0.000139449	3.63142e-05	8.06321e-05	2.84057e-05	0.0390623	0.363095	0.162151	0.042226	0.0937586	0.03303	1.48148	0.02299	1.48387	0.02405	1.48148	0.0117403	1.48148	0.00561168	1.48148	0.01342	1.48148	0.00778
0.000250317	0.000114611	3.98642e-05	8.47216e-05	4.80038e-05	0.0970648	0.291067	0.133269	0.0463539	0.0985139	0.0558186	1.48387	0.02299	1.48549	0.02405	1.48387	0.0117401	1.48387	0.00561156	1.48387	0.01342	1.48387	0.00778
0.000214629	7.24834e-05	3.40129e-05	8.692e-05	5.58796e-05	0.0810182	0.249569	0.0842834	0.03955	0.10107	0.0649765	1.48549	0.02299	1.48949	0.02405	1.48549	0.0117399	1.48549	0.00561148	1.48549	0.01342	1.48549	0.00778
0.000183918	2.83908e-05	1.78956e-05	4.97967e-05	3.90428e-05	0.0728739	0.213859	0.0330126	0.0208089	0.0579034	0.0453987	1.48949	0.02299	1.49032	0.02405	1.48949	0.0117396	1.48949	0.00561129	1.48949	0.01342	1.48949	0.00778
0.000152141	4.45391e-05	2.10774e-05	4.19978e-05	1.92987e-05	0.0742809	0.176909	0.0517898	0.0245087	0.0488349	0.0224404	1.49032	0.02299	1.49349	0.02405	1.49032	0.0117395	1.49032	0.00561125	1.49032	0.01342	1.49032	0.00778
0.000153524	6.15691e-05	2.1669e-05	5.92089e-05	2.59724e-05	0.0830075	0.178517	0.0715923	0.0251966	0.0688478	0.0302005	1.49349	0.02299	1.49677	0.02405	1.49349	0.0117392	1.49349	0.00561109	1.49349	0.01342	1.49349	0.00777
0.000123101	7.57743e-05	1.21222e-05	5.27064e-05	2.77318e-05	0.0850373	0.143142	0.08811	0.0140957	0.0612867	0.0322465	1.49677	0.02299	1.4975	0.02405	1.49677	0.0117389	1.49677	0.00561093	1.49677	0.01342	1.49677	0.00777
7.03513e-05	8.44757e-05	2.66759e-05	4.42704e-05	2.71608e-05	0.062621	0.0818042	0.0982279	0.0310186	0.0514774	0.0315825	1.4975	0.02299	1.5015	0.02404	1.4975	0.0117389	1.4975	0.0056109	1.4975	0.01342	1.4975	0.00777
9.19666e-05	6.43681e-05	3.38608e-05	3.71088e-05	3.0755e-05	0.0734409	0.106938	0.0748469	0.0393731	0.04315	0.0357618	1.5015	0.02299	1.50323	0.02404	1.5015	0.0117385	1.5015	0.00561071	1.5015	0.01342	1.5015	0.00777
7.63173e-05	2.01188e-05	2.48613e-05	2.04589e-05	1.96821e-05	0.0803492	0.0887414	0.023394	0.0289086	0.0237895	0.0228862	1.50323	0.02299	1.50551	0.02404	1.50323	0.0117384	1.50323	0.00561063	1.50323	0.01342	1.50323	0.00777
3.04972e-05	3.75882e-05	3.05067e-05	3.2022e-05	1.04698e-05	0.0572468	0.035462	0.0437073	0.0354731	0.037235	0.0121742	1.50551	0.02299	1.50951	0.02404	1.50551	0.0117382	1.50551	0.00561052	1.50551	0.01342	1.50551	0.00777
2.05429e-05	6.86845e-05	4.56649e-05	4.39157e-05	4.40266e-05	0.0333156	0.0238872	0.079866	0.0530989	0.0510649	0.0511939	1.50951	0.02299	1.50968	0.02404	1.50951	0.0117378	1.50951	0.00561033	1.50951	0.01342	1.50951	0.00777
2.73122e-05	7.83732e-05	4.28884e-05	3.25886e-05	5.98444e-05	0.0252576	0.0317585	0.091132	0.0498704	0.0378939	0.0695867	1.50968	0.02299	1.51351	0.02404	1.50968	0.0117378	1.50968	0.00561032	1.50968	0.01342	1.50968	0.00777
6.82525e-05	7.06125e-05	2.70279e-05	1.99699e-05	4.7501e-05	0.0332965	0.0793637	0.0821079	0.0314279	0.0232209	0.0552339	1.51351	0.02299	1.51613	0.02404	1.51351	0.0117375	1.51351	0.00561014	1.51351	0.01342	1.51351	0.00777
4.08212e-05	5.08895e-05	3.27423e-05	2.76395e-05	2.13531e-05	0.0399364	0.0474667	0.059174	0.0380726	0.0321391	0.0248292	1.51613	0.02299	1.51752	0.02404	1.51613	0.0117373	1.51613	0.00561002	1.51613	0.01342	1.51613	0.00777
4.97978e-05	3.34565e-05	4.87798e-05	2.06751e-05	3.65804e-05	0.0338268	0.0579047	0.038903	0.056721	0.024041	0.0425355	1.51752	0.02299	1.52152	0.02404	1.51752	0.0117372	1.51752	0.00560996	1.51752	0.01342	1.51752	0.00777
0.000119736	3.30486e-05	5.07616e-05	5.97822e-06	5.50136e-05	0.020818	0.139228	0.0384287	0.0590254	0.00695144	0.0639695	1.52258	0.02299	1.52258	0.02404	1.52258	0.0117367	1.52258	0.00560973	1.52258	0.01342	1.52258	0.00777
0.000117479	3.26101e-05	3.90653e-05	3.15716e-05	5.19422e-05	0.00953044	0.136604	0.0379189	0.0454249	0.0367113	0.0603982	1.52903	0.02299	1.52903	0.02404	1.52903	0.0117362	1.52903	0.00560944	1.52903	0.01342	1.52903	0.00777
6.18276e-05	2.30944e-05	2.27872e-05	4.59285e-05	3.41261e-05	0.00314869	0.0718929	0.026854	0.0264968	0.0534054	0.0396817	1.53548	0.02298	1.53548	0.02404	1.53548	0.0117357	1.53548	0.00560915	1.53548	0.01342	1.53548	0.00777
1.4411e-05	1.14583e-05	1.12843e-05	4.67255e-05	1.60601e-05	0.000658343	0.016757	0.0133237	0.0131213	0.0543322	0.0186746	1.54194	0.02298	1.54194	0.02404	1.54194	0.0117352	1.54194	0.00560887	1.54194	0.01342	1.54194	0.00777
1.58982e-05	5.06241e-06	8.10019e-06	4.28335e-05	8.4607e-06	6.29491e-05	0.0184864	0.00588655	0.00941886	0.0498066	0.00983806	1.54839	0.02298	1.54839	0.02404	1.54839	0.0117347	1.54839	0.00560859	1.54839	0.01341	1.54839	0.00777
1.65596e-05	3.44228e-06	7.80225e-06	4.07775e-05	7.71506e-06	1.00542e-06	0.0192554	0.00400267	0.00907241	0.0474159	0.00897104	1.55484	0.02298	1.55484	0.02404	1.55484	0.0117342	1.55484	0.00560832	1.55484	0.01341	1.55484	0.00777
											1.56129	0.02298	1.56129	0.02404	1.56129	0.0117337	1.56129	0.00560805	1.56129	0.01341	1.56129	0.00777
											1.56774	0.02298	1.56774	0.02403	1.56774	0.0117332	1.56774	0.00560778	1.56774	0.01341	1.56774	0.00777
											1.57419	0.02298	1.57419	0.02403	1.57419	0.0117327	1.57419	0.00560752	1.57419	0.01341	1.57419	0.00777
											1.58065	0.02298	1.58065	0.02403	1.58065	0.0117323	1.58065	0.00560726	1.58065	0.01341	1.58065	0.00777
											1.5871	0.02298	1.5871	0.02403	1.5871	0.0117318	1.5871	0.005607	1.5871	0.01341	1.5871	0.00777
											1.59355	0.02298	1.59355	0.02403	1.59355	0.0117313	1.59355	0.00560675	1.59355	0.01341	1.59355	0.00777
											1.6	0.02298	1.6	0.02403	1.6	0.0117309	1.6	0.0056065	1.6	0.01341	1.6	0.00777
											1.60645	0.02298	1.60645	0.02403	1.60645	0.0117304	1.60645	0.00560625	1.60645	0.01341	1.60645	0.00777
											1.6129	0.02298	1.6129	0.02403	1.6129	0.01173	1.6129	0.00560601	1.6129	0.01341	1.6129	0.00777
											1.61935	0.02298	1.61935	0.02403	1.61935	0.0117296	1.61935	0.00560577	1.61935	0.01341	1.61935	0.00777
											1.62581	0.02298	1.62581	0.02403	1.62581	0.0117291	1.62581	0.00560554	1.62581	0.01341	1.62581	0.00777
											1.63226	0.02298	1.63226	0.02403	1.63226	0.0117287	1.63226	0.0056053	1.63226	0.01341	1.63226	0.00777
											1.63871	0.02298	1.63871	0.02402	1.63871	0.0117283	1.63871	0.00560507	1.63871	0.01341	1.63871	0.00777
											1.64516	0.02298	1.64516	0.02402	1.64516	0.0117279	1.64516	0.00560485	1.64516	0.01341	1.64516	0.00777
											1.65161	0.02298	1.65161	0.02402	1.65161	0.0117275	1.65161	0.00560462	1.65161	0.01341	1.65161	0.00777
											1.65806	0.02298	1.65806	0.02402	1.65806	0.0117271	1.65806	0.0056044	1.65806	0.01341	1.65806	0.00777
											1.66452	0.02298	1.66452	0.02402	1.66452	0.0117267	1.66452	0.00560418	1.66452	0.01341	1.66452	0.00777
											1.67097	0.02298	1.67097	0.02402	1.67097	0.0117263	1.67097	0.00560397	1.67097	0.01341	1.67097	0.00776
											1.67742	0.02298	1.67742	0.02402	1.67742	0.0117259	1.67742	0.00560376	1.67742	0.0134	1.67742	0.00776
											1.68387	0.02298	1.68387	0.02402	1.68387	0.0117255	1.68387	0.00560355	1.68387	0.0134	1.68387	0.00776
											1.69032	0.02298	1.69032	0.02402	1.69032	0.0117252	1.69032	0.00560334	1.69032	0.0134	1.69032	0.00776
											1.69677	0.02298	1.69677	0.02402	1.69677	0.0117248	1.69677	0.00560313	1.69677	0.0134	1.69677	0.00776
											1.70323	0.02298	1.70323	0.02402	1.70323	0.0117244	1.70323	0.00560293	1.70323	0.0134	1.70323	0.00776
											1.70968	0.02298	1.70968	0.02402	1.70968	0.0117241	1.70968	0.00560273	1.70968	0.0134	1.70968	0.00776
											1.71613	0.02298	1.71613	0.02402	1.71613	0.0117237	1.71613	0.00560254	1.71613	0.0134	1.71613	0.00776
											1.72258	0.02298	1.72258	0.02401	1.72258	0.0117234	1.72258	0.00560234	1.72258	0.0134	1.72258	0.00776
											1.72903	0.02298	1.72903	0.02401	1.72903	0.011723	1.72903	0.00560215	1.72903	0.0134	1.72903	0.00776
											1.73548	0.02298	1.73548	0.02401	1.73548	0.0117227	1.73548	0.00560196	1.73548	0.0134	1.73548	0.00776
											1.74194	0.02298	1.74194	0.02401	1.74194	0.0117223	1.74194	0.00560177	1.74194	0.0134	1.74194	0.00776
											1.74839	0.02298	1.74839	0.02401	1.74839	0.011722	1.74839	0.00560159	1.74839	0.0134	1.74839	0.00776
											1.75484	0.02298	1.75484	0.02401	1.75484	0.0117217	1.75484	0.0056014	1.75484	0.0134	1.75484	0.00776
											1.76129	0.02298	1.76129	0.02401	1.76129	0.0117213	1.76129	0.00560122	1.76129	0.0134	1.76129	0.00776
											1.76774	0.02298	1.76774	0.02401	1.76774	0.011721	1.76774	0.00560104	1.76774	0.0134	1.76774	0.00776
											1.77419	0.02298	1.77419	0.02401	1.77419	0.0117207	1.77419	0.00560087	1.77419	0.0134	1.77419	0.00776
											1.78065	0.02298	1.78065	0.02401	1.78065	0.0117204	1.78065	0.00560069	1.78065	0.0134	1.78065	0.00776
											1.7871	0.02298	1.7871	0.02401	1.7871	0.0117201	1.7871	0.00560052	1.7871	0.0134	1.7871	0.00776
											1.79355	0.02298	1.79355	0.02401	1.79355	0.0117198	1.79355	0.00560035	1.79355	0.0134	1.79355	0.00776
											1.8	0.02298	1.8	0.02401	1.8	0.0117195	1.8	0.00560018	1.8	0.0134	1.8	0.00776
											1.80645	0.02298	1.80645	0.02401	1.80645	0.0117192	1.80645	0.00560002	1.80645	0.0134	1.80645	0.00776
											1.8129	0.02298	1.8129	0.02401	1.8129	0.0117189	1.8129	0.00559985	1.8129	0.0134	1.8129	0.00776
											1.81935	0.02298	1.81935	0.02401	1.81935	0.0117186	1.81935	0.00559969	1.81935	0.0134	1.81935	0.00776
											1.82581	0.02298	1.82581	0.02401	1.82581	0.0117183	1.82581	0.00559953	1.82581	0.0134	1.82581	0.00776
											1.83226	0.02298	1.83226	0.024	1.83226	0.011718	1.83226	0.00559937	1.83226	0.0134	1.83226	0.00776
											1.83871	0.02298	1.83871	0.024	1.83871	0.0117177	1.83871	0.00559922	1.83871	0.0134	1.83871	0.00776
											1.84516	0.02298	1.84516	0.024	1.84516	0.0117174	1.84516	0.00559906	1.84516	0.0134	1.84516	0.00776
											1.85161	0.02298	1.85161	0.024	1.85161	0.0117171	1.85161	0.00559891	1.85161	0.01339	1.85161	0.00776
											1.85806	0.02298	1.85806	0.024	1.85806	0.0117169	1.85806	0.00559876	1.85806	0.01339	1.85806	0.00776
											1.86452	0.02298	1.86452	0.024	1.86452	0.0117166	1.86452	0.00559861	1.86452	0.01339	1.86452	0.00776
											1.87097	0.02297	1.87097	0.024	1.87097	0.0117163	1.87097	0.00559846	1.87097	0.01339	1.87097	0.00776
											1.87742	0.02297	1.87742	0.024	1.87742	0.0117161	1.87742	0.00559831	1.87742	0.01339	1.87742	0.00776
											1.88387	0.02297	1.88387	0.024	1.88387	0.0117158	1.88387	0.00559817	1.88387	0.01339	1.88387	0.00776
											1.89032	0.02297	1.89032	0.024	1.89032	0.0117155	1.89032	0.00559803	1.89032	0.01339	1.89032	0.00776
											1.89677	0.02297	1.89677	0.024	1.89677	0.0117153	1.89677	0.00559789	1.89677	0.01339	1.89677	0.00776
											1.90323	0.02297	1.90323	0.024	1.90323	0.011715	1.90323	0.00559775	1.90323	0.01339	1.90323	0.00776
											1.90968	0.02297	1.90968	0.024	1.90968	0.0117148	1.90968	0.00559761	1.90968	0.01339	1.90968	0.00776
											1.91613	0.02297	1.91613	0.024	1.91613	0.0117145	1.91613	0.00559747	1.91613	0.01339	1.91613	0.00776
											1.92258	0.02297	1.92258	0.024	1.92258	0.0117143	1.92258	0.00559734	1.92258	0.01339	1.92258	0.00776
											1.92903	0.02297	1.92903	0.024	1.92903	0.0117141	1.92903	0.0055972	1.92903	0.01339	1.92903	0.00776
											1.93548	0.02297	1.93548	0.024	1.93548	0.0117138	1.93548	0.00559707	1.93548	0.01339	1.93548	0.00776
											1.94194	0.02297	1.94194	0.024	1.94194	0.0117136	1.94194	0.00559694	1.94194	0.01339	1.94194	0.00776
											1.94839	0.02297	1.94839	0.024	1.94839	0.0117133	1.94839	0.00559681	1.94839	0.01339	1.94839	0.00775
											1.95484	0.02297	1.95484	0.024	1.95484	0.0117131	1.95484	0.00559668	1.95484	0.01339	1.95484	0.00775
											1.96129	0.02297	1.96129	0.02399	1.96129	0.0117129	1.96129	0.00559656	1.96129	0.01339	1.96129	0.00775
											1.96774	0.02297	1.96774	0.02399	1.96774	0.0117127	1.96774	0.00559643	1.96774	0.01339	1.96774	0.00775
											1.97419	0.02297	1.97419	0.02399	1.97419	0.0117124	1.97419	0.00559631	1.97419	0.01339	1.97419	0.00775
											1.98065	0.02297	1.98065	0.02399	1.98065	0.0117122	1.98065	0.00559619	1.98065	0.01339	1.98065	0.00775
											1.9871	0.02297	1.9871	0.02399	1.9871	0.011712	1.9871	0.00559606	1.9871	0.01339	1.9871	0.00775
											1.99355	0.02297	1.99355	0.02399	1.99355	0.0117118	1.99355	0.00559594	1.99355	0.01339	1.99355	0.00775
											2	0.02297	2	0.02399	2	0.0117116	2	0.00559583	2	0.01339	2	0.00775
											2.00645	0.02297	2.00645	0.02399	2.00645	0.0117114	2.00645	0.00559571	2.00645	0.01339	2.00645	0.00775
											2.0129	0.02297	2.0129	0.02399	2.0129	0.0117111	2.0129	0.00559559	2.0129	0.01339	2.0129	0.00775
											2.01935	0.02297	2.01935	0.02399	2.01935	0.0117109	2.01935	0.00559548	2.01935	0.01339	2.01935	0.00775
											2.02581	0.02297	2.02581	0.02399	2.02581	0.0117107	2.02581	0.00559536	2.02581	0.01339	2.02581	0.00775
											2.03226	0.02297	2.03226	0.02399	2.03226	0.0117105	2.03226	0.00559525	2.03226	0.01339	2.03226	0.00775
											2.03871	0.02297	2.03871	0.02399	2.03871	0.0117103	2.03871	0.00559514	2.03871	0.01339	2.03871	0.00775
											2.04516	0.02297	2.04516	0.02399	2.04516	0.0117101	2.04516	0.00559503	2.04516	0.01339	2.04516	0.00775
											2.05161	0.02297	2.05161	0.02399	2.05161	0.0117099	2.05161	0.00559492	2.05161	0.01339	2.05161	0.00775
											2.05806	0.02297	2.05806	0.02399	2.05806	0.0117097	2.05806	0.00559481	2.05806	0.01339	2.05806	0.00775
											2.06452	0.02297	2.06452	0.02399	2.06452	0.0117095	2.06452	0.00559471	2.06452	0.01339	2.06452	0.00775
											2.07097	0.02297	2.07097	0.02399	2.07097	0.0117093	2.07097	0.0055946	2.07097	0.01339	2.07097	0.00775
											2.07742	0.02297	2.07742	0.02399	2.07742	0.0117092	2.07742	0.00559449	2.07742	0.01339	2.07742	0.00775
											2.08387	0.02297	2.08387	0.02399	2.08387	0.011709	2.08387	0.00559439	2.08387	0.01339	2.08387	0.00775
											2.09032	0.02297	2.09032	0.02399	2.09032	0.0117088	2.09032	0.00559429	2.09032	0.01339	2.09032	0.00775
											2.09677	0.02297	2.09677	0.02399	2.09677	0.0117086	2.09677	0.00559419	2.09677	0.01339	2.09677	0.00775
											2.10323	0.02297	2.10323	0.02399	2.10323	0.0117084	2.10323	0.00559409	2.10323	0.01338	2.10323	0.00775
											2.10968	0.02297	2.10968	0.02399	2.10968	0.0117082	2.10968	0.00559399	2.10968	0.01338	2.10968	0.00775
											2.11613	0.02297	2.11613	0.02399	2.11613	0.0117081	2.11613	0.00559389	2.11613	0.01338	2.11613	0.00775
											2.12258	0.02297	2.12258	0.02398	2.12258	0.0117079	2.12258	0.00559379	2.12258	0.01338	2.12258	0.00775
											2.12903	0.02297	2.12903	0.02398	2.12903	0.0117077	2.12903	0.00559369	2.12903	0.01338	2.12903	0.00775
											2.13548	0.02297	2.13548	0.02398	2.13548	0.0117075	2.13548	0.0055936	2.13548	0.01338	2.13548	0.00775
											2.14194	0.02297	2.14194	0.02398	2.14194	0.0117074	2.14194	0.0055935	2.14194	0.01338	2.14194	0.00775
											2.14839	0.02297	2.14839	0.02398	2.14839	0.0117072	2.14839	0.00559341	2.14839	0.01338	2.14839	0.00775
											2.15484	0.02297	2.15484	0.02398	2.15484	0.011707	2.15484	0.00559332	2.15484	0.01338	2.15484	0.00775
											2.16129	0.02297	2.16129	0.02398	2.16129	0.0117069	2.16129	0.00559322	2.16129	0.01338	2.16129	0.00775
											2.16774	0.02297	2.16774	0.02398	2.16774	0.0117067	2.16774	0.00559313	2.16774	0.01338	2.16774	0.00775
											2.17419	0.02297	2.17419	0.02398	2.17419	0.0117065	2.17419	0.00559304	2.17419	0.01338	2.17419	0.00775
											2.18065	0.02297	2.18065	0.02398	2.18065	0.0117064	2.18065	0.00559295	2.18065	0.01338	2.18065	0.00775
											2.1871	0.02297	2.1871	0.02398	2.1871	0.0117062	2.1871	0.00559287	2.1871	0.01338	2.1871	0.00775
											2.19355	0.02297	2.19355	0.02398	2.19355	0.0117061	2.19355	0.00559278	2.19355	0.01338	2.19355	0.00775
											2.2	0.02297	2.2	0.02398	2.2	0.0117059	2.2	0.00559269	2.2	0.01338	2.2	0.00775
											2.20645	0.02297	2.20645	0.02398	2.20645	0.0117057	2.20645	0.00559261	2.20645	0.01338	2.20645	0.00775
											2.2129	0.02297	2.2129	0.02398	2.2129	0.0117056	2.2129	0.00559252	2.2129	0.01338	2.2129	0.00775
											2.21935	0.02297	2.21935	0.02398	2.21935	0.0117054	2.21935	0.00559244	2.21935	0.01338	2.21935	0.00775
											2.22581	0.02297	2.22581	0.02398	2.22581	0.0117053	2.22581	0.00559235	2.22581	0.01338	2.22581	0.00775
											2.23226	0.02297	2.23226	0.02398	2.23226	0.0117051	2.23226	0.00559227	2.23226	0.01338	2.23226	0.00775
											2.23871	0.02297	2.23871	0.02398	2.23871	0.011705	2.23871	0.00559219	2.23871	0.01338	2.23871	0.00775
											2.24516	0.02297	2.24516	0.02398	2.24516	0.0117048	2.24516	0.00559211	2.24516	0.01338	2.24516	0.00775
											2.25161	0.02297	2.25161	0.02398	2.25161	0.0117047	2.25161	0.00559203	2.25161	0.01338	2.25161	0.00775
											2.25806	0.02297	2.25806	0.02398	2.25806	0.0117045	2.25806	0.00559195	2.25806	0.01338	2.25806	0.00775
											2.26452	0.02297	2.26452	0.02398	2.26452	0.0117044	2.26452	0.00559187	2.26452	0.01338	2.26452	0.00775
											2.27097	0.02297	2.27097	0.02398	2.27097	0.0117043	2.27097	0.00559179	2.27097	0.01338	2.27097	0.00775
											2.27742	0.02297	2.27742	0.02398	2.27742	0.0117041	2.27742	0.00559171	2.27742	0.01338	2.27742	0.00775
											2.28387	0.02297	2.28387	0.02398	2.28387	0.011704	2.28387	0.00559163	2.28387	0.01338	2.28387	0.00775
											2.29032	0.02297	2.29032	0.02398	2.29032	0.0117038	2.29032	0.00559156	2.29032	0.01338	2.29032	0.00775
											2.29677	0.02297	2.29677	0.02398	2.29677	0.0117037	2.29677	0.00559148	2.29677	0.01338	2.29677	0.00775
											2.30323	0.02297	2.30323	0.02398	2.30323	0.0117036	2.30323	0.00559141	2.30323	0.01338	2.30323	0.00775
											2.30968	0.02297	2.30968	0.02398	2.30968	0.0117034	2.30968	0.00559133	2.30968	0.01338	2.30968	0.00775
											2.31613	0.02297	2.31613	0.02398	2.31613	0.0117033	2.31613	0.00559126	2.31613	0.01338	2.31613	0.00775
											2.32258	0.02297	2.32258	0.02398	2.32258	0.0117032	2.32258	0.00559119	2.32258	0.01338	2.32258	0.00775
											2.32903	0.02297	2.32903	0.02398	2.32903	0.011703	2.32903	0.00559112	2.32903	0.01338	2.32903	0.00775
											2.33548	0.02297	2.33548	0.02398	2.33548	0.0117029	2.33548	0.00559104	2.33548	0.01338	2.33548	0.00775
											2.34194	0.02297	2.34194	0.02397	2.34194	0.0117028	2.34194	0.00559097	2.34194	0.01338	2.34194	0.00775
											2.34839	0.02297	2.34839	0.02397	2.34839	0.0117027	2.34839	0.0055909	2.34839	0.01338	2.34839	0.00775
											2.35484	0.02297	2.35484	0.02397	2.35484	0.0117025	2.35484	0.00559083	2.35484	0.01338	2.35484	0.00775
											2.36129	0.02297	2.36129	0.02397	2.36129	0.0117024	2.36129	0.00559076	2.36129	0.01338	2.36129	0.00775
											2.36774	0.02297	2.36774	0.02397	2.36774	0.0117023	2.36774	0.0055907	2.36774	0.01338	2.36774	0.00775
											2.37419	0.02297	2.37419	0.02397	2.37419	0.0117022	2.37419	0.00559063	2.37419	0.01338	2.37419	0.00775
											2.38065	0.02297	2.38065	0.02397	2.38065	0.011702	2.38065	0.00559056	2.38065	0.01338	2.38065	0.00775
											2.3871	0.02297	2.3871	0.02397	2.3871	0.0117019	2.3871	0.00559049	2.3871	0.01338	2.3871	0.00775
											2.39355	0.02297	2.39355	0.02397	2.39355	0.0117018	2.39355	0.00559043	2.39355	0.01338	2.39355	0.00775
											2.4	0.02297	2.4	0.02397	2.4	0.0117017	2.4	0.00559036	2.4	0.01338	2.4	0.00775
											2.40645	0.02297	2.40645	0.02397	2.40645	0.0117016	2.40645	0.0055903	2.40645	0.01338	2.40645	0.00775
											2.4129	0.02297	2.4129	0.02397	2.4129	0.0117014	2.4129	0.00559023	2.4129	0.01338	2.4129	0.00775
											2.41935	0.02297	2.41935	0.02397	2.41935	0.0117013	2.41935	0.00559017	2.41935	0.01338	2.41935	0.00775
											2.42581	0.02297	2.42581	0.02397	2.42581	0.0117012	2.42581	0.00559011	2.42581	0.01338	2.42581	0.00775
											2.43226	0.02297	2.43226	0.02397	2.43226	0.0117011	2.43226	0.00559004	2.43226	0.01338	2.43226	0.00775
											2.43871	0.02297	2.43871	0.02397	2.43871	0.011701	2.43871	0.00558998	2.43871	0.01338	2.43871	0.00775
											2.44516	0.02297	2.44516	0.02397	2.44516	0.0117009	2.44516	0.00558992	2.44516	0.01338	2.44516	0.00775
											2.45161	0.02297	2.45161	0.02397	2.45161	0.0117008	2.45161	0.00558986	2.45161	0.01338	2.45161	0.00775
											2.45806	0.02297	2.45806	0.02397	2.45806	0.0117007	2.45806	0.0055898	2.45806	0.01338	2.45806	0.00775
											2.46452	0.02297	2.46452	0.02397	2.46452	0.0117006	2.46452	0.00558974	2.46452	0.01338	2.46452	0.00775
											2.47097	0.02297	2.47097	0.02397	2.47097	0.0117004	2.47097	0.00558968	2.47097	0.01338	2.47097	0.00774
											2.47742	0.02297	2.47742	0.02397	2.47742	0.0117003	2.47742	0.00558962	2.47742	0.01338	2.47742	0.00774
											2.48387	0.02297	2.48387	0.02397	2.48387	0.0117002	2.48387	0.00558956	2.48387	0.01338	2.48387	0.00774
											2.49032	0.02297	2.49032	0.02397	2.49032	0.0117001	2.49032	0.0055895	2.49032	0.01338	2.49032	0.00774
											2.49677	0.02297	2.49677	0.02397	2.49677	0.0117	2.49677	0.00558945	2.49677	0.01338	2.49677	0.00774
											2.50323	0.02297	2.50323	0.02397	2.50323	0.0116999	2.50323	0.00558939	2.50323	0.01338	2.50323	0.00774
											2.50968	0.02297	2.50968	0.02397	2.50968	0.0116998	2.50968	0.00558933	2.50968	0.01338	2.50968	0.00774
											2.51613	0.02297	2.51613	0.02397	2.51613	0.0116997	2.51613	0.00558928	2.51613	0.01337	2.51613	0.00774
											2.52258	0.02297	2.52258	0.02397	2.52258	0.0116996	2.52258	0.00558922	2.52258	0.01337	2.52258	0.00774
											2.52903	0.02297	2.52903	0.02397	2.52903	0.0116995	2.52903	0.00558916	2.52903	0.01337	2.52903	0.00774
											2.53548	0.02297	2.53548	0.02397	2.53548	0.0116994	2.53548	0.00558911	2.53548	0.01337	2.53548	0.00774
											2.54194	0.02297	2.54194	0.02397	2.54194	0.0116993	2.54194	0.00558906	2.54194	0.01337	2.54194	0.00774
											2.54839	0.02297	2.54839	0.02397	2.54839	0.0116992	2.54839	0.005589	2.54839	0.01337	2.54839	0.00774
											2.55484	0.02297	2.55484	0.02397	2.55484	0.0116991	2.55484	0.00558895	2.55484	0.01337	2.55484	0.00774
											2.56129	0.02297	2.56129	0.02397	2.56129	0.011699	2.56129	0.00558889	2.56129	0.01337	2.56129	0.00774
											2.56774	0.02297	2.56774	0.02397	2.56774	0.0116989	2.56774	0.00558884	2.56774	0.01337	2.56774	0.00774
											2.57419	0.02297	2.57419	0.02397	2.57419	0.0116988	2.57419	0.00558879	2.57419	0.01337	2.57419	0.00774
											2.58065	0.02297	2.58065	0.02397	2.58065	0.0116987	2.58065	0.00558874	2.58065	0.01337	2.58065	0.00774
											2.5871	0.02297	2.5871	0.02397	2.5871	0.0116986	2.5871	0.00558869	2.5871	0.01337	2.5871	0.00774
											2.59355	0.02297	2.59355	0.02397	2.59355	0.0116986	2.59355	0.00558864	2.59355	0.01337	2.59355	0.00774
											2.6	0.02297	2.6	0.02397	2.6	0.0116985	2.6	0.00558859	2.6	0.01337	2.6	0.00774
											2.60645	0.02297	2.60645	0.02397	2.60645	0.0116984	2.60645	0.00558854	2.60645	0.01337	2.60645	0.00774
											2.6129	0.02297	2.6129	0.02397	2.6129	0.0116983	2.6129	0.00558849	2.6129	0.01337	2.6129	0.00774
											2.61935	0.02297	2.61935	0.02397	2.61935	0.0116982	2.61935	0.00558844	2.61935	0.01337	2.61935	0.00774
											2.62581	0.02297	2.62581	0.02397	2.62581	0.0116981	2.62581	0.00558839	2.62581	0.01337	2.62581	0.00774
											2.63226	0.02297	2.63226	0.02397	2.63226	0.011698	2.63226	0.00558834	2.63226	0.01337	2.63226	0.00774
											2.63871	0.02297	2.63871	0.02397	2.63871	0.0116979	2.63871	0.00558829	2.63871	0.01337	2.63871	0.00774
											2.64516	0.02297	2.64516	0.02397	2.64516	0.0116978	2.64516	0.00558824	2.64516	0.01337	2.64516	0.00774
											2.65161	0.02297	2.65161	0.02397	2.65161	0.0116978	2.65161	0.0055882	2.65161	0.01337	2.65161	0.00774
											2.65806	0.02297	2.65806	0.02396	2.65806	0.0116977	2.65806	0.00558815	2.65806	0.01337	2.65806	0.00774
											2.66452	0.02297	2.66452	0.02396	2.66452	0.0116976	2.66452	0.0055881	2.66452	0.01337	2.66452	0.00774
											2.67097	0.02297	2.67097	0.02396	2.67097	0.0116975	2.67097	0.00558805	2.67097	0.01337	2.67097	0.00774
											2.67742	0.02297	2.67742	0.02396	2.67742	0.0116974	2.67742	0.00558801	2.67742	0.01337	2.67742	0.00774
											2.68387	0.02297	2.68387	0.02396	2.68387	0.0116973	2.68387	0.00558796	2.68387	0.01337	2.68387	0.00774
											2.69032	0.02297	2.69032	0.02396	2.69032	0.0116973	2.69032	0.00558792	2.69032	0.01337	2.69032	0.00774
											2.69677	0.02297	2.69677	0.02396	2.69677	0.0116972	2.69677	0.00558787	2.69677	0.01337	2.69677	0.00774
											2.70323	0.02296	2.70323	0.02396	2.70323	0.0116971	2.70323	0.00558783	2.70323	0.01337	2.70323	0.00774
											2.70968	0.02296	2.70968	0.02396	2.70968	0.011697	2.70968	0.00558778	2.70968	0.01337	2.70968	0.00774
											2.71613	0.02296	2.71613	0.02396	2.71613	0.0116969	2.71613	0.00558774	2.71613	0.01337	2.71613	0.00774
											2.72258	0.02296	2.72258	0.02396	2.72258	0.0116969	2.72258	0.0055877	2.72258	0.01337	2.72258	0.00774
											2.72903	0.02296	2.72903	0.02396	2.72903	0.0116968	2.72903	0.00558765	2.72903	0.01337	2.72903	0.00774
											2.73548	0.02296	2.73548	0.02396	2.73548	0.0116967	2.73548	0.00558761	2.73548	0.01337	2.73548	0.00774
											2.74194	0.02296	2.74194	0.02396	2.74194	0.0116966	2.74194	0.00558757	2.74194	0.01337	2.74194	0.00774
											2.74839	0.02296	2.74839	0.02396	2.74839	0.0116965	2.74839	0.00558753	2.74839	0.01337	2.74839	0.00774
											2.75484	0.02296	2.75484	0.02396	2.75484	0.0116965	2.75484	0.00558748	2.75484	0.01337	2.75484	0.00774
											2.76129	0.02296	2.76129	0.02396	2.76129	0.0116964	2.76129	0.00558744	2.76129	0.01337	2.76129	0.00774
											2.76774	0.02296	2.76774	0.02396	2.76774	0.0116963	2.76774	0.0055874	2.76774	0.01337	2.76774	0.00774
											2.77419	0.02296	2.77419	0.02396	2.77419	0.0116962	2.77419	0.00558736	2.77419	0.01337	2.77419	0.00774
											2.78065	0.02296	2.78065	0.02396	2.78065	0.0116962	2.78065	0.00558732	2.78065	0.01337	2.78065	0.00774
											2.7871	0.02296	2.7871	0.02396	2.7871	0.0116961	2.7871	0.00558728	2.7871	0.01337	2.7871	0.00774
											2.79355	0.02296	2.79355	0.02396	2.79355	0.011696	2.79355	0.00558724	2.79355	0.01337	2.79355	0.00774
											2.8	0.02296	2.8	0.02396	2.8	0.011696	2.8	0.0055872	2.8	0.01337	2.8	0.00774
											2.80645	0.02296	2.80645	0.02396	2.80645	0.0116959	2.80645	0.00558716	2.80645	0.01337	2.80645	0.00774
											2.8129	0.02296	2.8129	0.02396	2.8129	0.0116958	2.8129	0.00558712	2.8129	0.01337	2.8129	0.00774
											2.81935	0.02296	2.81935	0.02396	2.81935	0.0116957	2.81935	0.00558708	2.81935	0.01337	2.81935	0.00774
											2.82581	0.02296	2.82581	0.02396	2.82581	0.0116957	2.82581	0.00558704	2.82581	0.01337	2.82581	0.00774
											2.83226	0.02296	2.83226	0.02396	2.83226	0.0116956	2.83226	0.005587	2.83226	0.01337	2.83226	0.00774
											2.83871	0.02296	2.83871	0.02396	2.83871	0.0116955	2.83871	0.00558697	2.83871	0.01337	2.83871	0.00774
											2.84516	0.02296	2.84516	0.02396	2.84516	0.0116955	2.84516	0.00558693	2.84516	0.01337	2.84516	0.00774
											2.85161	0.02296	2.85161	0.02396	2.85161	0.0116954	2.85161	0.00558689	2.85161	0.01337	2.85161	0.00774
											2.85806	0.02296	2.85806	0.02396	2.85806	0.0116953	2.85806	0.00558685	2.85806	0.01337	2.85806	0.00774
											2.86452	0.02296	2.86452	0.02396	2.86452	0.0116953	2.86452	0.00558682	2.86452	0.01337	2.86452	0.00774
											2.87097	0.02296	2.87097	0.02396	2.87097	0.0116952	2.87097	0.00558678	2.87097	0.01337	2.87097	0.00774
											2.87742	0.02296	2.87742	0.02396	2.87742	0.0116951	2.87742	0.00558674	2.87742	0.01337	2.87742	0.00774
											2.88387	0.02296	2.88387	0.02396	2.88387	0.0116951	2.88387	0.00558671	2.88387	0.01337	2.88387	0.00774
											2.89032	0.02296	2.89032	0.02396	2.89032	0.011695	2.89032	0.00558667	2.89032	0.01337	2.89032	0.00774
											2.89677	0.02296	2.89677	0.02396	2.89677	0.0116949	2.89677	0.00558663	2.89677	0.01337	2.89677	0.00774
											2.90323	0.02296	2.90323	0.02396	2.90323	0.0116949	2.90323	0.0055866	2.90323	0.01337	2.90323	0.00774
											2.90968	0.02296	2.90968	0.02396	2.90968	0.0116948	2.90968	0.00558656	2.90968	0.01337	2.90968	0.00774
											2.91613	0.02296	2.91613	0.02396	2.91613	0.0116947	2.91613	0.00558653	2.91613	0.01337	2.91613	0.00774
											2.92258	0.02296	2.92258	0.02396	2.92258	0.0116947	2.92258	0.00558649	2.92258	0.01337	2.92258	0.00774
											2.92903	0.02296	2.92903	0.02396	2.92903	0.0116946	2.92903	0.00558646	2.92903	0.01337	2.92903	0.00774
											2.93548	0.02296	2.93548	0.02396	2.93548	0.0116946	2.93548	0.00558642	2.93548	0.01337	2.93548	0.00774
											2.94194	0.02296	2.94194	0.02396	2.94194	0.0116945	2.94194	0.00558639	2.94194	0.01337	2.94194	0.00774
											2.94839	0.02296	2.94839	0.02396	2.94839	0.0116944	2.94839	0.00558636	2.94839	0.01337	2.94839	0.00774
											2.95484	0.02296	2.95484	0.02396	2.95484	0.0116944	2.95484	0.00558632	2.95484	0.01337	2.95484	0.00774
											2.96129	0.02296	2.96129	0.02396	2.96129	0.0116943	2.96129	0.00558629	2.96129	0.01337	2.96129	0.00774
											2.96774	0.02296	2.96774	0.02396	2.96774	0.0116943	2.96774	0.00558626	2.96774	0.01337	2.96774	0.00774
											2.97419	0.02296	2.97419	0.02396	2.97419	0.0116942	2.97419	0.00558622	2.97419	0.01337	2.97419	0.00774
											2.98065	0.02296	2.98065	0.02396	2.98065	0.0116941	2.98065	0.00558619	2.98065	0.01337	2.98065	0.00774
											2.9871	0.02296	2.9871	0.02396	2.9871	0.0116941	2.9871	0.00558616	2.9871	0.01337	2.9871	0.00774
											2.99355	0.02296	2.99355	0.02396	2.99355	0.011694	2.99355	0.00558613	2.99355	0.01337	2.99355	0.00774
											3	0.02296	3	0.02396	3	0.011694	3	0.00558609	3	0.01337	3	0.00774
											3.00645	0.02296	3.00645	0.02396	3.00645	0.0116939	3.00645	0.00558606	3.00645	0.01337	3.00645	0.00774
											3.0129	0.02296	3.0129	0.02396	3.0129	0.0116938	3.0129	0.00558603	3.0129	0.01337	3.0129	0.00774
											3.01935	0.02296	3.01935	0.02396	3.01935	0.0116938	3.01935	0.005586	3.01935	0.01337	3.01935	0.00774
											3.02581	0.02296	3.02581	0.02396	3.02581	0.0116937	3.02581	0.00558597	3.02581	0.01337	3.02581	0.00774
											3.03226	0.02296	3.03226	0.02396	3.03226	0.0116937	3.03226	0.00558594	3.03226	0.01337	3.03226	0.00774
											3.03871	0.02296	3.03871	0.02396	3.03871	0.0116936	3.03871	0.00558591	3.03871	0.01337	3.03871	0.00774
											3.04516	0.02296	3.04516	0.02396	3.04516	0.0116936	3.04516	0.00558588	3.04516	0.01337	3.04516	0.00774
											3.05161	0.02296	3.05161	0.02396	3.05161	0.0116935	3.05161	0.00558585	3.05161	0.01337	3.05161	0.00774
											3.05806	0.02296	3.05806	0.02396	3.05806	0.0116935	3.05806	0.00558582	3.05806	0.01337	3.05806	0.00774
											3.06452	0.02296	3.06452	0.02396	3.06452	0.0116934	3.06452	0.00558579	3.06452	0.01337	3.06452	0.00774
											3.07097	0.02296	3.07097	0.02396	3.07097	0.0116933	3.07097	0.00558576	3.07097	0.01337	3.07097	0.00774
											3.07742	0.02296	3.07742	0.02396	3.07742	0.0116933	3.07742	0.00558573	3.07742	0.01337	3.07742	0.00774
											3.08387	0.02296	3.08387	0.02396	3.08387	0.0116932	3.08387	0.0055857	3.08387	0.01337	3.08387	0.00774
											3.09032	0.02296	3.09032	0.02396	3.09032	0.0116932	3.09032	0.00558567	3.09032	0.01337	3.09032	0.00774
											3.09677	0.02296	3.09677	0.02396	3.09677	0.0116931	3.09677	0.00558564	3.09677	0.01337	3.09677	0.00774
											3.10323	0.02296	3.10323	0.02396	3.10323	0.0116931	3.10323	0.00558561	3.10323	0.01337	3.10323	0.00774
											3.10968	0.02296	3.10968	0.02396	3.10968	0.011693	3.10968	0.00558558	3.10968	0.01337	3.10968	0.00774
											3.11613	0.02296	3.11613	0.02396	3.11613	0.011693	3.11613	0.00558555	3.11613	0.01337	3.11613	0.00774
											3.12258	0.02296	3.12258	0.02396	3.12258	0.0116929	3.12258	0.00558553	3.12258	0.01337	3.12258	0.00774
											3.12903	0.02296	3.12903	0.02396	3.12903	0.0116929	3.12903	0.0055855	3.12903	0.01337	3.12903	0.00774
											3.13548	0.02296	3.13548	0.02396	3.13548	0.0116928	3.13548	0.00558547	3.13548	0.01337	3.13548	0.00774
											3.14194	0.02296	3.14194	0.02396	3.14194	0.0116928	3.14194	0.00558544	3.14194	0.01337	3.14194	0.00774
											3.14839	0.02296	3.14839	0.02396	3.14839	0.0116927	3.14839	0.00558542	3.14839	0.01337	3.14839	0.00774
											3.15484	0.02296	3.15484	0.02396	3.15484	0.0116927	3.15484	0.00558539	3.15484	0.01337	3.15484	0.00774
											3.16129	0.02296	3.16129	0.02396	3.16129	0.0116926	3.16129	0.00558536	3.16129	0.01337	3.16129	0.00774
											3.16774	0.02296	3.16774	0.02395	3.16774	0.0116926	3.16774	0.00558533	3.16774	0.01337	3.16774	0.00774
											3.17419	0.02296	3.17419	0.02395	3.17419	0.0116925	3.17419	0.00558531	3.17419	0.01337	3.17419	0.00774
											3.18065	0.02296	3.18065	0.02395	3.18065	0.0116925	3.18065	0.00558528	3.18065	0.01337	3.18065	0.00774
											3.1871	0.02296	3.1871	0.02395	3.1871	0.0116924	3.1871	0.00558526	3.1871	0.01337	3.1871	0.00774
											3.19355	0.02296	3.19355	0.02395	3.19355	0.0116924	3.19355	0.00558523	3.19355	0.01337	3.19355	0.00774
											3.2	0.02296	3.2	0.02395	3.2	0.0116923	3.2	0.0055852	3.2	0.01337	3.2	0.00774
											3.20645	0.02296	3.20645	0.02395	3.20645	0.0116923	3.20645	0.00558518	3.20645	0.01337	3.20645	0.00774
											3.2129	0.02296	3.2129	0.02395	3.2129	0.0116923	3.2129	0.00558515	3.2129	0.01337	3.2129	0.00774
											3.21935	0.02296	3.21935	0.02395	3.21935	0.0116922	3.21935	0.00558513	3.21935	0.01337	3.21935	0.00774
											3.22581	0.02296	3.22581	0.02395	3.22581	0.0116922	3.22581	0.0055851	3.22581	0.01337	3.22581	0.00774
											3.23226	0.02296	3.23226	0.02395	3.23226	0.0116921	3.23226	0.00558508	3.23226	0.01337	3.23226	0.00774
											3.23871	0.02296	3.23871	0.02395	3.23871	0.0116921	3.23871	0.00558505	3.23871	0.01337	3.23871	0.00774
											3.24516	0.02296	3.24516	0.02395	3.24516	0.011692	3.24516	0.00558503	3.24516	0.01337	3.24516	0.00774
											3.25161	0.02296	3.25161	0.02395	3.25161	0.011692	3.25161	0.005585	3.25161	0.01337	3.25161	0.00774
											3.25806	0.02296	3.25806	0.02395	3.25806	0.0116919	3.25806	0.00558498	3.25806	0.01337	3.25806	0.00774
											3.26452	0.02296	3.26452	0.02395	3.26452	0.0116919	3.26452	0.00558495	3.26452	0.01337	3.26452	0.00774
											3.27097	0.02296	3.27097	0.02395	3.27097	0.0116918	3.27097	0.00558493	3.27097	0.01337	3.27097	0.00774
											3.27742	0.02296	3.27742	0.02395	3.27742	0.0116918	3.27742	0.0055849	3.27742	0.01337	3.27742	0.00774
											3.28387	0.02296	3.28387	0.02395	3.28387	0.0116918	3.28387	0.00558488	3.28387	0.01337	3.28387	0.00774
											3.29032	0.02296	3.29032	0.02395	3.29032	0.0116917	3.29032	0.00558486	3.29032	0.01337	3.29032	0.00774
											3.29677	0.02296	3.29677	0.02395	3.29677	0.0116917	3.29677	0.00558483	3.29677	0.01337	3.29677	0.00774
											3.30323	0.02296	3.30323	0.02395	3.30323	0.0116916	3.30323	0.00558481	3.30323	0.01337	3.30323	0.00774
											3.30968	0.02296	3.30968	0.02395	3.30968	0.0116916	3.30968	0.00558478	3.30968	0.01337	3.30968	0.00774
											3.31613	0.02296	3.31613	0.02395	3.31613	0.0116915	3.31613	0.00558476	3.31613	0.01337	3.31613	0.00774
											3.32258	0.02296	3.32258	0.02395	3.32258	0.0116915	3.32258	0.00558474	3.32258	0.01337	3.32258	0.00774
											3.32903	0.02296	3.32903	0.02395	3.32903	0.0116915	3.32903	0.00558472	3.32903	0.01337	3.32903	0.00774
											3.33548	0.02296	3.33548	0.02395	3.33548	0.0116914	3.33548	0.00558469	3.33548	0.01337	3.33548	0.00774
											3.34194	0.02296	3.34194	0.02395	3.34194	0.0116914	3.34194	0.00558467	3.34194	0.01337	3.34194	0.00774
											3.34839	0.02296	3.34839	0.02395	3.34839	0.0116913	3.34839	0.00558465	3.34839	0.01337	3.34839	0.00774
											3.35484	0.02296	3.35484	0.02395	3.35484	0.0116913	3.35484	0.00558462	3.35484	0.01337	3.35484	0.00774
											3.36129	0.02296	3.36129	0.02395	3.36129	0.0116913	3.36129	0.0055846	3.36129	0.01337	3.36129	0.00774
											3.36774	0.02296	3.36774	0.02395	3.36774	0.0116912	3.36774	0.00558458	3.36774	0.01337	3.36774	0.00774
											3.37419	0.02296	3.37419	0.02395	3.37419	0.0116912	3.37419	0.00558456	3.37419	0.01337	3.37419	0.00774
											3.38065	0.02296	3.38065	0.02395	3.38065	0.0116911	3.38065	0.00558454	3.38065	0.01337	3.38065	0.00774
											3.3871	0.02296	3.3871	0.02395	3.3871	0.0116911	3.3871	0.00558451	3.3871	0.01337	3.3871	0.00774
											3.39355	0.02296	3.39355	0.02395	3.39355	0.0116911	3.39355	0.00558449	3.39355	0.01337	3.39355	0.00774
											3.4	0.02296	3.4	0.02395	3.4	0.011691	3.4	0.00558447	3.4	0.01337	3.4	0.00774
											3.40645	0.02296	3.40645	0.02395	3.40645	0.011691	3.40645	0.00558445	3.40645	0.01337	3.40645	0.00774
											3.4129	0.02296	3.4129	0.02395	3.4129	0.0116909	3.4129	0.00558443	3.4129	0.01337	3.4129	0.00774
											3.41935	0.02296	3.41935	0.02395	3.41935	0.0116909	3.41935	0.00558441	3.41935	0.01337	3.41935	0.00774
											3.42581	0.02296	3.42581	0.02395	3.42581	0.0116909	3.42581	0.00558439	3.42581	0.01336	3.42581	0.00774
											3.43226	0.02296	3.43226	0.02395	3.43226	0.0116908	3.43226	0.00558437	3.43226	0.01336	3.43226	0.00774
											3.43871	0.02296	3.43871	0.02395	3.43871	0.0116908	3.43871	0.00558435	3.43871	0.01336	3.43871	0.00774
											3.44516	0.02296	3.44516	0.02395	3.44516	0.0116908	3.44516	0.00558432	3.44516	0.01336	3.44516	0.00774
											3.45161	0.02296	3.45161	0.02395	3.45161	0.0116907	3.45161	0.0055843	3.45161	0.01336	3.45161	0.00774
											3.45806	0.02296	3.45806	0.02395	3.45806	0.0116907	3.45806	0.00558428	3.45806	0.01336	3.45806	0.00774
											3.46452	0.02296	3.46452	0.02395	3.46452	0.0116906	3.46452	0.00558426	3.46452	0.01336	3.46452	0.00774
											3.47097	0.02296	3.47097	0.02395	3.47097	0.0116906	3.47097	0.00558424	3.47097	0.01336	3.47097	0.00774
											3.47742	0.02296	3.47742	0.02395	3.47742	0.0116906	3.47742	0.00558422	3.47742	0.01336	3.47742	0.00774
											3.48387	0.02296	3.48387	0.02395	3.48387	0.0116905	3.48387	0.0055842	3.48387	0.01336	3.48387	0.00774
											3.49032	0.02296	3.49032	0.02395	3.49032	0.0116905	3.49032	0.00558418	3.49032	0.01336	3.49032	0.00774
											3.49677	0.02296	3.49677	0.02395	3.49677	0.0116905	3.49677	0.00558416	3.49677	0.01336	3.49677	0.00774
											3.50323	0.02296	3.50323	0.02395	3.50323	0.0116904	3.50323	0.00558414	3.50323	0.01336	3.50323	0.00774
											3.50968	0.02296	3.50968	0.02395	3.50968	0.0116904	3.50968	0.00558412	3.50968	0.01336	3.50968	0.00774
											3.51613	0.02296	3.51613	0.02395	3.51613	0.0116904	3.51613	0.00558411	3.51613	0.01336	3.51613	0.00774
											3.52258	0.02296	3.52258	0.02395	3.52258	0.0116903	3.52258	0.00558409	3.52258	0.01336	3.52258	0.00774
											3.52903	0.02296	3.52903	0.02395	3.52903	0.0116903	3.52903	0.00558407	3.52903	0.01336	3.52903	0.00774
											3.53548	0.02296	3.53548	0.02395	3.53548	0.0116903	3.53548	0.00558405	3.53548	0.01336	3.53548	0.00774
											3.54194	0.02296	3.54194	0.02395	3.54194	0.0116902	3.54194	0.00558403	3.54194	0.01336	3.54194	0.00774
											3.54839	0.02296	3.54839	0.02395	3.54839	0.0116902	3.54839	0.00558401	3.54839	0.01336	3.54839	0.00774
											3.55484	0.02296	3.55484	0.02395	3.55484	0.0116902	3.55484	0.00558399	3.55484	0.01336	3.55484	0.00774
											3.56129	0.02296	3.56129	0.02395	3.56129	0.0116901	3.56129	0.00558397	3.56129	0.01336	3.56129	0.00774
											3.56774	0.02296	3.56774	0.02395	3.56774	0.0116901	3.56774	0.00558395	3.56774	0.01336	3.56774	0.00774
											3.57419	0.02296	3.57419	0.02395	3.57419	0.0116901	3.57419	0.00558394	3.57419	0.01336	3.57419	0.00774
											3.58065	0.02296	3.58065	0.02395	3.58065	0.01169	3.58065	0.00558392	3.58065	0.01336	3.58065	0.00774
											3.5871	0.02296	3.5871	0.02395	3.5871	0.01169	3.5871	0.0055839	3.5871	0.01336	3.5871	0.00774
											3.59355	0.02296	3.59355	0.02395	3.59355	0.01169	3.59355	0.00558388	3.59355	0.01336	3.59355	0.00774
											3.6	0.02296	3.6	0.02395	3.6	0.0116899	3.6	0.00558386	3.6	0.01336	3.6	0.00774
											3.60645	0.02296	3.60645	0.02395	3.60645	0.0116899	3.60645	0.00558385	3.60645	0.01336	3.60645	0.00774
											3.6129	0.02296	3.6129	0.02395	3.6129	0.0116899	3.6129	0.00558383	3.6129	0.01336	3.6129	0.00774
											3.61935	0.02296	3.61935	0.02395	3.61935	0.0116898	3.61935	0.00558381	3.61935	0.01336	3.61935	0.00774
											3.62581	0.02296	3.62581	0.02395	3.62581	0.0116898	3.62581	0.00558379	3.62581	0.01336	3.62581	0.00774
											3.63226	0.02296	3.63226	0.02395	3.63226	0.0116898	3.63226	0.00558378	3.63226	0.01336	3.63226	0.00774
											3.63871	0.02296	3.63871	0.02395	3.63871	0.0116897	3.63871	0.00558376	3.63871	0.01336	3.63871	0.00774
											3.64516	0.02296	3.64516	0.02395	3.64516	0.0116897	3.64516	0.00558374	3.64516	0.01336	3.64516	0.00774
											3.65161	0.02296	3.65161	0.02395	3.65161	0.0116897	3.65161	0.00558372	3.65161	0.01336	3.65161	0.00774
											3.65806	0.02296	3.65806	0.02395	3.65806	0.0116896	3.65806	0.00558371	3.65806	0.01336	3.65806	0.00774
											3.66452	0.02296	3.66452	0.02395	3.66452	0.0116896	3.66452	0.00558369	3.66452	0.01336	3.66452	0.00774
											3.67097	0.02296	3.67097	0.02395	3.67097	0.0116896	3.67097	0.00558367	3.67097	0.01336	3.67097	0.00774
											3.67742	0.02296	3.67742	0.02395	3.67742	0.0116896	3.67742	0.00558366	3.67742	0.01336	3.67742	0.00774
											3.68387	0.02296	3.68387	0.02395	3.68387	0.0116895	3.68387	0.00558364	3.68387	0.01336	3.68387	0.00774
											3.69032	0.02296	3.69032	0.02395	3.69032	0.0116895	3.69032	0.00558362	3.69032	0.01336	3.69032	0.00774
											3.69677	0.02296	3.69677	0.02395	3.69677	0.0116895	3.69677	0.00558361	3.69677	0.01336	3.69677	0.00774
											3.70323	0.02296	3.70323	0.02395	3.70323	0.0116894	3.70323	0.00558359	3.70323	0.01336	3.70323	0.00774
											3.70968	0.02296	3.70968	0.02395	3.70968	0.0116894	3.70968	0.00558357	3.70968	0.01336	3.70968	0.00774
											3.71613	0.02296	3.71613	0.02395	3.71613	0.0116894	3.71613	0.00558356	3.71613	0.01336	3.71613	0.00774
											3.72258	0.02296	3.72258	0.02395	3.72258	0.0116893	3.72258	0.00558354	3.72258	0.01336	3.72258	0.00774
											3.72903	0.02296	3.72903	0.02395	3.72903	0.0116893	3.72903	0.00558353	3.72903	0.01336	3.72903	0.00774
											3.73548	0.02296	3.73548	0.02395	3.73548	0.0116893	3.73548	0.00558351	3.73548	0.01336	3.73548	0.00774
											3.74194	0.02296	3.74194	0.02395	3.74194	0.0116893	3.74194	0.00558349	3.74194	0.01336	3.74194	0.00774
											3.74839	0.02296	3.74839	0.02395	3.74839	0.0116892	3.74839	0.00558348	3.74839	0.01336	3.74839	0.00774
											3.75484	0.02296	3.75484	0.02395	3.75484	0.0116892	3.75484	0.00558346	3.75484	0.01336	3.75484	0.00774
											3.76129	0.02296	3.76129	0.02395	3.76129	0.0116892	3.76129	0.00558345	3.76129	0.01336	3.76129	0.00774
											3.76774	0.02296	3.76774	0.02395	3.76774	0.0116891	3.76774	0.00558343	3.76774	0.01336	3.76774	0.00774
											3.77419	0.02296	3.77419	0.02395	3.77419	0.0116891	3.77419	0.00558342	3.77419	0.01336	3.77419	0.00774
											3.78065	0.02296	3.78065	0.02395	3.78065	0.0116891	3.78065	0.0055834	3.78065	0.01336	3.78065	0.00774
											3.7871	0.02296	3.7871	0.02395	3.7871	0.0116891	3.7871	0.00558338	3.7871	0.01336	3.7871	0.00774
											3.79355	0.02296	3.79355	0.02395	3.79355	0.011689	3.79355	0.00558337	3.79355	0.01336	3.79355	0.00774
											3.8	0.02296	3.8	0.02395	3.8	0.011689	3.8	0.00558335	3.8	0.01336	3.8	0.00774
											3.80645	0.02296	3.80645	0.02395	3.80645	0.011689	3.80645	0.00558334	3.80645	0.01336	3.80645	0.00774
											3.8129	0.02296	3.8129	0.02395	3.8129	0.011689	3.8129	0.00558332	3.8129	0.01336	3.8129	0.00774
											3.81935	0.02296	3.81935	0.02395	3.81935	0.0116889	3.81935	0.00558331	3.81935	0.01336	3.81935	0.00774
											3.82581	0.02296	3.82581	0.02395	3.82581	0.0116889	3.82581	0.00558329	3.82581	0.01336	3.82581	0.00774
											3.83226	0.02296	3.83226	0.02395	3.83226	0.0116889	3.83226	0.00558328	3.83226	0.01336	3.83226	0.00774
											3.83871	0.02296	3.83871	0.02395	3.83871	0.0116888	3.83871	0.00558327	3.83871	0.01336	3.83871	0.00774
											3.84516	0.02296	3.84516	0.02395	3.84516	0.0116888	3.84516	0.00558325	3.84516	0.01336	3.84516	0.00774
											3.85161	0.02296	3.85161	0.02395	3.85161	0.0116888	3.85161	0.00558324	3.85161	0.01336	3.85161	0.00774
											3.85806	0.02296	3.85806	0.02395	3.85806	0.0116888	3.85806	0.00558322	3.85806	0.01336	3.85806	0.00774
											3.86452	0.02296	3.86452	0.02395	3.86452	0.0116887	3.86452	0.00558321	3.86452	0.01336	3.86452	0.00774
											3.87097	0.02296	3.87097	0.02395	3.87097	0.0116887	3.87097	0.00558319	3.87097	0.01336	3.87097	0.00774
											3.87742	0.02296	3.87742	0.02395	3.87742	0.0116887	3.87742	0.00558318	3.87742	0.01336	3.87742	0.00774
											3.88387	0.02296	3.88387	0.02395	3.88387	0.0116887	3.88387	0.00558316	3.88387	0.01336	3.88387	0.00774
											3.89032	0.02296	3.89032	0.02395	3.89032	0.0116886	3.89032	0.00558315	3.89032	0.01336	3.89032	0.00774
											3.89677	0.02296	3.89677	0.02395	3.89677	0.0116886	3.89677	0.00558314	3.89677	0.01336	3.89677	0.00774
											3.90323	0.02296	3.90323	0.02395	3.90323	0.0116886	3.90323	0.00558312	3.90323	0.01336	3.90323	0.00774
											3.90968	0.02296	3.90968	0.02395	3.90968	0.0116886	3.90968	0.00558311	3.90968	0.01336	3.90968	0.00774
											3.91613	0.02296	3.91613	0.02395	3.91613	0.0116885	3.91613	0.0055831	3.91613	0.01336	3.91613	0.00774
											3.92258	0.02296	3.92258	0.02395	3.92258	0.0116885	3.92258	0.00558308	3.92258	0.01336	3.92258	0.00774
											3.92903	0.02296	3.92903	0.02395	3.92903	0.0116885	3.92903	0.00558307	3.92903	0.01336	3.92903	0.00774
											3.93548	0.02296	3.93548	0.02395	3.93548	0.0116885	3.93548	0.00558305	3.93548	0.01336	3.93548	0.00774
											3.94194	0.02296	3.94194	0.02395	3.94194	0.0116884	3.94194	0.00558304	3.94194	0.01336	3.94194	0.00774
											3.94839	0.02296	3.94839	0.02395	3.94839	0.0116884	3.94839	0.00558303	3.94839	0.01336	3.94839	0.00774
											3.95484	0.02296	3.95484	0.02395	3.95484	0.0116884	3.95484	0.00558301	3.95484	0.01336	3.95484	0.00774
											3.96129	0.02296	3.96129	0.02395	3.96129	0.0116884	3.96129	0.005583	3.96129	0.01336	3.96129	0.00774
											3.96774	0.02296	3.96774	0.02395	3.96774	0.0116883	3.96774	0.00558299	3.96774	0.01336	3.96774	0.00774
											3.97419	0.02296	3.97419	0.02395	3.97419	0.0116883	3.97419	0.00558297	3.97419	0.01336	3.97419	0.00774
											3.98065	0.02296	3.98065	0.02395	3.98065	0.0116883	3.98065	0.00558296	3.98065	0.01336	3.98065	0.00774
											3.9871	0.02296	3.9871	0.02395	3.9871	0.0116883	3.9871	0.00558295	3.9871	0.01336	3.9871	0.00774
											3.99355	0.02296	3.99355	0.02395	3.99355	0.0116882	3.99355	0.00558294	3.99355	0.01336	3.99355	0.00774
											4	0.02296	4	0.02395	4	0.0116882	4	0.00558292	4	0.01336	4	0.00774

## Sheet: Fig 3c Data
	f(probe)
f (pump)	0	0	0.00351803	0.00703606	0.0105541	0.0140721	0.0175901	0.0211082	0.0246262	0.0281442	0.0316623	0.0351803	0.0386983	0.0422164	0.0457344	0.0492524	0.0527704	0.0562885	0.0598065	0.0633245	0.0668426	0.0703606	0.0738786	0.0773967	0.0809147	0.0844327	0.0879507	0.0914688	0.0949868	0.0985048	0.102023	0.105541	0.109059	0.112577	0.116095	0.119613	0.123131	0.126649	0.130167	0.133685	0.137203	0.140721	0.144239	0.147757	0.151275	0.154793	0.158311	0.161829	0.165347
	0	4.5195e-14	4.51485e-14	4.50099e-14	4.47811e-14	4.4465e-14	4.40647e-14	4.35834e-14	4.30239e-14	4.2389e-14	4.1681e-14	4.09023e-14	4.00549e-14	3.91406e-14	3.81619e-14	3.71223e-14	3.60269e-14	3.48825e-14	3.36966e-14	3.24763e-14	3.12283e-14	2.9958e-14	2.86697e-14	2.73667e-14	2.6051e-14	2.47231e-14	2.33824e-14	2.20282e-14	2.06613e-14	1.92851e-14	1.79062e-14	1.65342e-14	1.5182e-14	1.38654e-14	1.26031e-14	1.14164e-14	1.03289e-14	9.36599e-15	8.55448e-15	7.92049e-15	7.48623e-15	7.26463e-15	7.25452e-15	7.43916e-15	7.78964e-15	8.27101e-15	8.84818e-15	9.48989e-15	1.01704e-14
	0.00444444	5.65139e-12	1.77117e-12	6.66734e-12	1.21487e-11	1.71229e-11	2.13328e-11	2.46672e-11	2.71627e-11	2.89619e-11	3.02289e-11	3.10861e-11	3.16174e-11	3.19078e-11	3.20483e-11	3.20913e-11	3.20157e-11	3.17577e-11	3.12821e-11	3.06159e-11	2.98144e-11	2.89074e-11	2.78974e-11	2.68108e-11	2.5736e-11	2.47899e-11	2.40454e-11	2.34969e-11	2.30989e-11	2.2819e-11	2.26418e-11	2.2538e-11	2.24537e-11	2.23339e-11	2.21447e-11	2.18634e-11	2.14563e-11	2.08798e-11	2.01079e-11	1.91546e-11	1.80679e-11	1.69036e-11	1.57063e-11	1.45118e-11	1.33583e-11	1.2294e-11	1.1377e-11	1.06761e-11	1.02616e-11
	0.00888889	6.56978e-10	3.21213e-10	1.46643e-10	4.37849e-10	7.55305e-10	1.03917e-09	1.2768e-09	1.46418e-09	1.6034e-09	1.70112e-09	1.76655e-09	1.80911e-09	1.83656e-09	1.85392e-09	1.86338e-09	1.86501e-09	1.85777e-09	1.84042e-09	1.81209e-09	1.77254e-09	1.72231e-09	1.66296e-09	1.59735e-09	1.52969e-09	1.46513e-09	1.40865e-09	1.36378e-09	1.33158e-09	1.31071e-09	1.29841e-09	1.29171e-09	1.28811e-09	1.28555e-09	1.28193e-09	1.27476e-09	1.2612e-09	1.23865e-09	1.20536e-09	1.16099e-09	1.10672e-09	1.04497e-09	9.78822e-10	9.11372e-10	8.45275e-10	7.82685e-10	7.25742e-10	6.77345e-10	6.41442e-10
	0.0133333	9.85759e-09	6.56566e-09	3.24466e-09	2.05162e-09	4.86491e-09	7.96521e-09	1.07187e-08	1.29892e-08	1.47444e-08	1.60175e-08	1.68869e-08	1.74535e-08	1.78163e-08	1.80523e-08	1.82069e-08	1.82952e-08	1.83109e-08	1.82379e-08	1.80591e-08	1.77615e-08	1.73395e-08	1.67977e-08	1.61544e-08	1.54445e-08	1.47189e-08	1.40371e-08	1.34548e-08	1.30081e-08	1.27043e-08	1.25246e-08	1.24365e-08	1.24082e-08	1.24141e-08	1.24329e-08	1.24412e-08	1.24104e-08	1.2309e-08	1.21099e-08	1.17975e-08	1.13722e-08	1.08503e-08	1.02602e-08	9.63563e-09	9.00857e-09	8.40444e-09	7.84241e-09	7.34149e-09	6.92823e-09
	0.0177778	6.17242e-08	4.73502e-08	3.16223e-08	1.67337e-08	1.32583e-08	2.55508e-08	3.95498e-08	5.19521e-08	6.20113e-08	6.95947e-08	7.49158e-08	7.84062e-08	8.05898e-08	8.19572e-08	8.28693e-08	8.35152e-08	8.39283e-08	8.40394e-08	8.37349e-08	8.29008e-08	8.14488e-08	7.93345e-08	7.65772e-08	7.32796e-08	6.96413e-08	6.59497e-08	6.25355e-08	5.96949e-08	5.76051e-08	5.62799e-08	5.55982e-08	5.53834e-08	5.54755e-08	5.5753e-08	5.61089e-08	5.64167e-08	5.65192e-08	5.62516e-08	5.54814e-08	5.41452e-08	5.22658e-08	4.99469e-08	4.73471e-08	4.46426e-08	4.19887e-08	3.94965e-08	3.724e-08	3.52905e-08
	0.0222222	2.32678e-07	1.94454e-07	1.49772e-07	1.02146e-07	6.07149e-08	5.42185e-08	8.74318e-08	1.27226e-07	1.62592e-07	1.90746e-07	2.11272e-07	2.24983e-07	2.33397e-07	2.38286e-07	2.41245e-07	2.43374e-07	2.45163e-07	2.4657e-07	2.47224e-07	2.46621e-07	2.44275e-07	2.39804e-07	2.33004e-07	2.23921e-07	2.12929e-07	2.00768e-07	1.88499e-07	1.77321e-07	1.68278e-07	1.61939e-07	1.58271e-07	1.56785e-07	1.56862e-07	1.57986e-07	1.59783e-07	1.61897e-07	1.6387e-07	1.65135e-07	1.65125e-07	1.63424e-07	1.59878e-07	1.54641e-07	1.48132e-07	1.40932e-07	1.33646e-07	1.2676e-07	1.20572e-07	1.15232e-07
	0.0266667	6.19543e-07	5.50605e-07	4.62973e-07	3.61538e-07	2.56796e-07	1.73213e-07	1.61835e-07	2.24716e-07	3.0552e-07	3.78046e-07	4.34481e-07	4.73638e-07	4.97663e-07	5.10509e-07	5.16685e-07	5.20123e-07	5.23369e-07	5.27301e-07	5.31406e-07	5.34337e-07	5.34459e-07	5.30228e-07	5.20434e-07	5.04396e-07	4.82176e-07	4.5478e-07	4.24247e-07	3.93501e-07	3.65835e-07	3.44057e-07	3.29593e-07	3.22164e-07	3.20331e-07	3.22463e-07	3.27345e-07	3.34118e-07	3.41858e-07	3.49285e-07	3.54843e-07	3.57066e-07	3.54982e-07	3.4838e-07	3.37857e-07	3.24677e-07	3.10464e-07	2.96784e-07	2.8477e-07	2.74948e-07
	0.0311111	1.26226e-06	1.17916e-06	1.05748e-06	9.00798e-07	7.20659e-07	5.40196e-07	4.04595e-07	3.80418e-07	4.6706e-07	5.90266e-07	7.02873e-07	7.87684e-07	8.41609e-07	8.68907e-07	8.77753e-07	8.77504e-07	8.76223e-07	8.78834e-07	8.86487e-07	8.97213e-07	9.07264e-07	9.1238e-07	9.08635e-07	8.92959e-07	8.63571e-07	8.20434e-07	7.65663e-07	7.03699e-07	6.40982e-07	5.84852e-07	5.41612e-07	5.14379e-07	5.02282e-07	5.01947e-07	5.09934e-07	5.23962e-07	5.42419e-07	5.63256e-07	5.83476e-07	5.9958e-07	6.08502e-07	6.08468e-07	5.99451e-07	5.83175e-07	5.62731e-07	5.41834e-07	5.23837e-07	5.1083e-07
	0.0355556	2.04794e-06	2.00061e-06	1.89424e-06	1.72462e-06	1.49913e-06	1.23875e-06	9.81973e-07	7.90971e-07	7.36196e-07	8.18312e-07	9.58875e-07	1.09133e-06	1.18533e-06	1.23385e-06	1.24328e-06	1.22754e-06	1.20326e-06	1.1852e-06	1.18227e-06	1.19579e-06	1.2206e-06	1.248e-06	1.26858e-06	1.27392e-06	1.25752e-06	1.21553e-06	1.14746e-06	1.05681e-06	9.5135e-07	8.42625e-07	7.44265e-07	6.6865e-07	6.22476e-07	6.04398e-07	6.07957e-07	6.26978e-07	6.57828e-07	6.97758e-07	7.42542e-07	7.86017e-07	8.21481e-07	8.43605e-07	8.49814e-07	8.40876e-07	8.20775e-07	7.95945e-07	7.73764e-07	7.60461e-07
	0.04	2.68036e-06	2.73624e-06	2.72855e-06	2.6364e-06	2.45322e-06	2.18979e-06	1.87587e-06	1.56155e-06	1.31615e-06	1.20652e-06	1.24e-06	1.34974e-06	1.4602e-06	1.52755e-06	1.53784e-06	1.49738e-06	1.42518e-06	1.3469e-06	1.28811e-06	1.26645e-06	1.28538e-06	1.33446e-06	1.39581e-06	1.4508e-06	1.48358e-06	1.48236e-06	1.44009e-06	1.35513e-06	1.23193e-06	1.08118e-06	9.19148e-07	7.65946e-07	6.42074e-07	5.62341e-07	5.29249e-07	5.34231e-07	5.67507e-07	6.23157e-07	6.95628e-07	7.76096e-07	8.53178e-07	9.16001e-07	9.5693e-07	9.73107e-07	9.67011e-07	9.46284e-07	9.22658e-07	9.09387e-07
	0.0444444	2.78759e-06	2.98419e-06	3.14939e-06	3.23876e-06	3.22107e-06	3.08478e-06	2.84073e-06	2.52224e-06	2.18332e-06	1.89247e-06	1.71266e-06	1.66267e-06	1.6984e-06	1.74952e-06	1.76273e-06	1.71378e-06	1.6026e-06	1.44643e-06	1.27491e-06	1.12648e-06	1.04106e-06	1.04151e-06	1.11632e-06	1.22994e-06	1.34564e-06	1.43558e-06	1.48089e-06	1.4705e-06	1.40088e-06	1.27615e-06	1.10781e-06	9.13329e-07	7.1364e-07	5.297e-07	3.79363e-07	2.77354e-07	2.39729e-07	2.74485e-07	3.62989e-07	4.79208e-07	6.02413e-07	7.15732e-07	8.06069e-07	8.65224e-07	8.9091e-07	8.87561e-07	8.66982e-07	8.48145e-07
	0.0488889	2.15973e-06	2.44124e-06	2.77525e-06	3.09411e-06	3.33553e-06	3.45572e-06	3.43483e-06	3.27858e-06	3.01736e-06	2.70283e-06	2.40042e-06	2.17295e-06	2.05288e-06	2.02159e-06	2.02415e-06	2.00502e-06	1.92921e-06	1.7845e-06	1.57604e-06	1.32069e-06	1.04451e-06	7.87093e-07	6.17156e-07	6.17213e-07	7.65054e-07	9.62616e-07	1.14674e-06	1.28588e-06	1.36342e-06	1.37232e-06	1.31417e-06	1.19885e-06	1.04324e-06	8.68478e-07	6.95738e-07	5.40843e-07	4.09702e-07	2.98735e-07	2.05691e-07	1.56615e-07	2.00055e-07	2.99901e-07	4.07065e-07	4.98889e-07	5.631e-07	5.93566e-07	5.90741e-07	5.64656e-07
	0.0533333	1.06337e-06	1.19356e-06	1.53376e-06	1.99822e-06	2.48091e-06	2.9005e-06	3.20199e-06	3.35621e-06	3.3604e-06	3.23772e-06	3.03403e-06	2.81029e-06	2.62753e-06	2.52404e-06	2.49717e-06	2.50882e-06	2.51049e-06	2.46434e-06	2.3503e-06	2.16403e-06	1.91195e-06	1.60659e-06	1.26386e-06	9.0387e-07	5.62735e-07	3.61903e-07	4.97475e-07	7.7745e-07	1.04699e-06	1.26166e-06	1.40212e-06	1.4608e-06	1.44088e-06	1.35618e-06	1.22985e-06	1.09033e-06	9.64023e-07	8.65028e-07	7.88538e-07	7.16026e-07	6.28628e-07	5.16836e-07	3.8294e-07	2.41517e-07	1.34843e-07	1.55777e-07	2.36943e-07	2.88232e-07
	0.0577778	9.81833e-07	7.68318e-07	4.15276e-07	2.41195e-07	7.56239e-07	1.36187e-06	1.94468e-06	2.44979e-06	2.84169e-06	3.1064e-06	3.25248e-06	3.30804e-06	3.31285e-06	3.30585e-06	3.31166e-06	3.33285e-06	3.35277e-06	3.34623e-06	3.29017e-06	3.16972e-06	2.9792e-06	2.72027e-06	2.39914e-06	2.02462e-06	1.60771e-06	1.164e-06	7.23996e-07	3.99416e-07	5.0687e-07	8.51833e-07	1.18118e-06	1.43294e-06	1.58367e-06	1.62816e-06	1.57831e-06	1.46275e-06	1.32306e-06	1.2027e-06	1.12694e-06	1.08652e-06	1.0467e-06	9.72677e-07	8.45728e-07	6.65875e-07	4.51165e-07	2.54022e-07	2.42637e-07	4.08367e-07
	0.0622222	1.48523e-06	1.68641e-06	1.73204e-06	1.58564e-06	1.24198e-06	7.2177e-07	7.86761e-08	6.80229e-07	1.44644e-06	2.18463e-06	2.84941e-06	3.40949e-06	3.84856e-06	4.16394e-06	4.36306e-06	4.45914e-06	4.46706e-06	4.40037e-06	4.26999e-06	4.08403e-06	3.8484e-06	3.56725e-06	3.24322e-06	2.8777e-06	2.47147e-06	2.02604e-06	1.54598e-06	1.04236e-06	5.43014e-07	2.35358e-07	5.58718e-07	9.49541e-07	1.2582e-06	1.45265e-06	1.52248e-06	1.47725e-06	1.34848e-06	1.18894e-06	1.06271e-06	1.01298e-06	1.02464e-06	1.03984e-06	1.00628e-06	8.98373e-07	7.16536e-07	4.87963e-07	3.09465e-07	4.00203e-07
	0.0666667	1.21668e-06	1.63774e-06	2.12334e-06	2.49083e-06	2.64121e-06	2.52518e-06	2.13941e-06	1.54327e-06	9.7715e-07	1.17168e-06	2.04822e-06	3.03948e-06	3.95421e-06	4.70509e-06	5.24543e-06	5.55856e-06	5.6528e-06	5.55569e-06	5.307e-06	4.95141e-06	4.53178e-06	4.08402e-06	3.63398e-06	3.19649e-06	2.77637e-06	2.37073e-06	1.97224e-06	1.57285e-06	1.16785e-06	7.609e-07	3.79667e-07	2.385e-07	5.06621e-07	7.85005e-07	9.83895e-07	1.0778e-06	1.06096e-06	9.47628e-07	7.75971e-07	6.14793e-07	5.54096e-07	6.1242e-07	7.01053e-07	7.40662e-07	6.95033e-07	5.55138e-07	3.28442e-07	5.97415e-08
	0.0711111	1.82203e-06	1.40262e-06	1.53764e-06	2.14336e-06	2.79883e-06	3.26426e-06	3.42193e-06	3.2336e-06	2.74842e-06	2.16015e-06	1.93822e-06	2.492e-06	3.49369e-06	4.54119e-06	5.42952e-06	6.05647e-06	6.38039e-06	6.40423e-06	6.16389e-06	5.71635e-06	5.12793e-06	4.46434e-06	3.78433e-06	3.13775e-06	2.56729e-06	2.11063e-06	1.79513e-06	1.61915e-06	1.53682e-06	1.47615e-06	1.37392e-06	1.19379e-06	9.28809e-07	6.01443e-07	2.88949e-07	3.05841e-07	5.63901e-07	7.63618e-07	8.4685e-07	8.05369e-07	6.60885e-07	4.67272e-07	3.36268e-07	3.92279e-07	5.30376e-07	6.27021e-07	6.40278e-07	5.66258e-07
	0.0755556	3.68894e-06	3.12222e-06	2.422e-06	1.9457e-06	2.13748e-06	2.8058e-06	3.46762e-06	3.85504e-06	3.86176e-06	3.50242e-06	2.9339e-06	2.52996e-06	2.76762e-06	3.60006e-06	4.60204e-06	5.47908e-06	6.0831e-06	6.35544e-06	6.2981e-06	5.95427e-06	5.39036e-06	4.67946e-06	3.88901e-06	3.07577e-06	2.2913e-06	1.60519e-06	1.16198e-06	1.15757e-06	1.47468e-06	1.83348e-06	2.08863e-06	2.17451e-06	2.06352e-06	1.75851e-06	1.29424e-06	7.46493e-07	3.56364e-07	6.43814e-07	1.04692e-06	1.30386e-06	1.3724e-06	1.26576e-06	1.03962e-06	7.94636e-07	6.78313e-07	7.61428e-07	9.21709e-07	1.03877e-06
	0.08	4.90716e-06	4.84344e-06	4.41116e-06	3.70606e-06	2.96525e-06	2.60081e-06	2.8748e-06	3.46831e-06	3.95227e-06	4.10202e-06	3.86394e-06	3.331e-06	2.77091e-06	2.62651e-06	3.11012e-06	3.90023e-06	4.63883e-06	5.13827e-06	5.33014e-06	5.22069e-06	4.86134e-06	4.32319e-06	3.67455e-06	2.96561e-06	2.22455e-06	1.46695e-06	7.27911e-07	4.02012e-07	1.00056e-06	1.66669e-06	2.22755e-06	2.61685e-06	2.78584e-06	2.70673e-06	2.38213e-06	1.85463e-06	1.22327e-06	7.32726e-07	8.51281e-07	1.28248e-06	1.60838e-06	1.72459e-06	1.6303e-06	1.38242e-06	1.08654e-06	8.95546e-07	9.26704e-07	1.10258e-06
	0.0844444	4.5353e-06	5.11988e-06	5.35042e-06	5.18679e-06	4.6762e-06	3.98159e-06	3.40253e-06	3.26967e-06	3.59073e-06	4.02311e-06	4.25645e-06	4.15283e-06	3.72816e-06	3.13596e-06	2.66376e-06	2.61421e-06	2.96351e-06	3.40482e-06	3.70194e-06	3.76257e-06	3.59293e-06	3.25574e-06	2.83325e-06	2.39162e-06	1.95468e-06	1.5023e-06	9.9659e-07	4.17929e-07	2.83491e-07	9.71889e-07	1.66119e-06	2.2723e-06	2.73443e-06	2.98502e-06	2.98087e-06	2.71015e-06	2.20293e-06	1.54174e-06	9.04494e-07	7.43879e-07	1.13163e-06	1.50538e-06	1.67867e-06	1.63062e-06	1.40746e-06	1.1003e-06	8.43682e-07	7.92762e-07
	0.0888889	2.88413e-06	3.75512e-06	4.54334e-06	5.07851e-06	5.26272e-06	5.08413e-06	4.63873e-06	4.14149e-06	3.87316e-06	3.97779e-06	4.30287e-06	4.57343e-06	4.60562e-06	4.35885e-06	3.92098e-06	3.4743e-06	3.21361e-06	3.19575e-06	3.2832e-06	3.28855e-06	3.10336e-06	2.71945e-06	2.20856e-06	1.69705e-06	1.32873e-06	1.16526e-06	1.09267e-06	9.4854e-07	6.59721e-07	3.08871e-07	5.624e-07	1.18892e-06	1.83583e-06	2.39883e-06	2.79576e-06	2.96187e-06	2.86094e-06	2.49696e-06	1.92256e-06	1.24972e-06	7.2258e-07	7.93543e-07	1.16799e-06	1.42483e-06	1.47863e-06	1.34906e-06	1.10056e-06	8.19331e-07
	0.0933333	2.57178e-06	2.56512e-06	2.98095e-06	3.65661e-06	4.32858e-06	4.79734e-06	4.96448e-06	4.84715e-06	4.58258e-06	4.38801e-06	4.42845e-06	4.67032e-06	4.92586e-06	5.02314e-06	4.90456e-06	4.63997e-06	4.38632e-06	4.28707e-06	4.34917e-06	4.43308e-06	4.3675e-06	4.04527e-06	3.44993e-06	2.64605e-06	1.76345e-06	1.01639e-06	8.00394e-07	1.06345e-06	1.26383e-06	1.23188e-06	9.66819e-07	5.72693e-07	5.59683e-07	1.14903e-06	1.82883e-06	2.42062e-06	2.82252e-06	2.96476e-06	2.81857e-06	2.40778e-06	1.81688e-06	1.20846e-06	8.83045e-07	1.0314e-06	1.29665e-06	1.43176e-06	1.40083e-06	1.24971e-06
	0.0977778	3.92146e-06	3.75007e-06	3.49847e-06	3.32161e-06	3.4008e-06	3.75418e-06	4.20147e-06	4.54236e-06	4.68417e-06	4.66821e-06	4.63206e-06	4.70593e-06	4.89551e-06	5.08021e-06	5.12717e-06	4.99523e-06	4.7727e-06	4.63982e-06	4.73556e-06	5.01425e-06	5.2755e-06	5.31096e-06	4.99562e-06	4.30692e-06	3.312e-06	2.14511e-06	1.00741e-06	5.86492e-07	1.2319e-06	1.74289e-06	1.94167e-06	1.83114e-06	1.47023e-06	9.98702e-07	8.32695e-07	1.31803e-06	1.99921e-06	2.58477e-06	2.94118e-06	3.00078e-06	2.75945e-06	2.28413e-06	1.71923e-06	1.29299e-06	1.21003e-06	1.34541e-06	1.44388e-06	1.41952e-06
	0.102222	3.96882e-06	4.38747e-06	4.6364e-06	4.63752e-06	4.41644e-06	4.11366e-06	3.92578e-06	3.96244e-06	4.15502e-06	4.36342e-06	4.52245e-06	4.66688e-06	4.8531e-06	5.06476e-06	5.19991e-06	5.14747e-06	4.87817e-06	4.50286e-06	4.2664e-06	4.39081e-06	4.83031e-06	5.30568e-06	5.538e-06	5.36153e-06	4.733e-06	3.71169e-06	2.42994e-06	1.05795e-06	2.3736e-07	1.30357e-06	2.05619e-06	2.45408e-06	2.50566e-06	2.25614e-06	1.78742e-06	1.26484e-06	1.08991e-06	1.52614e-06	2.15147e-06	2.65161e-06	2.88979e-06	2.8237e-06	2.49614e-06	2.0356e-06	1.64207e-06	1.48574e-06	1.50832e-06	1.50888e-06
	0.106667	2.7506e-06	3.30719e-06	4.10616e-06	4.84575e-06	5.30197e-06	5.3823e-06	5.13131e-06	4.70761e-06	4.32145e-06	4.13047e-06	4.16178e-06	4.35819e-06	4.67086e-06	5.06097e-06	5.44653e-06	5.69517e-06	5.67803e-06	5.34071e-06	4.7643e-06	4.20794e-06	4.04525e-06	4.42087e-06	5.04403e-06	5.52143e-06	5.59956e-06	5.18124e-06	4.29531e-06	3.06397e-06	1.67313e-06	4.92764e-07	1.13583e-06	2.0495e-06	2.65129e-06	2.90954e-06	2.84677e-06	2.51251e-06	1.99062e-06	1.45638e-06	1.28547e-06	1.66603e-06	2.20294e-06	2.58588e-06	2.69347e-06	2.52713e-06	2.19818e-06	1.90589e-06	1.81569e-06	1.86564e-06
	0.111111	3.17247e-06	2.6342e-06	2.60597e-06	3.39095e-06	4.49573e-06	5.42896e-06	5.94319e-06	5.97632e-06	5.61096e-06	5.03152e-06	4.46928e-06	4.1382e-06	4.16575e-06	4.54774e-06	5.16567e-06	5.83683e-06	6.3598e-06	6.56121e-06	6.34664e-06	5.75022e-06	4.98215e-06	4.44404e-06	4.51496e-06	5.09785e-06	5.73247e-06	6.03779e-06	5.82715e-06	5.07604e-06	3.88087e-06	2.4201e-06	9.51762e-07	8.04371e-07	1.89113e-06	2.73002e-06	3.22795e-06	3.39136e-06	3.25169e-06	2.85902e-06	2.30839e-06	1.80266e-06	1.67045e-06	1.97544e-06	2.36275e-06	2.55654e-06	2.47695e-06	2.21101e-06	1.98826e-06	2.01973e-06
	0.115556	4.53779e-06	4.20125e-06	3.45865e-06	2.68875e-06	2.77469e-06	3.86412e-06	5.13407e-06	6.06781e-06	6.46466e-06	6.31391e-06	5.7351e-06	4.93145e-06	4.16514e-06	3.75211e-06	3.94168e-06	4.66156e-06	5.59446e-06	6.42522e-06	6.91737e-06	6.93298e-06	6.46368e-06	5.67075e-06	4.91979e-06	4.6841e-06	5.09794e-06	5.7571e-06	6.18643e-06	6.11122e-06	5.45215e-06	4.2777e-06	2.75688e-06	1.11871e-06	5.92465e-07	1.88938e-06	2.90747e-06	3.57741e-06	3.91113e-06	3.93633e-06	3.68491e-06	3.21467e-06	2.65634e-06	2.2494e-06	2.21179e-06	2.42564e-06	2.57092e-06	2.45864e-06	2.11214e-06	1.78808e-06
	0.12	4.11271e-06	4.66637e-06	4.76912e-06	4.27943e-06	3.34949e-06	2.6511e-06	3.19128e-06	4.54802e-06	5.82947e-06	6.63162e-06	6.82847e-06	6.45572e-06	5.64852e-06	4.60308e-06	3.59782e-06	3.08875e-06	3.47611e-06	4.47492e-06	5.54962e-06	6.34625e-06	6.66545e-06	6.44292e-06	5.77124e-06	4.93644e-06	4.4107e-06	4.5485e-06	5.12613e-06	5.62683e-06	5.69102e-06	5.17928e-06	4.12309e-06	2.67391e-06	1.06154e-06	6.61393e-07	2.00504e-06	3.08082e-06	3.82675e-06	4.26204e-06	4.41586e-06	4.30545e-06	3.95662e-06	3.4551e-06	2.98938e-06	2.78861e-06	2.8742e-06	2.98546e-06	2.85741e-06	2.40326e-06
	0.124444	2.55506e-06	3.16826e-06	4.14177e-06	4.8144e-06	4.83886e-06	4.18167e-06	3.20794e-06	2.93371e-06	4.01367e-06	5.54444e-06	6.79622e-06	7.47762e-06	7.52269e-06	6.99717e-06	6.039e-06	4.83172e-06	3.65349e-06	3.02896e-06	3.4504e-06	4.51183e-06	5.56755e-06	6.25472e-06	6.40925e-06	6.02743e-06	5.27917e-06	4.52755e-06	4.23121e-06	4.5167e-06	4.98641e-06	5.18575e-06	4.87333e-06	4.01154e-06	2.71547e-06	1.22846e-06	7.47622e-07	1.99274e-06	3.09444e-06	3.89844e-06	4.42254e-06	4.70134e-06	4.74186e-06	4.53833e-06	4.13595e-06	3.69634e-06	3.47178e-06	3.57328e-06	3.78573e-06	3.78262e-06
	0.128889	4.4567e-06	3.49963e-06	3.07919e-06	3.80793e-06	4.85482e-06	5.4059e-06	5.17225e-06	4.30593e-06	3.54126e-06	4.03072e-06	5.58372e-06	7.20724e-06	8.36445e-06	8.85947e-06	8.68773e-06	7.95479e-06	6.82638e-06	5.52745e-06	4.41841e-06	4.04417e-06	4.63189e-06	5.67384e-06	6.59889e-06	7.08766e-06	7.03098e-06	6.50656e-06	5.77641e-06	5.23283e-06	5.15462e-06	5.40063e-06	5.55676e-06	5.29272e-06	4.4852e-06	3.1996e-06	1.66182e-06	7.44125e-07	1.8738e-06	3.05685e-06	3.94081e-06	4.54323e-06	4.91932e-06	5.07978e-06	4.99021e-06	4.64996e-06	4.19392e-06	3.91814e-06	4.05201e-06	4.42714e-06
	0.133333	6.83384e-06	6.44939e-06	5.37833e-06	4.28881e-06	4.22568e-06	5.15332e-06	5.99435e-06	6.10669e-06	5.43407e-06	4.50369e-06	4.46043e-06	5.78684e-06	7.57499e-06	9.04797e-06	9.86503e-06	9.9491e-06	9.3793e-06	8.32331e-06	7.0111e-06	5.76817e-06	5.06036e-06	5.24672e-06	6.09192e-06	7.03664e-06	7.67408e-06	7.8246e-06	7.51133e-06	6.94133e-06	6.44225e-06	6.26915e-06	6.36362e-06	6.39588e-06	6.03836e-06	5.13354e-06	3.71918e-06	2.00839e-06	7.46464e-07	1.85365e-06	3.13929e-06	4.07822e-06	4.70444e-06	5.11519e-06	5.34521e-06	5.33521e-06	5.0198e-06	4.46837e-06	3.98866e-06	3.99203e-06
	0.137778	6.64476e-06	7.62746e-06	7.67774e-06	6.8084e-06	5.53762e-06	4.88287e-06	5.42812e-06	6.34449e-06	6.71744e-06	6.26253e-06	5.30907e-06	4.85169e-06	5.79286e-06	7.5634e-06	9.22665e-06	1.02894e-05	1.05894e-05	1.01654e-05	9.17632e-06	7.8544e-06	6.50632e-06	5.54222e-06	5.35266e-06	5.8967e-06	6.70441e-06	7.34167e-06	7.59003e-06	7.43839e-06	7.057e-06	6.72861e-06	6.66761e-06	6.81403e-06	6.8669e-06	6.51284e-06	5.58641e-06	4.11339e-06	2.30971e-06	9.12977e-07	1.93718e-06	3.29491e-06	4.27197e-06	4.90204e-06	5.33469e-06	5.65535e-06	5.79388e-06	5.60345e-06	5.0328e-06	4.28547e-06
	0.142222	4.43707e-06	6.07042e-06	7.57008e-06	8.17496e-06	7.7165e-06	6.55017e-06	5.56526e-06	5.678e-06	6.55392e-06	7.17366e-06	7.01017e-06	6.17669e-06	5.4521e-06	5.93302e-06	7.57841e-06	9.42914e-06	1.08105e-05	1.14346e-05	1.12663e-05	1.04324e-05	9.16168e-06	7.75737e-06	6.59091e-06	6.02614e-06	6.15401e-06	6.66088e-06	7.13258e-06	7.31444e-06	7.15925e-06	6.8132e-06	6.55456e-06	6.60839e-06	6.91464e-06	7.1493e-06	6.96283e-06	6.15062e-06	4.70814e-06	2.84424e-06	1.24108e-06	1.99517e-06	3.46673e-06	4.54372e-06	5.21024e-06	5.67463e-06	6.12019e-06	6.5064e-06	6.60697e-06	6.22975e-06
	0.146667	5.32669e-06	4.60636e-06	5.68325e-06	7.42131e-06	8.53949e-06	8.56844e-06	7.66558e-06	6.56549e-06	6.29881e-06	7.03803e-06	7.85956e-06	8.01458e-06	7.40506e-06	6.62123e-06	6.76836e-06	8.26992e-06	1.03273e-05	1.20944e-05	1.3119e-05	1.32615e-05	1.26026e-05	1.13806e-05	9.9493e-06	8.73418e-06	8.10645e-06	8.13644e-06	8.51946e-06	8.84596e-06	8.84645e-06	8.46087e-06	7.84114e-06	7.31312e-06	7.20046e-06	7.51155e-06	7.87819e-06	7.84804e-06	7.12532e-06	5.64882e-06	3.60857e-06	1.63199e-06	2.03592e-06	3.70437e-06	4.92678e-06	5.58924e-06	5.96123e-06	6.39625e-06	6.97015e-06	7.39787e-06
	0.151111	8.12556e-06	6.93209e-06	5.74128e-06	6.03305e-06	7.61843e-06	9.03994e-06	9.47545e-06	8.8574e-06	7.76626e-06	7.22792e-06	7.76633e-06	8.68101e-06	9.08139e-06	8.67949e-06	7.91549e-06	7.85672e-06	9.22221e-06	1.14332e-05	1.35316e-05	1.49011e-05	1.52851e-05	1.47062e-05	1.34105e-05	1.18313e-05	1.05311e-05	9.99783e-06	1.02775e-05	1.09277e-05	1.14216e-05	1.14345e-05	1.08969e-05	9.98111e-06	9.0674e-06	8.59441e-06	8.70785e-06	9.05823e-06	9.0893e-06	8.38785e-06	6.81443e-06	4.52502e-06	2.09738e-06	2.04023e-06	3.97523e-06	5.40117e-06	6.02752e-06	6.11092e-06	6.20229e-06	6.68358e-06
	0.155556	7.73145e-06	8.36077e-06	7.75501e-06	6.65798e-06	6.50835e-06	7.82822e-06	9.41593e-06	1.02038e-05	9.89641e-06	8.90791e-06	8.2012e-06	8.53018e-06	9.47476e-06	1.0089e-05	9.89955e-06	9.1706e-06	8.87789e-06	9.984e-06	1.22282e-05	1.46081e-05	1.63335e-05	1.69965e-05	1.65139e-05	1.50823e-05	1.31637e-05	1.14712e-05	1.07661e-05	1.12599e-05	1.23657e-05	1.33241e-05	1.36672e-05	1.32666e-05	1.22883e-05	1.11458e-05	1.03711e-05	1.02647e-05	1.05669e-05	1.06548e-05	9.98021e-06	8.2866e-06	5.65241e-06	2.55725e-06	1.92723e-06	4.56678e-06	6.60506e-06	7.55467e-06	7.52774e-06	7.07845e-06
	0.16	4.24381e-06	6.34438e-06	7.93047e-06	8.15005e-06	7.43772e-06	7.10276e-06	8.17583e-06	9.91673e-06	1.11082e-05	1.1211e-05	1.04589e-05	9.73245e-06	9.93965e-06	1.09614e-05	1.18772e-05	1.20377e-05	1.15119e-05	1.11216e-05	1.19502e-05	1.41612e-05	1.68724e-05	1.91193e-05	2.02809e-05	2.00968e-05	1.86361e-05	1.62943e-05	1.38213e-05	1.22609e-05	1.23488e-05	1.36627e-05	1.51378e-05	1.6e-05	1.59534e-05	1.5101e-05	1.38669e-05	1.28619e-05	1.25341e-05	1.27384e-05	1.2805e-05	1.20301e-05	1.00064e-05	6.71764e-06	2.5752e-06	2.411e-06	6.51348e-06	9.68647e-06	1.14328e-05	1.17389e-05
	0.164444	1.00699e-05	6.70938e-06	6.95977e-06	8.7091e-06	9.5136e-06	9.17015e-06	8.78007e-06	9.62849e-06	1.14481e-05	1.29786e-05	1.34496e-05	1.29506e-05	1.23314e-05	1.25959e-05	1.38126e-05	1.51046e-05	1.57137e-05	1.56023e-05	1.55151e-05	1.65179e-05	1.89637e-05	2.21362e-05	2.49884e-05	2.67089e-05	2.686e-05	2.53878e-05	2.2631e-05	1.9348e-05	1.66994e-05	1.5815e-05	1.67374e-05	1.83349e-05	1.94824e-05	1.9634e-05	1.87907e-05	1.73798e-05	1.60798e-05	1.54401e-05	1.53826e-05	1.51839e-05	1.39984e-05	1.12957e-05	7.01546e-06	1.67751e-06	4.59773e-06	1.01171e-05	1.44013e-05	1.68751e-05
	0.168889	2.12554e-05	1.56231e-05	1.11354e-05	9.94889e-06	1.11018e-05	1.19292e-05	1.16868e-05	1.12846e-05	1.20198e-05	1.38157e-05	1.5436e-05	1.60036e-05	1.55752e-05	1.50566e-05	1.55047e-05	1.69933e-05	1.86233e-05	1.96189e-05	1.99732e-05	2.04649e-05	2.20971e-05	2.51426e-05	2.88818e-05	3.22336e-05	3.42974e-05	3.45453e-05	3.28747e-05	2.96366e-05	2.56604e-05	2.22081e-05	2.05499e-05	2.09402e-05	2.23014e-05	2.33359e-05	2.33317e-05	2.22278e-05	2.04706e-05	1.87917e-05	1.77779e-05	1.73404e-05	1.66858e-05	1.48809e-05	1.13567e-05	6.13028e-06	1.85931e-06	8.01906e-06	1.44045e-05	1.92683e-05
	0.173333	3.13542e-05	2.57228e-05	1.93161e-05	1.41842e-05	1.23855e-05	1.31017e-05	1.37336e-05	1.34137e-05	1.30081e-05	1.37344e-05	1.54458e-05	1.69065e-05	1.72772e-05	1.67124e-05	1.62378e-05	1.69077e-05	1.86466e-05	2.04807e-05	2.17067e-05	2.24585e-05	2.35927e-05	2.59872e-05	2.96895e-05	3.38748e-05	3.74566e-05	3.95421e-05	3.96116e-05	3.75884e-05	3.38833e-05	2.94168e-05	2.55378e-05	2.35389e-05	2.36401e-05	2.47258e-05	2.54565e-05	2.51005e-05	2.36174e-05	2.14977e-05	1.9505e-05	1.82127e-05	1.74697e-05	1.64247e-05	1.41473e-05	1.01821e-05	5.13731e-06	5.27673e-06	1.17358e-05	1.80569e-05
	0.177778	3.76338e-05	3.32366e-05	2.68863e-05	1.99242e-05	1.44577e-05	1.24893e-05	1.30441e-05	1.3491e-05	1.3054e-05	1.26661e-05	1.34255e-05	1.49821e-05	1.60989e-05	1.60825e-05	1.52684e-05	1.48188e-05	1.57051e-05	1.75853e-05	1.94206e-05	2.06749e-05	2.1685e-05	2.33585e-05	2.63606e-05	3.04585e-05	3.47386e-05	3.81776e-05	3.9977e-05	3.96973e-05	3.73279e-05	3.33403e-05	2.87114e-05	2.48195e-05	2.28983e-05	2.30082e-05	2.39364e-05	2.43851e-05	2.37155e-05	2.19663e-05	1.96735e-05	1.76066e-05	1.62986e-05	1.55363e-05	1.44724e-05	1.23218e-05	9.03574e-06	6.55941e-06	9.14172e-06	1.46886e-05
	0.182222	3.89622e-05	3.6364e-05	3.1357e-05	2.4614e-05	1.74485e-05	1.18845e-05	9.96682e-06	1.05637e-05	1.09029e-05	1.03851e-05	1.00517e-05	1.08518e-05	1.21848e-05	1.28638e-05	1.24095e-05	1.135e-05	1.09635e-05	1.20449e-05	1.38981e-05	1.5499e-05	1.65703e-05	1.76596e-05	1.96479e-05	2.29056e-05	2.69508e-05	3.08812e-05	3.38276e-05	3.51505e-05	3.45231e-05	3.19966e-05	2.80574e-05	2.36596e-05	2.01345e-05	1.86158e-05	1.89679e-05	1.98878e-05	2.01985e-05	1.94183e-05	1.76731e-05	1.55127e-05	1.36841e-05	1.26915e-05	1.23118e-05	1.17981e-05	1.06473e-05	9.26477e-06	9.32446e-06	1.19832e-05
	0.186667	3.56317e-05	3.48512e-05	3.18131e-05	2.67159e-05	2.01993e-05	1.33578e-05	7.81704e-06	5.78162e-06	6.49988e-06	6.82621e-06	6.29283e-06	6.04024e-06	6.8767e-06	7.95622e-06	8.23039e-06	7.43793e-06	6.21442e-06	5.955e-06	7.19877e-06	8.81496e-06	9.95687e-06	1.06677e-05	1.16572e-05	1.36735e-05	1.67489e-05	2.02685e-05	2.34781e-05	2.57368e-05	2.6588e-05	2.58084e-05	2.34658e-05	1.99776e-05	1.61611e-05	1.32218e-05	1.22384e-05	1.29371e-05	1.39629e-05	1.43194e-05	1.36916e-05	1.22474e-05	1.04859e-05	9.10544e-06	8.64221e-06	8.94371e-06	9.39238e-06	9.64789e-06	9.96061e-06	1.09313e-05
	0.191111	2.88355e-05	2.96047e-05	2.8606e-05	2.58216e-05	2.14733e-05	1.60699e-05	1.03688e-05	5.28651e-06	2.14122e-06	2.46367e-06	2.88582e-06	2.39566e-06	2.11302e-06	2.95986e-06	3.8387e-06	3.9424e-06	3.12708e-06	1.78465e-06	1.56551e-06	2.91208e-06	4.02626e-06	4.54658e-06	4.79201e-06	5.54751e-06	7.31534e-06	9.80365e-06	1.24569e-05	1.4789e-05	1.64076e-05	1.70173e-05	1.64541e-05	1.4737e-05	1.21147e-05	9.11911e-06	6.68264e-06	6.00939e-06	6.97306e-06	8.15016e-06	8.71331e-06	8.45957e-06	7.51132e-06	6.2218e-06	5.19637e-06	5.12742e-06	6.02994e-06	7.27818e-06	8.43989e-06	9.43116e-06
	0.195556	2.0105e-05	2.20757e-05	2.28538e-05	2.23858e-05	2.06752e-05	1.78376e-05	1.41506e-05	1.00573e-05	6.10851e-06	2.89522e-06	1.24896e-06	1.4575e-06	1.38194e-06	6.55961e-07	4.36982e-07	1.391e-06	1.96557e-06	2.01447e-06	1.60043e-06	9.76603e-07	6.44725e-07	8.02772e-07	7.94946e-07	4.82421e-07	9.50776e-07	2.25742e-06	3.86562e-06	5.57077e-06	7.18057e-06	8.48882e-06	9.28826e-06	9.40746e-06	8.7589e-06	7.3799e-06	5.45763e-06	3.37758e-06	2.08927e-06	2.80837e-06	4.07846e-06	4.90954e-06	5.09254e-06	4.63585e-06	3.68047e-06	2.58996e-06	2.31024e-06	3.39844e-06	4.91208e-06	6.25882e-06
	0.2	1.10417e-05	1.37615e-05	1.58821e-05	1.73089e-05	1.79067e-05	1.7518e-05	1.60514e-05	1.35776e-05	1.03779e-05	6.92139e-06	3.80662e-06	1.8362e-06	1.70738e-06	1.81605e-06	1.27767e-06	3.59734e-07	9.71167e-07	1.79609e-06	2.10377e-06	1.81962e-06	1.06849e-06	3.16573e-07	1.02384e-06	1.70681e-06	1.98223e-06	1.79209e-06	1.16267e-06	1.63297e-07	1.12775e-06	2.58319e-06	4.04391e-06	5.30111e-06	6.13426e-06	6.36628e-06	5.91782e-06	4.83992e-06	3.31899e-06	1.7066e-06	1.12145e-06	2.13318e-06	3.03276e-06	3.44016e-06	3.30497e-06	2.66564e-06	1.61555e-06	2.99562e-07	1.1151e-06	2.41126e-06
	0.204444	3.77726e-06	6.07427e-06	8.87062e-06	1.15465e-05	1.37293e-05	1.50963e-05	1.53918e-05	1.45004e-05	1.25099e-05	9.72311e-06	6.60666e-06	3.69831e-06	1.5578e-06	9.70085e-07	1.15252e-06	8.91541e-07	4.57808e-07	7.21654e-07	1.05416e-06	9.70111e-07	4.34891e-07	4.33059e-07	1.37596e-06	2.18988e-06	2.71748e-06	2.90696e-06	2.79545e-06	2.46935e-06	2.05969e-06	1.84322e-06	2.19956e-06	3.04998e-06	3.99692e-06	4.71505e-06	4.98884e-06	4.72052e-06	3.93812e-06	2.78043e-06	1.46422e-06	4.33015e-07	1.10069e-06	1.85801e-06	2.29943e-06	2.43417e-06	2.32642e-06	2.07039e-06	1.77376e-06	1.51205e-06
	0.208889	4.54459e-06	2.17058e-06	2.87682e-06	5.91416e-06	8.86951e-06	1.12062e-05	1.26384e-05	1.30236e-05	1.23717e-05	1.08457e-05	8.73042e-06	6.37474e-06	4.12247e-06	2.27264e-06	1.17779e-06	1.18946e-06	1.50134e-06	1.55469e-06	1.27915e-06	7.66678e-07	6.50764e-07	1.39368e-06	2.21027e-06	2.83527e-06	3.18419e-06	3.27762e-06	3.20474e-06	3.05486e-06	2.85818e-06	2.60485e-06	2.33685e-06	2.21011e-06	2.36953e-06	2.72218e-06	3.03097e-06	3.11922e-06	2.92297e-06	2.47353e-06	1.86292e-06	1.20704e-06	6.35685e-07	4.43453e-07	7.58987e-07	1.16424e-06	1.5652e-06	1.94119e-06	2.24722e-06	2.40227e-06
	0.213333	6.91118e-06	4.97436e-06	2.37873e-06	1.29314e-06	4.05361e-06	6.68341e-06	8.706e-06	9.97994e-06	1.05017e-05	1.03487e-05	9.6226e-06	8.41872e-06	6.83872e-06	5.03555e-06	3.27125e-06	2.01804e-06	1.81705e-06	2.08371e-06	2.03381e-06	1.57346e-06	1.1578e-06	1.58953e-06	2.4167e-06	3.06345e-06	3.36738e-06	3.36937e-06	3.2182e-06	3.05443e-06	2.90227e-06	2.68341e-06	2.33333e-06	1.88204e-06	1.45625e-06	1.21372e-06	1.19449e-06	1.29605e-06	1.45209e-06	1.64333e-06	1.81465e-06	1.8786e-06	1.76983e-06	1.47793e-06	1.04453e-06	5.36585e-07	1.05752e-07	5.63037e-07	1.08862e-06	1.56836e-06
	0.217778	6.45719e-06	5.99801e-06	4.70416e-06	2.78021e-06	9.46781e-07	2.3708e-06	4.50529e-06	6.31845e-06	7.70247e-06	8.64011e-06	9.10188e-06	9.01781e-06	8.32321e-06	7.0379e-06	5.32458e-06	3.50692e-06	2.09202e-06	1.65799e-06	1.76756e-06	1.58455e-06	1.00155e-06	6.74224e-07	1.3801e-06	2.10741e-06	2.50746e-06	2.56496e-06	2.43229e-06	2.31941e-06	2.30686e-06	2.28055e-06	2.0991e-06	1.72978e-06	1.25401e-06	8.1587e-07	5.54833e-07	5.32389e-07	7.41286e-07	1.13192e-06	1.58272e-06	1.95261e-06	2.13422e-06	2.08592e-06	1.84226e-06	1.49903e-06	1.16901e-06	9.10566e-07	6.99346e-07	5.62279e-07
	0.222222	3.78231e-06	4.66453e-06	4.96838e-06	4.52183e-06	3.34514e-06	1.64984e-06	8.795e-07	2.77847e-06	4.68291e-06	6.27014e-06	7.42922e-06	8.08456e-06	8.17327e-06	7.66517e-06	6.6043e-06	5.1411e-06	3.53856e-06	2.17051e-06	1.49994e-06	1.4912e-06	1.44538e-06	1.08734e-06	5.26281e-07	3.56278e-07	7.68186e-07	9.87973e-07	9.57076e-07	8.39638e-07	9.22372e-07	1.20467e-06	1.44659e-06	1.51504e-06	1.40148e-06	1.18094e-06	9.631e-07	8.26557e-07	7.91095e-07	8.86824e-07	1.14272e-06	1.48769e-06	1.79261e-06	1.94844e-06	1.90981e-06	1.72371e-06	1.53678e-06	1.5098e-06	1.62041e-06	1.6916e-06
	0.226667	9.5577e-07	1.88687e-06	3.41575e-06	4.39331e-06	4.51431e-06	3.72315e-06	2.17787e-06	2.10215e-07	1.88362e-06	3.71179e-06	5.12409e-06	6.09374e-06	6.68683e-06	6.95491e-06	6.8695e-06	6.35902e-06	5.41025e-06	4.15775e-06	2.93751e-06	2.26931e-06	2.30793e-06	2.44238e-06	2.23649e-06	1.67253e-06	1.01603e-06	8.30136e-07	1.10198e-06	1.19231e-06	9.30859e-07	4.30181e-07	4.71788e-07	1.03147e-06	1.41182e-06	1.50803e-06	1.34772e-06	1.04444e-06	7.50961e-07	5.93278e-07	6.13148e-07	8.03582e-07	1.10737e-06	1.39793e-06	1.54262e-06	1.47049e-06	1.24052e-06	1.12368e-06	1.38949e-06	1.82464e-06
	0.231111	2.78666e-06	1.0652e-06	9.21901e-07	2.70066e-06	3.87822e-06	4.18081e-06	3.56023e-06	2.20213e-06	4.64193e-07	1.2661e-06	2.67829e-06	3.71533e-06	4.55015e-06	5.39139e-06	6.20959e-06	6.73286e-06	6.67531e-06	5.93288e-06	4.67073e-06	3.35078e-06	2.66381e-06	2.76911e-06	2.91493e-06	2.63906e-06	2.02496e-06	1.57607e-06	1.75359e-06	2.09217e-06	2.08919e-06	1.63831e-06	8.84544e-07	4.11996e-07	9.56759e-07	1.36327e-06	1.40509e-06	1.13081e-06	6.99693e-07	3.53968e-07	3.57859e-07	4.8556e-07	6.51458e-07	9.10359e-07	1.15923e-06	1.24261e-06	1.06266e-06	6.26088e-07	3.09971e-07	8.87066e-07
	0.235556	3.73299e-06	2.94039e-06	1.577e-06	5.22348e-07	1.91081e-06	3.05488e-06	3.48463e-06	3.13741e-06	2.18301e-06	9.63471e-07	5.10016e-07	1.45272e-06	2.43025e-06	3.59168e-06	4.92316e-06	6.12366e-06	6.81327e-06	6.73036e-06	5.84321e-06	4.38701e-06	2.86982e-06	2.07411e-06	2.20989e-06	2.33007e-06	1.98109e-06	1.35842e-06	1.2e-06	1.70135e-06	2.07901e-06	2.00692e-06	1.49188e-06	7.09721e-07	1.0274e-07	6.95003e-07	9.52272e-07	8.58358e-07	5.30151e-07	2.9205e-07	5.09735e-07	7.08813e-07	7.70378e-07	8.08292e-07	9.45667e-07	1.12524e-06	1.20971e-06	1.1252e-06	8.94185e-07	6.59118e-07
	0.24	2.94168e-06	3.24642e-06	2.9641e-06	2.07316e-06	9.3198e-07	1.24061e-06	2.36344e-06	3.05121e-06	3.10171e-06	2.56461e-06	1.62755e-06	4.98021e-07	7.17487e-07	2.01077e-06	3.39165e-06	4.7437e-06	5.82563e-06	6.37045e-06	6.2049e-06	5.3303e-06	3.94344e-06	2.41294e-06	1.30857e-06	1.22597e-06	1.39421e-06	1.16092e-06	5.48362e-07	2.22331e-07	9.03106e-07	1.31528e-06	1.40162e-06	1.23376e-06	9.72734e-07	7.67918e-07	6.1432e-07	3.97812e-07	1.46769e-07	4.01579e-07	7.42731e-07	9.53743e-07	9.95838e-07	9.19749e-07	8.60251e-07	9.45947e-07	1.14963e-06	1.36226e-06	1.50223e-06	1.51322e-06
	0.244444	1.2794e-06	2.21335e-06	2.96712e-06	3.1081e-06	2.57447e-06	1.67865e-06	1.48589e-06	2.36668e-06	3.14062e-06	3.32921e-06	2.86688e-06	1.90761e-06	7.69123e-07	8.2745e-07	1.93717e-06	3.05003e-06	4.13407e-06	5.10048e-06	5.75593e-06	5.89883e-06	5.42847e-06	4.40857e-06	3.08246e-06	1.89632e-06	1.51358e-06	1.79412e-06	1.90093e-06	1.57908e-06	9.01578e-07	5.77077e-08	7.47588e-07	1.34282e-06	1.63344e-06	1.60199e-06	1.29684e-06	8.14305e-07	3.27077e-07	4.52761e-07	8.4482e-07	1.09378e-06	1.15757e-06	1.06283e-06	8.88798e-07	7.72895e-07	8.55864e-07	1.1097e-06	1.40247e-06	1.62196e-06
	0.248889	9.08928e-07	7.10215e-07	1.86461e-06	2.74976e-06	3.02767e-06	2.65505e-06	1.94258e-06	1.75463e-06	2.42917e-06	3.0638e-06	3.15115e-06	2.61236e-06	1.62459e-06	5.3926e-07	6.80209e-07	1.48487e-06	2.33009e-06	3.41371e-06	4.64801e-06	5.69827e-06	6.21212e-06	5.98068e-06	5.01999e-06	3.5984e-06	2.28525e-06	1.95321e-06	2.38778e-06	2.57165e-06	2.1994e-06	1.38307e-06	5.71312e-07	9.82993e-07	1.63023e-06	1.90836e-06	1.77987e-06	1.34013e-06	7.53005e-07	3.20249e-07	5.93462e-07	9.43462e-07	1.13749e-06	1.15821e-06	1.02446e-06	7.92415e-07	5.99065e-07	6.55126e-07	9.05195e-07	1.15331e-06
	0.253333	1.43334e-06	7.65304e-07	5.98138e-07	1.45137e-06	2.15156e-06	2.38325e-06	2.09022e-06	1.51483e-06	1.37289e-06	1.92523e-06	2.41448e-06	2.44515e-06	1.98509e-06	1.22045e-06	4.4566e-07	2.69674e-07	8.51634e-07	1.81939e-06	3.17771e-06	4.6247e-06	5.75923e-06	6.23786e-06	5.88631e-06	4.75883e-06	3.14545e-06	1.62748e-06	1.42535e-06	2.09706e-06	2.33527e-06	1.96707e-06	1.1778e-06	4.88757e-07	9.5956e-07	1.49068e-06	1.6674e-06	1.50176e-06	1.10352e-06	6.00987e-07	1.04739e-07	3.98409e-07	7.92975e-07	1.0607e-06	1.14361e-06	1.01358e-06	7.03675e-07	3.43086e-07	3.31963e-07	5.68731e-07
	0.257778	1.19703e-06	1.08784e-06	1.01015e-06	8.39758e-07	8.45407e-07	1.12296e-06	1.32591e-06	1.22993e-06	8.43922e-07	5.88747e-07	1.03982e-06	1.56513e-06	1.82607e-06	1.76117e-06	1.43072e-06	9.2394e-07	2.62124e-07	6.15645e-07	1.74068e-06	3.02365e-06	4.24648e-06	5.13536e-06	5.45659e-06	5.09828e-06	4.11187e-06	2.702e-06	1.16954e-06	1.7246e-07	1.08203e-06	1.4468e-06	1.29825e-06	7.83798e-07	1.18701e-07	5.49655e-07	1.03575e-06	1.30472e-06	1.35483e-06	1.20553e-06	8.77977e-07	4.06279e-07	1.48274e-07	6.66878e-07	1.04229e-06	1.18163e-06	1.05859e-06	7.28582e-07	3.2721e-07	1.86401e-07
	0.262222	1.10647e-06	7.36556e-07	1.22247e-06	1.509e-06	1.31931e-06	7.17714e-07	7.75848e-08	7.88551e-07	1.17594e-06	1.1289e-06	7.67361e-07	7.64963e-07	1.37662e-06	1.90279e-06	2.05207e-06	1.75837e-06	1.10182e-06	2.46505e-07	6.50722e-07	1.51226e-06	2.36263e-06	3.23276e-06	4.05527e-06	4.66009e-06	4.85936e-06	4.53979e-06	3.71593e-06	2.53325e-06	1.22799e-06	6.22283e-08	7.5309e-07	1.09547e-06	9.67856e-07	4.79342e-07	2.18839e-07	8.83378e-07	1.3859e-06	1.61245e-06	1.52826e-06	1.16702e-06	6.16298e-07	7.80204e-08	5.95073e-07	1.01181e-06	1.211e-06	1.18797e-06	1.00058e-06	7.50584e-07
	0.266667	1.46697e-06	7.00023e-07	8.08871e-07	1.47727e-06	1.78688e-06	1.59207e-06	1.03629e-06	7.56772e-07	1.23777e-06	1.62652e-06	1.58644e-06	1.2129e-06	1.07899e-06	1.56425e-06	2.04006e-06	2.10268e-06	1.67926e-06	9.26114e-07	3.11633e-07	6.83318e-07	9.78643e-07	1.35382e-06	2.29643e-06	3.60945e-06	4.83568e-06	5.58129e-06	5.60539e-06	4.87257e-06	3.55511e-06	1.9848e-06	6.58346e-07	8.37338e-07	1.25081e-06	1.11736e-06	5.57705e-07	3.83016e-07	1.0827e-06	1.5867e-06	1.7559e-06	1.59771e-06	1.19912e-06	6.73513e-07	1.26852e-07	4.26968e-07	8.83852e-07	1.22035e-06	1.38397e-06	1.34478e-06
	0.271111	1.34698e-06	1.0374e-06	7.36119e-07	9.7901e-07	1.43314e-06	1.62623e-06	1.43223e-06	1.00709e-06	9.12342e-07	1.31678e-06	1.60136e-06	1.50162e-06	1.10708e-06	9.4432e-07	1.36006e-06	1.74985e-06	1.7661e-06	1.4045e-06	9.38694e-07	8.12959e-07	8.26447e-07	4.76778e-07	7.69402e-07	2.20168e-06	3.82084e-06	5.19252e-06	5.95792e-06	5.91454e-06	5.0732e-06	3.65273e-06	2.0184e-06	6.47519e-07	7.06591e-07	1.0427e-06	8.41177e-07	2.44762e-07	5.03415e-07	1.13844e-06	1.50942e-06	1.58187e-06	1.43052e-06	1.16746e-06	8.50699e-07	4.66115e-07	2.04511e-07	6.74885e-07	1.16919e-06	1.47859e-06
	0.275556	7.73322e-07	8.79107e-07	1.02273e-06	1.01744e-06	1.00015e-06	1.07701e-06	1.11652e-06	9.64271e-07	6.54426e-07	5.85388e-07	9.22997e-07	1.17252e-06	1.1163e-06	7.66675e-07	4.71971e-07	8.30586e-07	1.26491e-06	1.46285e-06	1.42303e-06	1.27998e-06	1.12749e-06	8.47371e-07	2.42042e-07	8.11462e-07	2.15292e-06	3.55477e-06	4.70037e-06	5.31331e-06	5.24307e-06	4.5117e-06	3.30677e-06	1.924e-06	6.81606e-07	2.24627e-07	5.89975e-07	5.52973e-07	4.12549e-07	6.51048e-07	9.98116e-07	1.2158e-06	1.30098e-06	1.32698e-06	1.31129e-06	1.17575e-06	8.39599e-07	3.16825e-07	3.85006e-07	9.70313e-07
	0.28	8.5056e-07	3.77574e-07	7.88045e-07	1.12559e-06	1.13365e-06	8.8114e-07	6.13669e-07	6.09447e-07	6.73152e-07	5.59689e-07	3.88253e-07	6.07279e-07	9.51685e-07	1.08776e-06	9.1018e-07	4.92521e-07	4.67253e-07	1.00718e-06	1.42023e-06	1.54899e-06	1.39979e-06	1.07788e-06	7.07398e-07	4.04455e-07	6.75344e-07	1.48774e-06	2.4979e-06	3.47065e-06	4.16571e-06	4.39764e-06	4.0945e-06	3.32054e-06	2.25602e-06	1.14586e-06	3.09891e-07	5.53294e-07	8.19002e-07	8.38688e-07	7.72227e-07	8.01844e-07	9.64803e-07	1.18487e-06	1.39089e-06	1.50605e-06	1.44409e-06	1.14762e-06	6.25939e-07	3.9688e-08
	0.284444	1.1617e-06	7.34232e-07	3.03591e-07	6.41804e-07	9.70023e-07	9.73088e-07	6.68708e-07	3.04409e-07	5.04693e-07	7.61923e-07	7.61186e-07	6.09875e-07	7.23702e-07	1.08299e-06	1.2985e-06	1.18826e-06	7.6893e-07	4.21753e-07	8.39038e-07	1.27027e-06	1.39409e-06	1.22192e-06	9.83192e-07	9.59235e-07	9.92593e-07	7.50403e-07	4.43658e-07	1.29233e-06	2.49168e-06	3.54433e-06	4.15858e-06	4.17145e-06	3.58452e-06	2.5587e-06	1.36811e-06	4.23763e-07	6.85127e-07	1.00065e-06	9.68149e-07	7.57833e-07	7.02233e-07	9.26524e-07	1.20871e-06	1.43577e-06	1.57099e-06	1.55927e-06	1.33349e-06	8.72773e-07
	0.288889	8.57531e-07	1.05949e-06	8.6586e-07	4.18893e-07	2.64911e-07	6.06461e-07	7.19253e-07	5.57191e-07	3.25457e-07	4.81377e-07	7.04821e-07	7.19102e-07	5.93438e-07	6.94185e-07	1.04581e-06	1.29477e-06	1.25269e-06	9.02229e-07	4.22982e-07	5.24235e-07	9.43836e-07	1.1794e-06	1.25784e-06	1.34989e-06	1.49106e-06	1.47975e-06	1.11186e-06	4.88509e-07	1.13786e-06	2.39787e-06	3.50155e-06	4.14729e-06	4.17438e-06	3.58936e-06	2.55788e-06	1.35011e-06	2.6388e-07	5.19364e-07	8.55938e-07	8.41208e-07	7.15393e-07	7.85156e-07	1.01271e-06	1.21556e-06	1.36352e-06	1.47351e-06	1.49572e-06	1.33182e-06
	0.293333	2.72193e-07	8.08078e-07	1.12679e-06	1.03659e-06	6.23033e-07	1.86312e-07	5.14928e-07	7.67693e-07	7.30576e-07	4.69847e-07	2.73796e-07	4.37794e-07	5.27406e-07	4.34676e-07	4.71588e-07	8.37871e-07	1.18665e-06	1.30258e-06	1.11662e-06	7.15427e-07	5.32879e-07	9.40372e-07	1.38587e-06	1.66961e-06	1.78408e-06	1.75127e-06	1.5505e-06	1.15839e-06	8.35043e-07	1.35605e-06	2.35476e-06	3.28463e-06	3.86318e-06	3.93753e-06	3.49331e-06	2.65112e-06	1.62673e-06	6.70504e-07	2.30203e-07	5.52488e-07	7.04407e-07	7.90847e-07	9.34698e-07	1.08636e-06	1.17191e-06	1.20678e-06	1.24239e-06	1.25306e-06
	0.297778	8.57453e-07	2.77985e-07	7.03849e-07	1.03349e-06	1.0014e-06	6.89603e-07	4.68822e-07	7.18107e-07	9.3966e-07	8.81799e-07	5.48624e-07	7.22517e-08	3.59758e-07	5.79463e-07	5.2724e-07	4.10744e-07	7.12006e-07	1.13947e-06	1.36503e-06	1.26822e-06	9.17861e-07	7.46427e-07	1.15871e-06	1.64332e-06	1.88565e-06	1.82592e-06	1.53914e-06	1.15499e-06	7.79078e-07	6.25444e-07	1.10438e-06	1.95281e-06	2.84742e-06	3.54319e-06	3.84937e-06	3.67628e-06	3.06159e-06	2.15591e-06	1.17246e-06	3.27379e-07	3.34577e-07	6.74431e-07	8.60537e-07	9.95239e-07	1.09285e-06	1.10249e-06	1.02026e-06	9.32991e-07
	0.302222	1.17032e-06	7.45537e-07	1.74331e-07	3.55026e-07	6.73766e-07	7.03079e-07	5.13518e-07	4.46656e-07	6.95828e-07	8.73853e-07	7.98097e-07	4.73312e-07	1.24485e-07	4.57263e-07	6.75587e-07	6.20085e-07	4.08507e-07	5.58318e-07	9.52081e-07	1.16995e-06	1.06973e-06	7.07844e-07	5.75126e-07	1.0457e-06	1.47952e-06	1.60601e-06	1.3908e-06	9.53974e-07	5.26928e-07	3.14204e-07	2.38205e-07	6.82479e-07	1.56085e-06	2.57423e-06	3.44726e-06	3.9403e-06	3.91763e-06	3.38627e-06	2.48877e-06	1.45288e-06	5.18672e-07	2.1494e-07	5.83741e-07	7.79476e-07	9.22516e-07	1.03091e-06	1.01934e-06	8.51594e-07
	0.306667	8.83753e-07	1.06895e-06	9.48648e-07	5.99355e-07	1.82288e-07	1.92654e-07	3.25443e-07	2.49864e-07	1.82926e-07	4.12577e-07	5.93874e-07	5.80638e-07	3.55405e-07	3.26078e-08	3.71825e-07	5.93117e-07	5.87053e-07	3.69579e-07	2.36815e-07	5.2604e-07	7.33946e-07	6.91976e-07	3.89624e-07	1.07793e-07	5.68589e-07	8.80213e-07	9.18509e-07	6.8289e-07	3.27583e-07	3.31309e-07	4.84568e-07	3.71993e-07	5.10854e-07	1.3568e-06	2.3776e-06	3.27125e-06	3.8026e-06	3.83883e-06	3.38389e-06	2.57232e-06	1.62244e-06	7.67192e-07	2.38067e-07	3.48375e-07	5.58787e-07	7.739e-07	9.43533e-07	9.55484e-07
	0.311111	2.56955e-07	8.45965e-07	1.17707e-06	1.17965e-06	8.97445e-07	4.7636e-07	2.26375e-07	3.69064e-07	3.9605e-07	2.56904e-07	2.49919e-07	4.60556e-07	5.6196e-07	4.55358e-07	1.63962e-07	2.2592e-07	5.49682e-07	7.00572e-07	6.30243e-07	4.28059e-07	4.47432e-07	7.27816e-07	9.26129e-07	9.19156e-07	7.15734e-07	4.10896e-07	1.66388e-07	1.88207e-07	2.77079e-07	4.13493e-07	5.83676e-07	6.42901e-07	4.73949e-07	3.47085e-07	1.01633e-06	1.92449e-06	2.76983e-06	3.343e-06	3.51062e-06	3.2492e-06	2.64843e-06	1.87719e-06	1.12068e-06	5.06385e-07	7.10909e-08	3.47539e-07	6.88485e-07	9.36452e-07
	0.315556	3.63001e-07	2.35029e-07	7.50345e-07	1.07085e-06	1.10015e-06	8.56901e-07	4.78503e-07	3.14145e-07	4.88239e-07	5.52738e-07	4.62494e-07	4.20002e-07	5.56989e-07	6.50441e-07	5.48404e-07	2.62898e-07	2.71464e-07	6.35298e-07	8.51683e-07	8.4021e-07	6.98439e-07	7.43961e-07	1.04922e-06	1.31193e-06	1.34906e-06	1.13292e-06	7.62597e-07	4.66817e-07	4.85746e-07	5.84427e-07	6.02598e-07	6.18323e-07	6.57058e-07	5.8076e-07	2.95213e-07	5.10441e-07	1.32203e-06	2.18811e-06	2.88521e-06	3.24758e-06	3.20277e-06	2.78898e-06	2.13493e-06	1.40716e-06	7.45524e-07	2.59845e-07	4.00879e-07	7.78128e-07
	0.32	5.83514e-07	3.99961e-07	9.76369e-08	3.90189e-07	6.72173e-07	7.43587e-07	5.85105e-07	2.67334e-07	1.08257e-07	3.65741e-07	4.66501e-07	4.28967e-07	4.05165e-07	4.9482e-07	5.51453e-07	4.48222e-07	1.84926e-07	2.31987e-07	5.54065e-07	7.26363e-07	6.9259e-07	5.64212e-07	6.65559e-07	9.86371e-07	1.23226e-06	1.25917e-06	1.06645e-06	7.84204e-07	6.36435e-07	6.67049e-07	6.65082e-07	5.88835e-07	6.22112e-07	7.93962e-07	8.67839e-07	7.00682e-07	5.1939e-07	1.04473e-06	1.88119e-06	2.62603e-06	3.07179e-06	3.1201e-06	2.7871e-06	2.18521e-06	1.47559e-06	8.14254e-07	3.90948e-07	5.51658e-07
	0.324444	6.03689e-07	7.39179e-07	6.81774e-07	4.16645e-07	9.2983e-08	3.66084e-07	6.02057e-07	6.48864e-07	5.1989e-07	3.01745e-07	1.62823e-07	2.13068e-07	2.37869e-07	2.31732e-07	2.89146e-07	3.60938e-07	3.4867e-07	2.24354e-07	8.2491e-08	2.26234e-07	3.36971e-07	3.00103e-07	1.16332e-07	1.99111e-07	4.85141e-07	6.74012e-07	7.03093e-07	5.90197e-07	4.59196e-07	4.75052e-07	5.65769e-07	5.98318e-07	6.1951e-07	7.56471e-07	9.5446e-07	1.04355e-06	9.36467e-07	7.83078e-07	1.05537e-06	1.70308e-06	2.3418e-06	2.74346e-06	2.80031e-06	2.51168e-06	1.9664e-06	1.30404e-06	6.72759e-07	3.07727e-07
	0.328889	7.87499e-07	7.64115e-07	8.51375e-07	8.17815e-07	6.13326e-07	4.33588e-07	6.12714e-07	8.83262e-07	9.93001e-07	8.86037e-07	6.08016e-07	2.63237e-07	5.3562e-08	2.22995e-07	2.88634e-07	3.34852e-07	4.23483e-07	4.83223e-07	4.33844e-07	2.73257e-07	1.94376e-07	3.9143e-07	5.58994e-07	5.86337e-07	4.65035e-07	2.50004e-07	6.01747e-08	1.37738e-07	1.44592e-07	5.92706e-08	2.21063e-07	4.45503e-07	6.25995e-07	7.46725e-07	8.36229e-07	9.10796e-07	9.31632e-07	8.54702e-07	7.57149e-07	9.17105e-07	1.37945e-06	1.88747e-06	2.23735e-06	2.31581e-06	2.09896e-06	1.64587e-06	1.07135e-06	5.01457e-07
	0.333333	9.25373e-07	7.51942e-07	6.70126e-07	7.00175e-07	6.71317e-07	5.27631e-07	4.80394e-07	7.28691e-07	1.00805e-06	1.12126e-06	1.01e-06	7.12326e-07	3.33869e-07	1.12547e-07	3.01007e-07	4.08786e-07	4.54361e-07	4.99348e-07	5.17645e-07	4.49885e-07	3.36481e-07	4.15984e-07	6.70798e-07	8.77124e-07	9.35769e-07	8.45717e-07	6.92354e-07	5.95731e-07	5.61329e-07	4.67701e-07	2.44435e-07	8.43926e-08	4.18073e-07	6.65172e-07	7.63404e-07	7.26252e-07	6.44334e-07	6.12448e-07	6.12298e-07	6.07246e-07	7.26404e-07	1.07673e-06	1.52043e-06	1.87753e-06	2.02666e-06	1.92658e-06	1.61864e-06	1.20317e-06
	0.337778	7.23388e-07	7.80372e-07	6.81069e-07	5.49346e-07	4.81558e-07	4.13333e-07	2.5983e-07	2.41601e-07	5.47602e-07	8.39184e-07	9.79952e-07	9.20961e-07	6.85031e-07	3.50889e-07	2.77835e-08	2.33556e-07	3.69873e-07	4.17047e-07	4.16419e-07	3.72124e-07	2.56872e-07	1.31374e-07	3.17955e-07	5.82238e-07	7.7144e-07	8.38383e-07	8.05299e-07	7.53478e-07	7.43379e-07	7.28428e-07	6.22705e-07	4.09047e-07	2.34921e-07	3.8582e-07	5.62029e-07	5.88699e-07	4.61242e-07	3.04153e-07	3.63119e-07	5.25361e-07	6.4492e-07	8.09194e-07	1.13781e-06	1.57376e-06	1.96887e-06	2.20141e-06	2.21472e-06	2.02066e-06
	0.342222	2.27479e-07	5.91246e-07	7.7573e-07	7.85716e-07	6.99919e-07	6.08613e-07	5.21538e-07	3.71142e-07	1.18359e-07	2.13157e-07	5.31101e-07	7.5121e-07	8.11417e-07	7.01071e-07	4.61366e-07	1.66173e-07	1.0868e-07	3.12729e-07	4.3457e-07	4.87914e-07	4.82942e-07	4.12488e-07	2.70001e-07	8.1768e-08	1.56914e-07	3.23909e-07	4.2066e-07	4.66101e-07	5.32175e-07	6.51627e-07	7.65851e-07	8.03441e-07	7.39751e-07	6.07964e-07	4.78246e-07	3.91521e-07	3.03436e-07	1.66726e-07	1.48803e-07	3.53043e-07	5.45045e-07	7.13307e-07	9.521e-07	1.33761e-06	1.81753e-06	2.26568e-06	2.55981e-06	2.62154e-06
	0.346667	3.01713e-07	1.51974e-07	5.22684e-07	7.65422e-07	8.55195e-07	8.38482e-07	7.89693e-07	7.33434e-07	6.20443e-07	4.0022e-07	8.09791e-08	2.74292e-07	5.69621e-07	7.25712e-07	7.03507e-07	5.17452e-07	2.2584e-07	9.84161e-08	3.83178e-07	5.96408e-07	7.26231e-07	7.71162e-07	7.2907e-07	6.08941e-07	4.58926e-07	3.81444e-07	4.13112e-07	4.40123e-07	4.16147e-07	4.60358e-07	6.71591e-07	9.28182e-07	1.09423e-06	1.09779e-06	9.33385e-07	6.53474e-07	3.43435e-07	8.45422e-08	8.44783e-08	1.88712e-07	2.86778e-07	4.06373e-07	5.79526e-07	8.80974e-07	1.3378e-06	1.87825e-06	2.37471e-06	2.696e-06
	0.351111	5.49976e-07	3.76127e-07	1.90306e-07	3.55466e-07	5.86448e-07	7.17184e-07	7.53003e-07	7.51576e-07	7.43881e-07	6.91163e-07	5.38869e-07	2.79429e-07	5.17711e-08	3.36872e-07	5.2419e-07	5.56157e-07	4.32202e-07	2.07565e-07	1.77664e-07	4.32213e-07	6.49039e-07	7.81185e-07	8.18398e-07	7.73036e-07	6.93247e-07	6.63525e-07	7.19016e-07	7.76594e-07	7.38935e-07	5.95637e-07	5.11686e-07	7.09995e-07	1.01338e-06	1.2099e-06	1.20939e-06	1.01003e-06	6.79567e-07	3.27921e-07	1.07522e-07	1.60117e-07	1.65988e-07	1.10042e-07	1.01164e-07	2.47077e-07	5.72137e-07	1.06051e-06	1.62616e-06	2.13716e-06
	0.355556	4.10941e-07	5.95956e-07	5.71597e-07	3.74544e-07	1.65485e-07	2.88704e-07	4.56694e-07	5.39206e-07	5.79458e-07	6.29396e-07	6.67991e-07	6.32312e-07	4.89389e-07	2.61296e-07	8.69447e-08	2.66114e-07	4.05311e-07	4.46188e-07	4.18988e-07	3.97832e-07	4.40149e-07	5.14023e-07	5.57149e-07	5.39542e-07	4.81597e-07	4.69747e-07	5.74869e-07	7.21984e-07	7.95293e-07	7.25221e-07	5.11789e-07	3.11523e-07	4.98843e-07	8.06994e-07	9.91527e-07	9.84383e-07	7.9712e-07	5.00255e-07	1.95306e-07	7.0066e-08	1.78197e-07	2.33037e-07	2.86834e-07	3.06494e-07	2.02406e-07	1.35259e-07	5.83087e-07	1.13725e-06
	0.36	1.08643e-07	4.20125e-07	6.55619e-07	6.62819e-07	4.71723e-07	1.73342e-07	1.47777e-07	3.59721e-07	4.56873e-07	4.85023e-07	5.42862e-07	6.48904e-07	7.20472e-07	6.87822e-07	5.44763e-07	3.67602e-07	3.4681e-07	4.97091e-07	6.26825e-07	6.61875e-07	5.98377e-07	4.65453e-07	3.07865e-07	1.71288e-07	7.87589e-08	5.27495e-09	1.25873e-07	2.90052e-07	4.54526e-07	5.61853e-07	5.62777e-07	4.3699e-07	2.07656e-07	1.18308e-07	3.66811e-07	5.35544e-07	5.71195e-07	4.78237e-07	3.07415e-07	1.49406e-07	1.47279e-07	2.45365e-07	3.77258e-07	5.27269e-07	6.22246e-07	5.74406e-07	3.31713e-07	1.49119e-07
	0.364444	4.62114e-07	2.03896e-07	3.61328e-07	5.27564e-07	5.25895e-07	3.62618e-07	1.40925e-07	2.38715e-07	4.12027e-07	4.64143e-07	4.17328e-07	4.0833e-07	5.3387e-07	6.77369e-07	7.25701e-07	6.4913e-07	4.99996e-07	4.25616e-07	5.22487e-07	6.50135e-07	6.88257e-07	6.0184e-07	4.08943e-07	1.80211e-07	1.91759e-07	3.56016e-07	4.17283e-07	3.3405e-07	1.23759e-07	1.87495e-07	4.76197e-07	6.81541e-07	7.40353e-07	6.35278e-07	3.98908e-07	1.04601e-07	1.76599e-07	3.58498e-07	4.23225e-07	3.9115e-07	3.21133e-07	2.83669e-07	3.29137e-07	4.63778e-07	6.4226e-07	7.8087e-07	7.89486e-07	6.18319e-07
	0.368889	6.43273e-07	5.71697e-07	4.24243e-07	2.83076e-07	2.30973e-07	2.06213e-07	1.16017e-07	6.66448e-08	2.32002e-07	3.48379e-07	3.55892e-07	2.43849e-07	9.89879e-08	2.57525e-07	4.51868e-07	5.49629e-07	5.21633e-07	3.91482e-07	2.57706e-07	2.92483e-07	4.06969e-07	4.44885e-07	3.61428e-07	1.75067e-07	1.44523e-07	3.8442e-07	5.58201e-07	5.90555e-07	4.55526e-07	1.9375e-07	2.63587e-07	6.12611e-07	8.70864e-07	9.57189e-07	8.5288e-07	6.03262e-07	3.30833e-07	2.96627e-07	4.37716e-07	4.99161e-07	4.56985e-07	3.71785e-07	3.22422e-07	3.45145e-07	4.41737e-07	5.96888e-07	7.42752e-07	7.86366e-07
	0.373333	5.11457e-07	7.03568e-07	7.34594e-07	5.99411e-07	3.56644e-07	1.35847e-07	2.12622e-07	3.08855e-07	2.95516e-07	2.15084e-07	1.97979e-07	2.80212e-07	3.39018e-07	3.29358e-07	2.75111e-07	2.44692e-07	2.71891e-07	2.98455e-07	2.74846e-07	1.96268e-07	8.85598e-08	2.65642e-08	8.28325e-08	1.15885e-07	1.85134e-07	3.13806e-07	4.48069e-07	5.23893e-07	4.91396e-07	3.3136e-07	9.92516e-08	3.08945e-07	6.17001e-07	8.28079e-07	8.82643e-07	7.69945e-07	5.35121e-07	2.92171e-07	2.64241e-07	3.69879e-07	3.9247e-07	3.21903e-07	2.39541e-07	2.36551e-07	2.7048e-07	3.09957e-07	4.10171e-07	5.49523e-07
	0.377778	2.65338e-07	5.01234e-07	6.81837e-07	7.12087e-07	5.87125e-07	3.85253e-07	3.13877e-07	4.3479e-07	5.05209e-07	4.28219e-07	2.22763e-07	1.66998e-07	4.26324e-07	6.19163e-07	6.67707e-07	5.61094e-07	3.37338e-07	1.01016e-07	2.36665e-07	4.00794e-07	4.49442e-07	3.84739e-07	2.68553e-07	2.55297e-07	3.78954e-07	4.91114e-07	5.2851e-07	4.8548e-07	3.83958e-07	2.52669e-07	1.13904e-07	1.03311e-07	2.7325e-07	4.49604e-07	5.79983e-07	6.22177e-07	5.56466e-07	3.97603e-07	1.95205e-07	6.12847e-08	1.34026e-07	1.40335e-07	5.79501e-08	7.43608e-08	1.7417e-07	1.90444e-07	1.16765e-07	1.72915e-07
	0.382222	3.71805e-07	3.72797e-07	4.05298e-07	4.54996e-07	4.49641e-07	3.53605e-07	2.28864e-07	2.81746e-07	4.35189e-07	5.06032e-07	4.4225e-07	2.92828e-07	3.06093e-07	5.31227e-07	7.19427e-07	7.69588e-07	6.58533e-07	4.19707e-07	1.58837e-07	2.48356e-07	4.29424e-07	4.85346e-07	4.08396e-07	2.7711e-07	3.04416e-07	4.76456e-07	6.00591e-07	6.04555e-07	4.82913e-07	2.75478e-07	6.36144e-08	1.50909e-07	2.37022e-07	2.37315e-07	2.40037e-07	3.39484e-07	4.64026e-07	5.25924e-07	4.91424e-07	3.75133e-07	2.36551e-07	1.89924e-07	2.59853e-07	3.34645e-07	3.76073e-07	3.6823e-07	2.91694e-07	1.62641e-07
	0.386667	4.72148e-07	5.82647e-07	5.269e-07	3.48922e-07	1.3471e-07	8.58328e-08	1.43846e-07	8.38481e-08	8.08177e-08	2.88775e-07	4.71286e-07	5.74632e-07	5.86528e-07	5.49768e-07	5.443e-07	5.99706e-07	6.5474e-07	6.44876e-07	5.54188e-07	4.16894e-07	3.05855e-07	2.73134e-07	2.55936e-07	1.75722e-07	2.30735e-08	1.81613e-07	3.67925e-07	4.85497e-07	4.97488e-07	3.99697e-07	2.24074e-07	5.23681e-08	1.48408e-07	2.10421e-07	1.72045e-07	1.42989e-07	2.9894e-07	4.86037e-07	6.03024e-07	6.08413e-07	5.09795e-07	3.79492e-07	3.64263e-07	4.83183e-07	5.95222e-07	6.26226e-07	5.61818e-07	4.25871e-07
	0.391111	3.40429e-07	5.98255e-07	6.96367e-07	6.19578e-07	4.25858e-07	2.8685e-07	3.63495e-07	4.32669e-07	3.50659e-07	1.34567e-07	2.80511e-07	6.17405e-07	8.59613e-07	9.29075e-07	8.09554e-07	5.61886e-07	3.8809e-07	5.29161e-07	7.34196e-07	8.10056e-07	7.16288e-07	4.81836e-07	1.79099e-07	1.34022e-07	3.36762e-07	4.17582e-07	3.77778e-07	2.82067e-07	2.58309e-07	3.25569e-07	3.60188e-07	3.06493e-07	1.75396e-07	1.4689e-08	1.17946e-07	1.86606e-07	2.1738e-07	3.0029e-07	4.42541e-07	5.60851e-07	5.86186e-07	4.98445e-07	3.58542e-07	3.57984e-07	5.27681e-07	6.73085e-07	7.02636e-07	6.0634e-07
	0.395556	1.15096e-07	3.65628e-07	5.53076e-07	6.18217e-07	5.53493e-07	4.41099e-07	4.48935e-07	5.62781e-07	6.00256e-07	4.68133e-07	2.06467e-07	3.53446e-07	7.50716e-07	1.03942e-06	1.1163e-06	9.51322e-07	5.9479e-07	2.67386e-07	5.15742e-07	8.31343e-07	9.52507e-07	8.42554e-07	5.48383e-07	2.34283e-07	3.79327e-07	6.28934e-07	7.11771e-07	6.00314e-07	3.41873e-07	8.88475e-08	2.9332e-07	4.49096e-07	4.5078e-07	3.25169e-07	1.96791e-07	2.5645e-07	3.41369e-07	3.24823e-07	2.47766e-07	2.91124e-07	4.39473e-07	5.23019e-07	4.70597e-07	2.96643e-07	1.8236e-07	3.65791e-07	5.35309e-07	5.74433e-07
	0.4	2.08996e-07	2.79393e-07	3.22457e-07	3.62568e-07	3.70321e-07	3.27524e-07	3.08793e-07	4.11079e-07	5.40428e-07	5.68367e-07	4.30262e-07	1.29695e-07	2.83032e-07	6.88961e-07	9.84314e-07	1.08322e-06	9.55989e-07	6.47678e-07	3.38269e-07	4.63266e-07	7.31382e-07	8.34931e-07	7.19068e-07	4.18925e-07	1.04578e-07	4.0521e-07	6.67706e-07	7.42309e-07	6.15489e-07	3.3933e-07	9.5589e-08	3.28227e-07	4.89919e-07	4.91866e-07	3.73006e-07	2.82325e-07	3.55167e-07	4.25891e-07	3.69338e-07	1.85305e-07	1.62893e-07	4.15365e-07	5.87213e-07	6.06592e-07	4.70162e-07	2.33863e-07	1.08615e-07	2.83605e-07
	0.404444	2.47536e-07	4.09105e-07	4.30264e-07	3.37602e-07	1.95418e-07	8.0088e-08	4.1385e-08	1.02689e-07	2.46998e-07	4.04154e-07	4.98143e-07	4.71229e-07	3.16676e-07	2.07734e-07	4.59568e-07	7.576e-07	9.44599e-07	9.60663e-07	8.05563e-07	5.46422e-07	3.58542e-07	4.37944e-07	5.64894e-07	5.64352e-07	4.17659e-07	2.07605e-07	2.55087e-07	4.57302e-07	5.61009e-07	5.24019e-07	3.81809e-07	2.62358e-07	3.17189e-07	4.02016e-07	3.8968e-07	2.84026e-07	2.1161e-07	2.97301e-07	3.69344e-07	3.14311e-07	1.19902e-07	1.87123e-07	4.95004e-07	7.27853e-07	8.1618e-07	7.39516e-07	5.36608e-07	3.22804e-07
	0.408889	1.41613e-07	3.66048e-07	4.83673e-07	4.73816e-07	3.64179e-07	2.35461e-07	1.92106e-07	1.83675e-07	9.29132e-08	1.12519e-07	3.55244e-07	5.66837e-07	6.61855e-07	5.89251e-07	3.61554e-07	2.23067e-07	5.3901e-07	8.61174e-07	1.02764e-06	9.82066e-07	7.31827e-07	3.45367e-07	1.52778e-07	4.90353e-07	6.97692e-07	7.05435e-07	5.24905e-07	2.29081e-07	1.78123e-07	4.36811e-07	5.81504e-07	5.75647e-07	4.53926e-07	3.07078e-07	2.48539e-07	2.50778e-07	2.00136e-07	9.88578e-08	1.39754e-07	2.34578e-07	2.28611e-07	1.17796e-07	2.39763e-07	5.37845e-07	7.97351e-07	9.27969e-07	8.89946e-07	7.11919e-07
	0.413333	1.40586e-07	2.82028e-07	3.83533e-07	4.18323e-07	3.80128e-07	2.99966e-07	2.52869e-07	2.65223e-07	2.45529e-07	1.24694e-07	1.09588e-07	3.86906e-07	6.34952e-07	7.63953e-07	7.13456e-07	4.76177e-07	1.59785e-07	4.14929e-07	7.87618e-07	1.0045e-06	9.94341e-07	7.52302e-07	3.37197e-07	1.46319e-07	5.70573e-07	8.29342e-07	8.59864e-07	6.63434e-07	3.05762e-07	1.37336e-07	4.84998e-07	6.90522e-07	7.02794e-07	5.43611e-07	2.97522e-07	1.59356e-07	2.58045e-07	2.94339e-07	2.19891e-07	1.37648e-07	2.04232e-07	2.64905e-07	2.49624e-07	2.91181e-07	4.97226e-07	7.2687e-07	8.57866e-07	8.3304e-07
	0.417778	1.83067e-07	3.47437e-07	4.03158e-07	3.71151e-07	2.92187e-07	2.07837e-07	1.55698e-07	1.6245e-07	1.93452e-07	1.95131e-07	1.63415e-07	2.10407e-07	3.81671e-07	5.66863e-07	6.7927e-07	6.62818e-07	5.05154e-07	2.78947e-07	3.2257e-07	5.95045e-07	7.87758e-07	8.07545e-07	6.36016e-07	3.17477e-07	1.48714e-07	4.78963e-07	7.07537e-07	7.45078e-07	5.81706e-07	2.67114e-07	1.24775e-07	4.52606e-07	6.53013e-07	6.76625e-07	5.39024e-07	3.22965e-07	2.21744e-07	3.15911e-07	3.6314e-07	3.06064e-07	2.26145e-07	2.69314e-07	3.59531e-07	3.85605e-07	3.64581e-07	4.05512e-07	5.3048e-07	6.29655e-07
	0.422222	7.72638e-08	3.23032e-07	4.59119e-07	4.66039e-07	3.70891e-07	2.3452e-07	1.28445e-07	7.70415e-08	3.56776e-08	1.24524e-07	2.55701e-07	3.56033e-07	3.93297e-07	3.83886e-07	3.99898e-07	4.83602e-07	5.71818e-07	5.86107e-07	4.96341e-07	3.47292e-07	3.16122e-07	4.71682e-07	6.13382e-07	6.36974e-07	5.23883e-07	3.26805e-07	2.40724e-07	3.85763e-07	4.97596e-07	4.70236e-07	2.97788e-07	6.51837e-08	2.90494e-07	5.24682e-07	6.3921e-07	6.15732e-07	4.91913e-07	3.59137e-07	3.14805e-07	3.19148e-07	2.78385e-07	2.16146e-07	2.67925e-07	3.90388e-07	4.56054e-07	4.21254e-07	3.22035e-07	2.91572e-07
	0.426667	1.20561e-07	1.95059e-07	3.71593e-07	4.60837e-07	4.42611e-07	3.46724e-07	2.39706e-07	1.77127e-07	1.19965e-07	3.54859e-08	1.94977e-07	3.87695e-07	5.19532e-07	5.32396e-07	4.13422e-07	2.49874e-07	3.38148e-07	5.69204e-07	7.07996e-07	6.75705e-07	4.6455e-07	1.40111e-07	2.93636e-07	6.14638e-07	7.89691e-07	7.66842e-07	5.54684e-07	2.17613e-07	1.46239e-07	4.23612e-07	5.35111e-07	4.47762e-07	1.89378e-07	1.62083e-07	5.00582e-07	7.30637e-07	7.94848e-07	6.9366e-07	4.86437e-07	2.81836e-07	2.05223e-07	1.98741e-07	1.49145e-07	1.81752e-07	3.27433e-07	4.27775e-07	4.07842e-07	2.61252e-07
	0.431111	2.72255e-07	2.82042e-07	3.26259e-07	3.75891e-07	3.90641e-07	3.5082e-07	2.74503e-07	2.06695e-07	1.62805e-07	9.20809e-08	4.75251e-08	2.3782e-07	4.27591e-07	5.47648e-07	5.43392e-07	4.00317e-07	1.9322e-07	3.01718e-07	5.6564e-07	7.2415e-07	7.04057e-07	4.94979e-07	1.43073e-07	2.63642e-07	6.15782e-07	8.19313e-07	8.206e-07	6.26542e-07	3.19966e-07	2.30877e-07	4.64832e-07	5.80755e-07	4.9323e-07	2.19643e-07	1.63967e-07	5.4182e-07	8.0858e-07	8.93264e-07	7.85064e-07	5.35448e-07	2.44878e-07	1.13299e-07	1.94664e-07	1.7442e-07	9.84148e-08	2.02766e-07	3.24865e-07	3.3942e-07
	0.435556	3.40395e-07	3.96596e-07	4.21277e-07	3.99664e-07	3.53235e-07	3.01265e-07	2.48194e-07	1.98413e-07	1.67333e-07	1.56221e-07	1.46007e-07	1.5944e-07	2.43365e-07	3.59444e-07	4.43125e-07	4.48262e-07	3.62871e-07	2.46726e-07	2.92576e-07	4.69094e-07	5.97768e-07	6.01764e-07	4.62599e-07	2.204e-07	1.87378e-07	4.50305e-07	6.31064e-07	6.57887e-07	5.24637e-07	2.90859e-07	2.00058e-07	3.84838e-07	4.93693e-07	4.35837e-07	2.26107e-07	1.79586e-07	4.91048e-07	7.36705e-07	8.25208e-07	7.34282e-07	5.00654e-07	2.11228e-07	1.2027e-07	2.58324e-07	2.76854e-07	1.91649e-07	1.61466e-07	2.72062e-07
	0.44	4.64306e-07	4.70308e-07	4.61206e-07	4.24514e-07	3.62581e-07	2.94554e-07	2.44002e-07	2.17551e-07	2.08019e-07	2.19839e-07	2.54327e-07	2.86447e-07	2.88727e-07	2.61528e-07	2.48708e-07	2.93742e-07	3.58828e-07	3.84678e-07	3.5099e-07	2.98112e-07	3.24179e-07	4.32102e-07	5.21126e-07	5.24435e-07	4.25979e-07	2.66942e-07	2.08015e-07	3.30855e-07	4.24314e-07	4.04526e-07	2.72561e-07	1.37842e-07	2.69218e-07	4.28065e-07	4.78904e-07	4.0828e-07	3.03182e-07	3.64927e-07	5.38474e-07	6.45478e-07	6.16181e-07	4.55323e-07	2.34028e-07	1.7094e-07	2.93701e-07	3.36273e-07	2.80635e-07	2.40498e-07
	0.444444	6.42208e-07	6.50408e-07	5.58411e-07	4.19333e-07	3.01366e-07	2.60254e-07	2.76423e-07	2.93371e-07	2.92862e-07	2.89403e-07	3.07451e-07	3.4616e-07	3.71737e-07	3.48412e-07	2.64564e-07	1.64753e-07	2.04352e-07	3.33451e-07	4.13684e-07	3.98487e-07	2.98322e-07	2.31314e-07	3.58362e-07	5.30217e-07	6.19766e-07	5.79882e-07	4.12699e-07	1.63215e-07	1.10071e-07	3.06001e-07	3.82149e-07	3.2164e-07	1.98392e-07	2.7647e-07	4.77403e-07	6.02259e-07	5.89088e-07	4.48243e-07	2.84868e-07	3.23799e-07	4.70774e-07	5.32249e-07	4.68915e-07	3.27338e-07	2.36235e-07	2.78064e-07	3.09715e-07	2.69548e-07
	0.448889	6.82059e-07	7.9634e-07	7.43716e-07	5.57223e-07	3.08326e-07	1.50935e-07	2.64351e-07	3.74314e-07	4.08285e-07	3.88973e-07	3.62274e-07	3.61056e-07	3.74328e-07	3.67466e-07	3.16941e-07	2.23551e-07	1.37243e-07	1.86288e-07	2.96371e-07	3.63649e-07	3.56462e-07	2.89399e-07	2.57166e-07	3.60497e-07	5.05361e-07	5.8967e-07	5.65993e-07	4.28791e-07	2.10489e-07	4.29433e-08	2.27901e-07	3.15333e-07	2.74873e-07	1.59907e-07	2.41545e-07	4.55286e-07	6.05356e-07	6.24481e-07	5.01961e-07	2.88169e-07	1.87933e-07	3.55739e-07	4.869e-07	5.01538e-07	4.1623e-07	2.9844e-07	2.30733e-07	2.08545e-07
	0.453333	5.17203e-07	7.21586e-07	7.80764e-07	6.82805e-07	4.5938e-07	1.84378e-07	1.60959e-07	3.53716e-07	4.57723e-07	4.65877e-07	4.18753e-07	3.73352e-07	3.56336e-07	3.42512e-07	3.02844e-07	2.39696e-07	1.83303e-07	1.66502e-07	1.84182e-07	2.16682e-07	2.60762e-07	3.09543e-07	3.4761e-07	3.67069e-07	3.77611e-07	3.95512e-07	4.17201e-07	4.14712e-07	3.60107e-07	2.46424e-07	9.35813e-08	5.77928e-08	1.59211e-07	1.7336e-07	8.91626e-08	8.53007e-08	2.79843e-07	4.44794e-07	5.21193e-07	4.78888e-07	3.30519e-07	1.6851e-07	2.48601e-07	4.06491e-07	4.77894e-07	4.39748e-07	3.20039e-07	1.79687e-07
	0.457778	3.72475e-07	5.00076e-07	5.904e-07	6.00492e-07	5.10224e-07	3.38487e-07	1.73578e-07	2.30216e-07	3.62127e-07	4.22544e-07	4.02796e-07	3.42654e-07	2.99514e-07	2.90545e-07	2.77521e-07	2.36747e-07	1.91322e-07	1.81457e-07	1.88841e-07	1.69083e-07	1.44192e-07	2.10908e-07	3.35051e-07	4.3092e-07	4.50746e-07	3.82021e-07	2.59549e-07	2.07206e-07	2.98674e-07	3.79733e-07	3.71037e-07	2.7079e-07	1.55222e-07	2.05513e-07	3.05477e-07	3.16024e-07	2.11796e-07	5.19263e-08	2.23142e-07	4.01223e-07	4.7559e-07	4.19983e-07	2.59472e-07	1.26299e-07	2.56021e-07	3.78083e-07	3.91897e-07	2.99908e-07
	0.462222	5.05039e-07	4.98158e-07	4.23573e-07	3.68672e-07	3.78181e-07	3.95049e-07	3.66447e-07	3.01504e-07	2.55599e-07	2.62113e-07	2.75215e-07	2.52669e-07	2.03251e-07	1.76851e-07	1.99095e-07	2.24524e-07	2.21409e-07	1.96016e-07	1.70535e-07	1.51824e-07	1.34152e-07	1.53669e-07	2.43357e-07	3.53203e-07	4.24905e-07	4.17396e-07	3.15185e-07	1.40878e-07	1.30415e-07	3.20469e-07	4.43228e-07	4.53995e-07	3.63005e-07	2.6596e-07	3.25409e-07	4.49644e-07	4.90239e-07	3.99196e-07	2.0007e-07	1.42073e-07	3.64911e-07	5.11524e-07	5.1705e-07	3.81291e-07	1.51361e-07	9.86402e-08	2.88905e-07	3.69911e-07
	0.466667	5.76028e-07	6.27709e-07	5.32936e-07	3.34441e-07	1.84061e-07	3.07888e-07	4.46408e-07	4.7742e-07	3.96628e-07	2.46414e-07	1.13908e-07	1.37069e-07	1.81724e-07	1.64017e-07	1.23118e-07	1.52871e-07	2.19651e-07	2.47537e-07	2.13198e-07	1.29641e-07	8.14528e-08	1.69442e-07	2.61957e-07	3.18465e-07	3.34886e-07	3.14346e-07	2.56642e-07	1.61215e-07	7.62464e-08	1.81214e-07	3.20144e-07	4.05055e-07	4.0103e-07	3.1009e-07	2.16564e-07	2.95981e-07	4.4493e-07	5.17606e-07	4.63971e-07	2.98852e-07	1.71856e-07	3.33037e-07	5.01753e-07	5.47607e-07	4.51651e-07	2.65433e-07	1.97006e-07	3.5394e-07
	0.471111	4.67712e-07	5.75191e-07	5.70683e-07	4.46027e-07	2.43479e-07	1.72293e-07	3.51098e-07	4.81255e-07	4.90348e-07	3.79488e-07	1.89909e-07	1.81855e-08	1.74042e-07	2.42866e-07	2.16081e-07	1.3616e-07	1.35294e-07	2.16342e-07	2.50071e-07	1.97822e-07	7.03157e-08	1.18145e-07	2.84366e-07	3.95793e-07	4.18904e-07	3.4921e-07	2.10957e-07	5.08622e-08	9.95146e-08	1.88801e-07	2.27424e-07	2.45695e-07	2.66912e-07	2.67973e-07	2.10255e-07	9.10849e-08	1.3486e-07	3.08749e-07	4.24988e-07	4.31427e-07	3.19454e-07	1.54682e-07	2.18909e-07	3.89988e-07	4.65684e-07	4.13767e-07	2.91585e-07	2.92488e-07
	0.475556	3.82433e-07	4.17135e-07	4.23901e-07	4.00039e-07	3.41426e-07	2.78858e-07	2.84227e-07	3.52713e-07	3.9806e-07	3.67949e-07	2.56875e-07	9.68261e-08	8.47993e-08	2.00698e-07	2.39534e-07	1.92605e-07	8.79728e-08	7.30262e-08	1.62274e-07	1.87344e-07	1.27636e-07	6.84751e-08	2.22072e-07	3.85317e-07	4.83671e-07	4.82475e-07	3.80304e-07	2.15487e-07	1.17242e-07	2.11734e-07	2.72497e-07	2.39911e-07	1.48807e-07	1.49336e-07	2.45043e-07	2.82297e-07	2.15864e-07	5.80919e-08	1.42211e-07	3.13325e-07	3.95067e-07	3.5758e-07	2.1678e-07	6.89585e-08	1.85693e-07	2.7503e-07	2.56998e-07	1.86399e-07
	0.48	4.21897e-07	3.93145e-07	2.97364e-07	2.4189e-07	3.14595e-07	4.08137e-07	4.42315e-07	4.06534e-07	3.26549e-07	2.43254e-07	1.87982e-07	1.59657e-07	1.43906e-07	1.43153e-07	1.54153e-07	1.55107e-07	1.31332e-07	9.01921e-08	6.4749e-08	7.42764e-08	8.81817e-08	1.28229e-07	2.23966e-07	3.45895e-07	4.48908e-07	4.93455e-07	4.56928e-07	3.43839e-07	1.96929e-07	1.42989e-07	2.17429e-07	2.47323e-07	1.86982e-07	8.60315e-08	1.80784e-07	3.21728e-07	3.84271e-07	3.34553e-07	1.82714e-07	6.60847e-08	2.56872e-07	3.97499e-07	4.32614e-07	3.61161e-07	2.23171e-07	9.94489e-08	9.94593e-08	9.99701e-08
	0.484444	3.54623e-07	3.7385e-07	2.98707e-07	1.77684e-07	2.21367e-07	3.93217e-07	5.18044e-07	5.41233e-07	4.56365e-07	2.92524e-07	1.12125e-07	1.19266e-07	2.15828e-07	2.37026e-07	1.82711e-07	9.21412e-08	8.84424e-08	1.55621e-07	1.75376e-07	1.26896e-07	1.93407e-08	1.26224e-07	2.73572e-07	3.94097e-07	4.66324e-07	4.80814e-07	4.39301e-07	3.51767e-07	2.34205e-07	1.10337e-07	5.58085e-08	1.16254e-07	1.45381e-07	1.38743e-07	1.61872e-07	2.5155e-07	3.45924e-07	3.86213e-07	3.39817e-07	2.04623e-07	4.26555e-08	2.18334e-07	3.89073e-07	4.77132e-07	4.67724e-07	3.84159e-07	2.87067e-07	2.46559e-07
	0.488889	1.73602e-07	1.99349e-07	2.01639e-07	1.96574e-07	2.33538e-07	3.30861e-07	4.38831e-07	5.02629e-07	4.88176e-07	3.89159e-07	2.28959e-07	7.54334e-08	1.46226e-07	2.33035e-07	2.39612e-07	1.69834e-07	6.33513e-08	9.1495e-08	1.67057e-07	1.73812e-07	9.80128e-08	4.65249e-08	2.22631e-07	3.8561e-07	4.93001e-07	5.19266e-07	4.6389e-07	3.52485e-07	2.30639e-07	1.48281e-07	1.11223e-07	6.67608e-08	4.22064e-08	1.34011e-07	2.25443e-07	2.86084e-07	3.13009e-07	3.18231e-07	3.06904e-07	2.63925e-07	1.70067e-07	4.42034e-08	1.69651e-07	3.3325e-07	4.41636e-07	4.68498e-07	4.23118e-07	3.55068e-07
	0.493333	2.487e-07	1.6423e-07	1.35513e-08	1.77451e-07	3.29896e-07	4.16911e-07	4.31877e-07	3.97616e-07	3.51439e-07	3.15892e-07	2.81669e-07	2.32324e-07	1.75308e-07	1.45481e-07	1.55177e-07	1.63145e-07	1.43495e-07	1.05523e-07	8.39392e-08	8.81669e-08	8.0811e-08	8.15035e-08	1.65533e-07	2.91121e-07	4.05312e-07	4.69931e-07	4.63388e-07	3.88353e-07	2.76326e-07	1.88953e-07	1.74633e-07	1.72853e-07	1.27922e-07	9.64667e-08	1.90626e-07	3.00703e-07	3.60246e-07	3.50598e-07	2.86919e-07	2.13535e-07	1.7816e-07	1.71946e-07	1.65017e-07	1.86523e-07	2.56156e-07	3.25577e-07	3.49912e-07	3.19309e-07
	0.497778	3.39306e-07	3.1332e-07	1.9791e-07	1.64614e-07	3.3827e-07	4.92611e-07	5.45031e-07	4.77068e-07	3.15371e-07	1.47796e-07	1.98676e-07	3.18756e-07	3.58239e-07	3.03865e-07	1.81629e-07	5.30681e-08	1.14619e-07	1.81723e-07	1.77418e-07	1.06689e-07	3.9377e-08	1.48218e-07	2.50917e-07	3.13719e-07	3.37355e-07	3.40595e-07	3.42609e-07	3.43363e-07	3.28745e-07	2.9254e-07	2.45506e-07	2.02212e-07	1.57686e-07	9.35678e-08	6.30075e-08	1.70779e-07	2.85737e-07	3.54769e-07	3.51182e-07	2.74235e-07	1.59733e-07	1.28216e-07	2.14012e-07	2.74097e-07	2.74161e-07	2.30116e-07	1.82893e-07	1.63613e-07
	0.502222	2.34615e-07	2.7345e-07	2.19427e-07	1.17902e-07	2.1192e-07	3.96497e-07	5.21135e-07	5.3375e-07	4.23335e-07	2.1675e-07	3.6389e-08	2.58454e-07	4.04263e-07	4.39563e-07	3.65355e-07	2.12905e-07	3.32103e-08	1.18723e-07	1.99106e-07	1.89768e-07	1.15409e-07	1.32994e-07	2.66904e-07	3.71549e-07	3.97613e-07	3.37508e-07	2.31968e-07	2.04007e-07	2.9585e-07	3.72395e-07	3.73218e-07	2.98173e-07	1.82262e-07	8.31015e-08	5.7745e-08	5.21215e-08	9.73435e-08	2.04303e-07	2.9979e-07	3.33254e-07	2.80897e-07	1.57942e-07	9.90806e-08	2.28671e-07	3.23388e-07	3.27948e-07	2.4194e-07	9.80916e-08
	0.506667	1.6638e-07	1.33365e-07	8.01909e-08	1.98997e-08	1.13956e-07	2.38348e-07	3.46942e-07	4.0246e-07	3.78446e-07	2.70343e-07	1.00162e-07	1.03835e-07	2.7444e-07	3.81871e-07	4.01725e-07	3.35819e-07	2.10373e-07	7.36604e-08	7.40278e-08	1.23757e-07	1.00666e-07	4.48653e-08	1.53831e-07	2.84475e-07	3.63503e-07	3.56418e-07	2.59577e-07	1.28017e-07	1.88585e-07	3.38372e-07	4.20281e-07	4.00335e-07	2.88784e-07	1.3294e-07	7.39225e-08	1.47368e-07	1.4813e-07	8.10138e-08	1.21824e-07	2.45456e-07	3.16901e-07	2.96557e-07	1.88768e-07	7.68212e-08	1.82879e-07	2.84923e-07	2.9586e-07	2.09424e-07
	0.511111	3.41415e-07	2.63099e-07	1.4697e-07	1.47195e-07	2.60638e-07	3.38886e-07	3.49555e-07	3.00739e-07	2.22578e-07	1.54813e-07	1.25291e-07	1.26488e-07	1.50659e-07	2.00855e-07	2.59326e-07	2.99147e-07	3.01723e-07	2.62374e-07	1.89854e-07	1.01899e-07	2.48692e-08	6.59993e-08	1.2686e-07	1.80805e-07	2.22159e-07	2.35521e-07	2.07396e-07	1.4828e-07	1.41378e-07	2.36299e-07	3.34853e-07	3.78733e-07	3.4707e-07	2.51229e-07	1.44709e-07	1.39701e-07	1.89877e-07	1.8453e-07	1.13714e-07	9.00746e-08	2.01761e-07	2.88589e-07	2.98906e-07	2.25481e-07	9.77836e-08	8.28293e-08	1.88784e-07	2.32857e-07
	0.515556	3.83301e-07	3.45755e-07	2.46518e-07	1.95679e-07	3.04884e-07	4.33116e-07	4.87915e-07	4.43125e-07	3.10799e-07	1.30181e-07	5.10629e-08	1.77104e-07	2.24155e-07	1.88721e-07	1.12029e-07	1.40914e-07	2.52328e-07	3.29792e-07	3.38084e-07	2.75428e-07	1.74655e-07	1.39291e-07	2.15039e-07	2.74158e-07	2.65763e-07	1.88618e-07	7.50133e-08	8.79311e-08	1.81112e-07	2.30285e-07	2.4148e-07	2.52894e-07	2.87082e-07	3.17087e-07	3.08312e-07	2.54726e-07	1.86647e-07	1.57733e-07	1.66388e-07	1.586e-07	1.36403e-07	1.64469e-07	2.32938e-07	2.71071e-07	2.40245e-07	1.38003e-07	4.32929e-08	1.80768e-07
	0.52	2.68713e-07	2.5499e-07	1.85361e-07	1.15288e-07	2.07477e-07	3.56704e-07	4.63025e-07	4.87421e-07	4.20422e-07	2.80964e-07	1.17371e-07	1.01971e-07	1.97586e-07	2.25287e-07	1.71959e-07	6.56457e-08	1.12261e-07	2.39124e-07	3.15863e-07	3.15474e-07	2.39794e-07	1.39077e-07	1.69042e-07	2.78473e-07	3.35163e-07	3.03042e-07	1.89802e-07	6.52059e-08	1.59394e-07	2.53325e-07	2.60357e-07	1.91538e-07	1.65421e-07	2.80688e-07	3.93024e-07	4.21795e-07	3.49126e-07	2.02818e-07	8.83342e-08	1.76733e-07	2.44589e-07	2.32348e-07	1.75437e-07	1.64825e-07	2.04962e-07	2.03239e-07	1.31434e-07	1.12814e-07
	0.524444	2.45439e-07	1.74597e-07	8.35373e-08	8.52089e-08	1.8607e-07	2.80478e-07	3.47194e-07	3.74071e-07	3.53838e-07	2.87494e-07	1.86619e-07	7.22384e-08	3.45382e-08	1.04398e-07	1.30022e-07	1.14027e-07	8.94122e-08	1.15875e-07	1.67897e-07	1.92625e-07	1.6571e-07	8.43251e-08	3.65442e-08	1.60976e-07	2.53423e-07	2.81636e-07	2.33174e-07	1.2507e-07	7.0979e-08	1.72546e-07	2.2885e-07	2.00665e-07	1.25888e-07	1.92473e-07	3.49136e-07	4.57719e-07	4.6512e-07	3.61088e-07	1.75679e-07	6.79645e-08	2.34718e-07	3.29923e-07	3.2449e-07	2.40188e-07	1.38451e-07	1.05341e-07	1.01941e-07	4.89919e-08
	0.528889	3.52765e-07	2.80373e-07	1.96086e-07	2.03308e-07	2.96487e-07	3.72823e-07	3.89852e-07	3.44395e-07	2.58848e-07	1.75594e-07	1.42916e-07	1.48564e-07	1.37756e-07	9.29705e-08	3.83368e-08	8.07287e-08	1.43395e-07	1.74633e-07	1.61453e-07	1.03878e-07	1.40164e-08	8.91082e-08	1.80296e-07	2.39961e-07	2.56591e-07	2.29669e-07	1.68301e-07	8.79228e-08	2.08317e-08	7.28305e-08	1.14328e-07	1.23489e-07	1.23543e-07	1.74879e-07	2.76285e-07	3.74934e-07	4.25366e-07	3.98589e-07	2.8966e-07	1.27865e-07	1.19271e-07	2.73908e-07	3.70401e-07	3.77681e-07	3.02971e-07	1.80391e-07	5.91845e-08	4.46143e-08
	0.533333	3.65845e-07	3.13322e-07	2.36734e-07	2.12869e-07	2.94537e-07	3.96133e-07	4.49133e-07	4.27718e-07	3.34914e-07	1.95608e-07	5.75749e-08	1.05376e-07	1.83487e-07	2.05506e-07	1.76456e-07	1.29693e-07	1.32518e-07	1.8319e-07	2.14356e-07	1.94467e-07	1.32667e-07	1.28916e-07	2.36587e-07	3.40643e-07	3.84428e-07	3.47939e-07	2.40223e-07	9.57881e-08	5.0134e-08	1.32229e-07	1.40174e-07	7.31698e-08	5.22052e-08	1.78183e-07	2.78449e-07	3.29399e-07	3.32704e-07	3.06434e-07	2.65854e-07	2.12813e-07	1.62045e-07	1.81867e-07	2.72952e-07	3.53278e-07	3.73303e-07	3.18617e-07	2.1043e-07	1.24085e-07
	0.537778	3.32091e-07	2.57015e-07	1.7206e-07	1.19992e-07	1.76777e-07	2.77416e-07	3.57601e-07	3.89509e-07	3.6289e-07	2.83413e-07	1.70018e-07	5.47954e-08	7.81306e-08	1.49514e-07	1.78991e-07	1.6361e-07	1.1925e-07	9.42025e-08	1.25189e-07	1.53085e-07	1.38463e-07	9.8991e-08	1.46651e-07	2.61968e-07	3.54895e-07	3.80742e-07	3.23738e-07	1.98498e-07	5.47576e-08	1.05675e-07	1.70468e-07	1.47723e-07	4.41818e-08	1.05215e-07	2.44505e-07	3.26114e-07	3.23883e-07	2.48158e-07	1.60927e-07	1.72864e-07	2.34428e-07	2.56257e-07	2.42762e-07	2.4684e-07	2.84476e-07	3.03548e-07	2.63258e-07	1.7185e-07
	0.542222	3.64516e-07	2.47075e-07	1.23553e-07	6.45047e-08	1.26501e-07	1.83507e-07	2.19102e-07	2.41131e-07	2.53449e-07	2.52441e-07	2.33029e-07	1.94442e-07	1.42031e-07	8.87892e-08	6.30976e-08	7.82673e-08	9.21307e-08	8.32423e-08	5.23349e-08	1.23784e-08	1.87208e-08	2.54592e-08	3.39033e-08	9.25744e-08	1.67265e-07	2.25647e-07	2.42157e-07	2.05411e-07	1.24791e-07	4.20035e-08	7.83334e-08	1.09961e-07	8.38913e-08	6.21954e-08	1.57535e-07	2.55683e-07	2.98432e-07	2.61298e-07	1.51637e-07	6.41962e-08	1.89413e-07	2.94522e-07	3.25599e-07	2.84764e-07	2.13134e-07	1.78313e-07	1.86057e-07	1.67315e-07
	0.546667	3.6652e-07	2.6304e-07	1.34086e-07	6.73724e-08	1.51834e-07	2.14306e-07	2.24031e-07	1.89318e-07	1.42766e-07	1.40238e-07	1.87794e-07	2.36688e-07	2.59017e-07	2.4314e-07	1.86786e-07	9.81449e-08	2.09338e-08	1.02786e-07	1.59404e-07	1.67817e-07	1.3768e-07	1.16153e-07	1.46546e-07	1.80645e-07	1.73015e-07	1.15912e-07	4.76461e-08	1.02895e-07	1.69389e-07	1.85996e-07	1.45214e-07	6.1256e-08	4.155e-08	1.333e-07	2.0086e-07	2.41005e-07	2.5458e-07	2.3543e-07	1.72646e-07	6.49428e-08	8.15643e-08	2.18891e-07	3.16208e-07	3.41705e-07	2.86495e-07	1.70407e-07	6.00786e-08	1.20721e-07
	0.551111	2.55308e-07	1.99978e-07	1.17696e-07	2.46312e-08	9.01478e-08	1.67729e-07	2.06662e-07	2.01588e-07	1.61785e-07	1.15081e-07	1.18041e-07	1.77632e-07	2.4277e-07	2.82833e-07	2.79021e-07	2.23116e-07	1.22873e-07	3.01806e-08	1.21534e-07	1.88795e-07	1.96166e-07	1.586e-07	1.46621e-07	2.03438e-07	2.53807e-07	2.44649e-07	1.68418e-07	7.40212e-08	1.35049e-07	2.22928e-07	2.42796e-07	1.81592e-07	6.54536e-08	1.09023e-07	2.34688e-07	3.0963e-07	3.19287e-07	2.74301e-07	1.97314e-07	1.05699e-07	3.3341e-09	1.09313e-07	2.16456e-07	2.89245e-07	2.98571e-07	2.31656e-07	1.01528e-07	5.61576e-08
	0.555556	1.40366e-07	7.62403e-08	1.23797e-07	1.58413e-07	1.55899e-07	1.2977e-07	1.06547e-07	1.08533e-07	1.27801e-07	1.48257e-07	1.66556e-07	1.85952e-07	2.08503e-07	2.30178e-07	2.40391e-07	2.26747e-07	1.82564e-07	1.14448e-07	5.90837e-08	8.44668e-08	1.13764e-07	9.89429e-08	4.52253e-08	7.26624e-08	1.56638e-07	2.07889e-07	2.01758e-07	1.38223e-07	5.96677e-08	1.10131e-07	1.7964e-07	1.8949e-07	1.27805e-07	1.71952e-08	1.34329e-07	2.58367e-07	3.3296e-07	3.42898e-07	2.93139e-07	2.02907e-07	9.58047e-08	3.0854e-08	1.184e-07	1.91729e-07	2.25508e-07	2.04272e-07	1.24577e-07	1.7224e-09
	0.56	2.08432e-07	3.71381e-08	1.2175e-07	2.2694e-07	2.67245e-07	2.42441e-07	1.68013e-07	6.86234e-08	3.74495e-08	1.26655e-07	2.01328e-07	2.57838e-07	2.88092e-07	2.8121e-07	2.3483e-07	1.69466e-07	1.42589e-07	1.77713e-07	2.06365e-07	1.87265e-07	1.18748e-07	3.54093e-08	8.80131e-08	1.47691e-07	1.58997e-07	1.26813e-07	8.62605e-08	8.75177e-08	1.00395e-07	7.81014e-08	1.64847e-08	6.46761e-08	1.3391e-07	1.66243e-07	1.58754e-07	1.5208e-07	2.01929e-07	2.77152e-07	3.22388e-07	3.09783e-07	2.38218e-07	1.30133e-07	5.32498e-08	1.12809e-07	1.56163e-07	1.45898e-07	8.83251e-08	2.84227e-08
	0.564444	2.39627e-07	1.02322e-07	4.72678e-08	1.73524e-07	2.52199e-07	2.69013e-07	2.28926e-07	1.54483e-07	8.4955e-08	8.93743e-08	1.53311e-07	2.29967e-07	3.00713e-07	3.38855e-07	3.1883e-07	2.33779e-07	1.18154e-07	1.34885e-07	2.42157e-07	2.92205e-07	2.56716e-07	1.61531e-07	1.37632e-07	2.38543e-07	3.06745e-07	2.88419e-07	1.86418e-07	5.0109e-08	1.21294e-07	2.05476e-07	2.08561e-07	1.52042e-07	1.5315e-07	2.48238e-07	3.15501e-07	3.01454e-07	2.09304e-07	1.23433e-07	2.03814e-07	3.06611e-07	3.37826e-07	2.85813e-07	1.77866e-07	7.85343e-08	9.29085e-08	1.14456e-07	7.69283e-08	1.20185e-08
	0.568889	1.64342e-07	1.45745e-07	1.26962e-07	1.27383e-07	1.51767e-07	1.69841e-07	1.6e-07	1.22932e-07	7.7198e-08	4.97796e-08	5.59324e-08	9.91614e-08	1.73196e-07	2.49495e-07	2.93277e-07	2.79848e-07	2.10626e-07	1.41159e-07	1.79712e-07	2.53375e-07	2.67488e-07	2.00513e-07	9.86471e-08	1.63785e-07	2.87419e-07	3.4132e-07	2.97018e-07	1.69658e-07	5.76914e-08	1.77159e-07	2.58997e-07	2.53674e-07	1.9982e-07	2.21554e-07	3.24942e-07	3.92123e-07	3.66118e-07	2.4498e-07	8.65263e-08	1.6594e-07	3.00676e-07	3.53634e-07	3.15868e-07	2.15897e-07	1.09944e-07	7.66497e-08	8.21648e-08	4.6162e-08
	0.573333	4.3806e-08	1.56948e-07	2.28304e-07	2.36432e-07	1.91367e-07	1.1689e-07	4.22928e-08	1.91053e-08	3.74014e-08	3.40338e-08	3.48573e-08	4.9331e-08	6.12142e-08	8.30058e-08	1.30644e-07	1.88912e-07	2.34718e-07	2.53904e-07	2.45612e-07	2.18742e-07	1.80687e-07	1.29051e-07	6.43566e-08	7.20201e-08	1.57526e-07	2.23075e-07	2.36578e-07	1.87846e-07	9.4646e-08	7.28764e-08	1.58547e-07	2.0008e-07	1.73983e-07	1.21439e-07	1.73311e-07	2.83265e-07	3.49612e-07	3.3361e-07	2.35373e-07	1.0396e-07	1.45626e-07	2.66778e-07	3.26756e-07	3.08682e-07	2.316e-07	1.40224e-07	9.60429e-08	9.84873e-08
	0.577778	5.01584e-08	1.04972e-07	2.1969e-07	2.70852e-07	2.52863e-07	1.82069e-07	1.01383e-07	8.95843e-08	1.17399e-07	1.10024e-07	8.06978e-08	1.0564e-07	1.59103e-07	1.7197e-07	1.18359e-07	2.06623e-08	1.47296e-07	2.77509e-07	3.48173e-07	3.32189e-07	2.30881e-07	7.41378e-08	8.95292e-08	2.09722e-07	2.51835e-07	2.09656e-07	1.13731e-07	9.15594e-08	1.79734e-07	2.30735e-07	2.18531e-07	1.56815e-07	7.88844e-08	2.63149e-08	4.0762e-08	8.83933e-08	1.61421e-07	2.30628e-07	2.61755e-07	2.36918e-07	1.7081e-07	1.38219e-07	1.96651e-07	2.56076e-07	2.62698e-07	2.13627e-07	1.41474e-07	1.10858e-07
	0.582222	7.93561e-08	8.22994e-08	1.56811e-07	2.02539e-07	2.00482e-07	1.52771e-07	8.89108e-08	8.91879e-08	1.31469e-07	1.34795e-07	8.46367e-08	5.49158e-08	1.45747e-07	2.16605e-07	2.18518e-07	1.37409e-07	2.19184e-08	1.84335e-07	3.21831e-07	3.76391e-07	3.23592e-07	1.76998e-07	6.57423e-08	2.32086e-07	3.45091e-07	3.46428e-07	2.34352e-07	5.42453e-08	1.6632e-07	3.17404e-07	3.71871e-07	3.17933e-07	1.84802e-07	6.13693e-08	1.38204e-07	1.88194e-07	1.51372e-07	6.56682e-08	1.26973e-07	2.3168e-07	2.75564e-07	2.4424e-07	1.65368e-07	1.20837e-07	1.58894e-07	1.82974e-07	1.52446e-07	8.68919e-08
	0.586667	6.29495e-08	1.5958e-07	2.11901e-07	2.07792e-07	1.57794e-07	8.52122e-08	4.7456e-08	8.98128e-08	1.176e-07	1.06008e-07	5.74213e-08	4.84728e-08	1.29978e-07	1.96489e-07	2.15123e-07	1.69907e-07	6.58338e-08	8.06694e-08	2.14559e-07	2.99216e-07	3.00608e-07	2.10285e-07	5.10099e-08	1.35138e-07	2.83548e-07	3.47152e-07	3.01313e-07	1.57217e-07	5.25177e-08	2.41391e-07	3.67986e-07	3.89612e-07	3.03528e-07	1.46703e-07	7.70065e-08	1.97653e-07	2.47903e-07	1.9994e-07	7.50166e-08	8.74631e-08	2.21134e-07	2.89946e-07	2.76524e-07	1.94978e-07	8.63892e-08	5.56269e-08	1.01735e-07	1.01308e-07
	0.591111	2.32664e-08	1.66634e-07	2.59239e-07	2.80108e-07	2.33754e-07	1.57204e-07	1.3324e-07	1.75237e-07	1.90822e-07	1.43413e-07	4.11375e-08	9.44462e-08	2.10396e-07	2.7542e-07	2.68054e-07	1.90056e-07	6.74633e-08	8.24705e-08	1.91172e-07	2.46984e-07	2.36651e-07	1.6879e-07	7.97682e-08	1.00893e-07	1.86879e-07	2.37177e-07	2.31194e-07	1.70828e-07	9.41177e-08	1.33494e-07	2.34363e-07	2.98814e-07	2.97093e-07	2.26218e-07	1.08865e-07	6.16823e-08	1.58255e-07	2.07104e-07	1.83515e-07	1.01952e-07	7.36032e-08	1.72907e-07	2.43755e-07	2.49981e-07	1.90709e-07	8.95395e-08	4.84291e-08	1.31659e-07
	0.595556	3.53405e-08	9.27182e-08	1.93961e-07	2.47603e-07	2.38314e-07	1.79938e-07	1.36723e-07	1.75233e-07	2.17997e-07	1.98645e-07	1.06649e-07	6.49653e-08	2.13099e-07	3.27183e-07	3.59553e-07	2.95971e-07	1.54507e-07	2.0641e-08	1.74386e-07	2.60156e-07	2.56457e-07	1.76082e-07	8.13384e-08	1.21449e-07	1.82535e-07	1.80733e-07	1.30422e-07	1.20835e-07	1.85923e-07	2.30828e-07	2.20569e-07	1.79764e-07	1.82595e-07	2.3678e-07	2.67598e-07	2.36468e-07	1.50324e-07	7.72405e-08	1.32897e-07	1.86649e-07	1.82378e-07	1.35095e-07	1.12857e-07	1.50568e-07	1.7178e-07	1.37895e-07	6.55827e-08	1.00188e-07
	0.6	8.17598e-08	1.08028e-07	1.18017e-07	1.2626e-07	1.27557e-07	1.03898e-07	5.15778e-08	4.76853e-08	1.15411e-07	1.57992e-07	1.61074e-07	1.55876e-07	2.04672e-07	2.89157e-07	3.46595e-07	3.37606e-07	2.53074e-07	1.14361e-07	5.86245e-08	1.77838e-07	2.38098e-07	2.25609e-07	1.68159e-07	1.33451e-07	1.49387e-07	1.43617e-07	8.38159e-08	8.34494e-08	2.02046e-07	2.91688e-07	3.03266e-07	2.25802e-07	1.07785e-07	1.70387e-07	3.07999e-07	3.75715e-07	3.42492e-07	2.18668e-07	4.57041e-08	1.23597e-07	2.36161e-07	2.66616e-07	2.19354e-07	1.28231e-07	5.53432e-08	6.17412e-08	4.89766e-08	1.83878e-08
	0.604444	8.38433e-08	1.61596e-07	1.75689e-07	1.25499e-07	3.6449e-08	6.94331e-08	1.33879e-07	1.39851e-07	8.05336e-08	3.9826e-08	1.65488e-07	2.76849e-07	3.41543e-07	3.50395e-07	3.18471e-07	2.77402e-07	2.48897e-07	2.19824e-07	1.64518e-07	8.68557e-08	9.82824e-08	1.96305e-07	2.71137e-07	2.92318e-07	2.5229e-07	1.59612e-07	4.16789e-08	1.11974e-07	2.27428e-07	2.99519e-07	3.07844e-07	2.47014e-07	1.41068e-07	1.31068e-07	2.61898e-07	3.70318e-07	4.03016e-07	3.45112e-07	2.1017e-07	3.5488e-08	1.35016e-07	2.53517e-07	2.96193e-07	2.62444e-07	1.76068e-07	8.10123e-08	6.42587e-08	1.02653e-07
	0.608889	3.61631e-08	1.17676e-07	1.74746e-07	1.66524e-07	1.13409e-07	1.26096e-07	2.16435e-07	2.73461e-07	2.51848e-07	1.57601e-07	1.37924e-07	2.94166e-07	4.35223e-07	4.88891e-07	4.35288e-07	3.00533e-07	1.78962e-07	2.13975e-07	2.76963e-07	2.48416e-07	1.1772e-07	8.1127e-08	2.77249e-07	4.1182e-07	4.41907e-07	3.64298e-07	2.29414e-07	1.88929e-07	2.90309e-07	3.59117e-07	3.36652e-07	2.3168e-07	1.09291e-07	1.60467e-07	2.77766e-07	3.4931e-07	3.64407e-07	3.32064e-07	2.63894e-07	1.71059e-07	8.85503e-08	1.27362e-07	2.1106e-07	2.55516e-07	2.415e-07	1.79488e-07	1.20332e-07	1.429e-07
	0.613333	5.68896e-08	5.33759e-08	1.01159e-07	1.18045e-07	1.0041e-07	1.20779e-07	2.1099e-07	2.94207e-07	3.15485e-07	2.51054e-07	1.33753e-07	1.8992e-07	3.70497e-07	4.98112e-07	5.16772e-07	4.17386e-07	2.41879e-07	1.45996e-07	2.55034e-07	3.17046e-07	2.56267e-07	9.04778e-08	1.60781e-07	3.69704e-07	4.93479e-07	4.9301e-07	3.84055e-07	2.61762e-07	2.88732e-07	3.84655e-07	4.00292e-07	2.99437e-07	1.11509e-07	1.2476e-07	3.06458e-07	4.02985e-07	3.9629e-07	3.1244e-07	2.17953e-07	1.91339e-07	2.06995e-07	1.94442e-07	1.54897e-07	1.3963e-07	1.57921e-07	1.5545e-07	1.13348e-07	8.94555e-08
	0.617778	9.43746e-08	1.35757e-07	1.49422e-07	1.36212e-07	1.15685e-07	1.33458e-07	1.9643e-07	2.59789e-07	2.85004e-07	2.47347e-07	1.40586e-07	3.46109e-08	2.06317e-07	3.58298e-07	4.39418e-07	4.26314e-07	3.29533e-07	2.10342e-07	1.97434e-07	2.6276e-07	2.68373e-07	1.75361e-07	2.5575e-08	2.02653e-07	3.64534e-07	4.35204e-07	3.93565e-07	2.68885e-07	1.83476e-07	2.6611e-07	3.46858e-07	3.2604e-07	1.95688e-07	4.38027e-08	2.32101e-07	3.87687e-07	4.41666e-07	3.84024e-07	2.48355e-07	1.36933e-07	1.98259e-07	2.75161e-07	2.79215e-07	2.1389e-07	1.14568e-07	3.38738e-08	4.15248e-08	3.67015e-08
	0.622222	8.7428e-08	1.64465e-07	2.09959e-07	2.13336e-07	1.91096e-07	1.87411e-07	2.24068e-07	2.62288e-07	2.62669e-07	2.11976e-07	1.24202e-07	8.04096e-08	1.63678e-07	2.48469e-07	2.9804e-07	3.10681e-07	2.97993e-07	2.75902e-07	2.55093e-07	2.35312e-07	2.09517e-07	1.75836e-07	1.52255e-07	1.71396e-07	2.22019e-07	2.60225e-07	2.54486e-07	1.9295e-07	8.46512e-08	4.30516e-08	1.5189e-07	2.07133e-07	1.91862e-07	1.31605e-07	1.54816e-07	2.73792e-07	3.69967e-07	3.92191e-07	3.28573e-07	2.05482e-07	1.28387e-07	2.13679e-07	2.97461e-07	3.1008e-07	2.50424e-07	1.52097e-07	9.71099e-08	1.39738e-07
	0.626667	1.25394e-07	1.77098e-07	2.13461e-07	2.23336e-07	2.05641e-07	1.86761e-07	2.04695e-07	2.42844e-07	2.5205e-07	2.0661e-07	1.22638e-07	1.16848e-07	2.14244e-07	2.83867e-07	2.88064e-07	2.38293e-07	1.97485e-07	2.28982e-07	2.76334e-07	2.72874e-07	2.10316e-07	1.49553e-07	1.93258e-07	2.66216e-07	2.81853e-07	2.21498e-07	1.11013e-07	8.12877e-08	1.68916e-07	2.06106e-07	1.691e-07	7.8088e-08	6.89109e-08	1.6391e-07	2.23728e-07	2.46998e-07	2.63849e-07	2.92367e-07	3.09102e-07	2.82394e-07	2.10501e-07	1.50761e-07	1.92103e-07	2.60678e-07	2.78228e-07	2.32567e-07	1.64787e-07	1.7028e-07
	0.631111	1.88301e-07	2.53538e-07	2.65405e-07	2.36792e-07	1.85886e-07	1.36383e-07	1.23e-07	1.49509e-07	1.72724e-07	1.66266e-07	1.40678e-07	1.54987e-07	2.2638e-07	2.93832e-07	3.13649e-07	2.73549e-07	1.97754e-07	1.59919e-07	1.98657e-07	2.29949e-07	2.10678e-07	1.75224e-07	2.1205e-07	2.94355e-07	3.34202e-07	2.89849e-07	1.62933e-07	4.68094e-08	2.01562e-07	3.15836e-07	3.35577e-07	2.55527e-07	1.07174e-07	8.68222e-08	2.21587e-07	2.90268e-07	2.82686e-07	2.36155e-07	2.21745e-07	2.53458e-07	2.68234e-07	2.32976e-07	1.69325e-07	1.47406e-07	1.80067e-07	1.90962e-07	1.5321e-07	1.15191e-07
	0.635556	1.78928e-07	2.87914e-07	3.31746e-07	3.03978e-07	2.23548e-07	1.2921e-07	8.11261e-08	8.98147e-08	7.96795e-08	6.02375e-08	1.19306e-07	2.08697e-07	2.78653e-07	3.09136e-07	2.9896e-07	2.6369e-07	2.27016e-07	2.01476e-07	1.76309e-07	1.4025e-07	1.23994e-07	1.81967e-07	2.73802e-07	3.44719e-07	3.616e-07	3.0886e-07	1.91738e-07	6.20968e-08	1.65879e-07	2.96895e-07	3.60785e-07	3.37744e-07	2.34448e-07	8.15472e-08	8.49496e-08	2.09697e-07	2.70967e-07	2.65093e-07	2.22403e-07	2.01764e-07	2.26169e-07	2.46696e-07	2.2672e-07	1.67956e-07	1.02382e-07	7.93404e-08	8.12334e-08	5.24946e-08
	0.64	8.27729e-08	2.10498e-07	2.97208e-07	3.12999e-07	2.55469e-07	1.50265e-07	6.92673e-08	1.07279e-07	1.24131e-07	6.92794e-08	5.64006e-08	1.9395e-07	3.09625e-07	3.62107e-07	3.37427e-07	2.59217e-07	1.98015e-07	2.12873e-07	2.32058e-07	1.8439e-07	6.249e-08	1.18261e-07	2.86792e-07	4.02168e-07	4.28732e-07	3.59952e-07	2.20121e-07	7.89227e-08	1.53164e-07	2.60378e-07	3.09601e-07	3.0191e-07	2.54231e-07	1.8396e-07	1.05155e-07	6.74291e-08	1.32349e-07	2.04482e-07	2.45238e-07	2.47268e-07	2.24084e-07	2.02279e-07	1.93607e-07	1.78298e-07	1.34516e-07	6.18406e-08	2.1068e-08	8.51124e-08
	0.644444	5.27301e-08	9.87249e-08	1.68426e-07	2.14178e-07	2.08966e-07	1.47873e-07	5.17362e-08	5.72012e-08	1.16927e-07	1.11659e-07	3.95172e-08	1.00578e-07	2.36053e-07	3.34427e-07	3.60671e-07	3.09998e-07	2.20257e-07	1.80669e-07	2.14286e-07	2.16776e-07	1.36573e-07	1.77834e-08	2.02156e-07	3.57517e-07	4.32261e-07	4.01335e-07	2.7712e-07	1.22788e-07	1.50712e-07	2.61896e-07	3.02186e-07	2.6851e-07	2.10541e-07	1.98716e-07	2.17486e-07	1.97312e-07	1.17237e-07	5.35318e-08	1.63235e-07	2.56023e-07	2.87476e-07	2.56671e-07	1.9003e-07	1.29368e-07	9.71384e-08	6.41157e-08	1.93365e-08	8.00267e-08
	0.648889	1.18357e-07	1.45371e-07	1.19031e-07	8.32896e-08	1.08308e-07	1.54959e-07	1.7575e-07	1.64405e-07	1.31665e-07	8.89123e-08	3.98663e-08	5.16364e-08	1.34006e-07	2.17204e-07	2.75087e-07	2.91295e-07	2.67636e-07	2.27031e-07	1.97735e-07	1.7609e-07	1.29671e-07	5.51423e-08	1.15578e-07	2.38344e-07	3.22639e-07	3.3264e-07	2.58998e-07	1.25669e-07	8.58671e-08	2.11382e-07	2.85768e-07	2.80693e-07	2.17931e-07	1.74618e-07	2.13668e-07	2.55522e-07	2.34615e-07	1.42592e-07	3.14327e-08	1.49747e-07	2.55329e-07	2.96901e-07	2.70551e-07	1.95906e-07	1.05991e-07	3.46175e-08	3.2141e-08	6.62564e-08
	0.653333	1.0043e-07	1.61137e-07	1.60148e-07	9.22289e-08	2.51241e-08	1.53912e-07	2.56436e-07	2.99749e-07	2.69949e-07	1.76235e-07	4.77935e-08	7.68348e-08	1.62411e-07	1.92914e-07	1.82824e-07	1.81597e-07	2.20372e-07	2.60135e-07	2.58012e-07	2.00297e-07	1.00883e-07	5.38156e-08	1.48781e-07	2.18959e-07	2.40537e-07	2.14123e-07	1.50778e-07	6.70653e-08	4.57187e-08	1.30175e-07	2.0049e-07	2.38845e-07	2.40414e-07	2.17501e-07	2.00934e-07	2.11373e-07	2.25065e-07	2.07254e-07	1.47193e-07	8.03347e-08	1.25214e-07	2.09876e-07	2.57133e-07	2.50123e-07	1.97559e-07	1.30993e-07	1.0319e-07	1.20215e-07
	0.657778	1.34812e-07	1.30992e-07	1.22108e-07	8.22408e-08	8.86946e-09	1.22591e-07	2.44563e-07	3.30285e-07	3.47286e-07	2.83157e-07	1.51785e-07	9.75953e-09	1.53031e-07	2.35066e-07	2.34807e-07	1.67421e-07	1.19298e-07	1.86435e-07	2.50972e-07	2.43804e-07	1.56783e-07	2.2295e-08	1.35365e-07	2.42058e-07	2.73642e-07	2.23161e-07	1.12973e-07	2.50196e-08	1.22215e-07	1.69124e-07	1.63324e-07	1.54249e-07	1.94616e-07	2.46192e-07	2.58575e-07	2.21188e-07	1.65761e-07	1.5657e-07	1.89384e-07	1.99577e-07	1.67366e-07	1.24743e-07	1.36521e-07	1.78994e-07	1.93511e-07	1.6992e-07	1.38471e-07	1.41295e-07
	0.662222	2.32556e-07	2.09809e-07	1.39097e-07	4.70669e-08	5.84128e-08	1.46683e-07	2.26137e-07	2.88545e-07	3.18137e-07	2.98134e-07	2.23566e-07	1.15201e-07	9.09824e-08	1.83989e-07	2.4104e-07	2.32282e-07	1.70955e-07	1.18389e-07	1.46785e-07	1.81907e-07	1.62347e-07	9.21094e-08	8.81612e-08	1.83923e-07	2.4559e-07	2.36991e-07	1.60619e-07	6.83099e-08	1.21015e-07	1.93863e-07	2.04257e-07	1.5871e-07	1.33833e-07	1.98153e-07	2.62297e-07	2.65546e-07	1.99514e-07	1.07329e-07	1.34274e-07	2.24916e-07	2.67366e-07	2.42865e-07	1.68718e-07	9.17092e-08	8.49802e-08	1.08332e-07	1.05913e-07	9.85081e-08
	0.666667	2.44902e-07	2.65039e-07	2.17884e-07	1.28183e-07	1.034e-07	1.95188e-07	2.73356e-07	3.02294e-07	2.85566e-07	2.48016e-07	2.18932e-07	2.05113e-07	1.91424e-07	1.75709e-07	1.78066e-07	2.02599e-07	2.21057e-07	2.08198e-07	1.59142e-07	9.16894e-08	6.95212e-08	1.2045e-07	1.67713e-07	1.92351e-07	1.93237e-07	1.69546e-07	1.1954e-07	4.82956e-08	4.84797e-08	1.22068e-07	1.68939e-07	1.77912e-07	1.63519e-07	1.65822e-07	1.99358e-07	2.25244e-07	2.0917e-07	1.47816e-07	9.68585e-08	1.60038e-07	2.46368e-07	2.89403e-07	2.73083e-07	2.06227e-07	1.14182e-07	2.79525e-08	2.82977e-08	4.71227e-08
	0.671111	1.44858e-07	1.95663e-07	1.94791e-07	1.39499e-07	8.54793e-08	1.63735e-07	2.68705e-07	3.26421e-07	3.15772e-07	2.50611e-07	1.91573e-07	2.13075e-07	2.63735e-07	2.69589e-07	2.18259e-07	1.57837e-07	1.79486e-07	2.39739e-07	2.52024e-07	1.9066e-07	7.19017e-08	8.77942e-08	2.0991e-07	2.75857e-07	2.67622e-07	1.95359e-07	9.0991e-08	1.91513e-08	6.89169e-08	7.67472e-08	7.09042e-08	1.16465e-07	1.77477e-07	2.09709e-07	2.00564e-07	1.64519e-07	1.3698e-07	1.38536e-07	1.46333e-07	1.50221e-07	1.72493e-07	2.17399e-07	2.5401e-07	2.54324e-07	2.10991e-07	1.38889e-07	7.54791e-08	7.13166e-08
	0.675556	8.20202e-08	7.50368e-08	6.68041e-08	4.8026e-08	5.05139e-09	8.07826e-08	1.74035e-07	2.52132e-07	2.88968e-07	2.75648e-07	2.34368e-07	2.20664e-07	2.56316e-07	2.87046e-07	2.69132e-07	2.05419e-07	1.59443e-07	2.00868e-07	2.53115e-07	2.45225e-07	1.63559e-07	5.33408e-08	1.45375e-07	2.5704e-07	3.00591e-07	2.64357e-07	1.6982e-07	7.93128e-08	1.00878e-07	1.28512e-07	9.3909e-08	3.07179e-08	1.16842e-07	2.01242e-07	2.28748e-07	1.87301e-07	9.6783e-08	7.07461e-08	1.56323e-07	2.06007e-07	2.00163e-07	1.63478e-07	1.53542e-07	1.84587e-07	2.03589e-07	1.82024e-07	1.28885e-07	8.38711e-08
	0.68	1.70358e-07	1.62428e-07	1.19654e-07	8.89129e-08	1.17223e-07	1.53348e-07	1.63141e-07	1.56425e-07	1.6956e-07	2.16014e-07	2.67727e-07	2.99364e-07	3.02087e-07	2.79115e-07	2.40806e-07	2.04096e-07	1.9178e-07	2.09894e-07	2.31178e-07	2.23674e-07	1.71122e-07	7.6885e-08	4.07837e-08	1.46258e-07	2.12422e-07	2.20149e-07	1.70646e-07	8.8055e-08	4.9037e-08	9.39629e-08	1.03965e-07	6.78185e-08	5.8552e-08	1.27377e-07	1.7681e-07	1.71959e-07	1.07922e-07	2.36569e-08	1.20131e-07	2.0642e-07	2.38184e-07	2.08732e-07	1.37751e-07	8.48447e-08	1.15265e-07	1.48172e-07	1.40902e-07	1.00393e-07
	0.684444	1.66221e-07	2.02393e-07	1.99844e-07	1.77236e-07	1.80587e-07	2.18588e-07	2.4239e-07	2.14077e-07	1.30782e-07	8.95542e-08	2.10797e-07	3.29263e-07	3.86118e-07	3.63235e-07	2.72297e-07	1.63404e-07	1.51429e-07	2.21908e-07	2.57892e-07	2.31444e-07	1.56234e-07	7.77705e-08	9.05256e-08	1.35296e-07	1.4438e-07	1.1763e-07	7.6375e-08	5.26914e-08	5.17365e-08	4.06851e-08	2.11546e-08	5.42577e-08	1.00637e-07	1.32468e-07	1.3784e-07	1.11723e-07	5.62471e-08	2.45774e-08	1.05622e-07	1.75751e-07	2.15353e-07	2.12829e-07	1.67787e-07	9.31852e-08	3.26719e-08	8.30754e-08	1.25669e-07	1.33527e-07
	0.688889	9.58617e-08	1.38423e-07	1.6346e-07	1.63571e-07	1.56757e-07	1.77734e-07	2.18441e-07	2.33834e-07	1.91775e-07	9.13712e-08	9.41483e-08	2.45932e-07	3.65754e-07	4.10009e-07	3.63843e-07	2.44042e-07	1.14001e-07	1.44172e-07	2.28197e-07	2.43881e-07	1.84441e-07	9.18847e-08	1.06357e-07	1.80518e-07	2.02287e-07	1.58407e-07	7.24175e-08	5.87276e-08	1.25378e-07	1.45187e-07	1.08776e-07	5.62236e-08	1.04807e-07	1.71907e-07	1.9579e-07	1.66831e-07	1.03681e-07	7.85773e-08	1.35491e-07	1.86296e-07	2.02919e-07	1.86126e-07	1.45721e-07	9.14864e-08	3.16017e-08	4.11505e-08	9.72943e-08	1.36598e-07
	0.693333	1.49844e-07	1.42095e-07	1.18622e-07	9.34313e-08	7.3046e-08	6.63679e-08	9.1645e-08	1.29655e-07	1.47883e-07	1.2868e-07	9.18674e-08	1.34513e-07	2.37029e-07	3.22099e-07	3.52275e-07	3.14902e-07	2.23665e-07	1.25666e-07	1.1736e-07	1.6371e-07	1.73423e-07	1.47362e-07	1.39358e-07	1.77543e-07	2.08203e-07	1.92619e-07	1.31244e-07	7.75042e-08	1.21807e-07	1.71975e-07	1.71847e-07	1.21115e-07	7.2072e-08	1.21505e-07	1.81406e-07	1.97504e-07	1.68943e-07	1.33201e-07	1.49064e-07	1.94622e-07	2.16609e-07	1.9718e-07	1.42771e-07	7.17999e-08	3.58265e-09	5.12067e-08	9.1375e-08	1.2003e-07
	0.697778	1.99365e-07	2.12374e-07	1.87339e-07	1.29017e-07	6.11788e-08	3.61057e-08	5.14142e-08	3.66032e-08	1.47705e-08	7.57596e-08	1.30199e-07	1.60353e-07	1.69176e-07	1.82789e-07	2.20835e-07	2.63476e-07	2.77941e-07	2.45464e-07	1.67208e-07	6.73136e-08	7.97832e-08	1.68107e-07	2.25655e-07	2.42443e-07	2.22717e-07	1.76034e-07	1.12762e-07	4.92243e-08	5.73232e-08	1.07734e-07	1.34363e-07	1.24038e-07	7.82604e-08	1.45645e-08	6.06692e-08	1.08203e-07	1.23178e-07	1.12534e-07	1.10668e-07	1.4247e-07	1.7826e-07	1.86791e-07	1.57419e-07	9.76407e-08	4.01966e-08	7.3278e-08	1.20314e-07	1.41715e-07
	0.702222	1.43162e-07	1.8614e-07	1.99858e-07	1.68735e-07	1.01644e-07	4.99584e-08	9.26472e-08	1.23498e-07	1.05088e-07	5.54565e-08	8.80672e-08	1.62387e-07	1.9874e-07	1.77436e-07	1.19761e-07	1.28659e-07	2.15327e-07	2.7566e-07	2.66668e-07	1.82369e-07	5.17425e-08	1.22856e-07	2.4835e-07	3.13721e-07	3.04601e-07	2.32173e-07	1.27353e-07	3.92793e-08	6.17395e-08	8.05566e-08	6.48113e-08	5.62301e-08	8.4441e-08	1.06317e-07	1.00761e-07	7.1063e-08	3.33676e-08	1.00594e-08	1.72818e-08	3.99226e-08	7.69453e-08	1.09642e-07	1.18824e-07	9.48061e-08	4.69475e-08	5.72273e-08	1.18952e-07	1.60496e-07
	0.706667	4.16846e-08	8.18695e-08	1.14084e-07	1.22453e-07	9.58388e-08	3.86822e-08	4.30353e-08	1.0299e-07	1.27364e-07	1.02322e-07	3.82239e-08	6.53896e-08	1.38939e-07	1.69444e-07	1.40338e-07	7.03844e-08	9.8475e-08	1.942e-07	2.46971e-07	2.26792e-07	1.3468e-07	4.19209e-08	1.68385e-07	2.77651e-07	3.18634e-07	2.82685e-07	1.88912e-07	8.54301e-08	8.20885e-08	1.21874e-07	1.09869e-07	4.60916e-08	4.44573e-08	1.29327e-07	1.8239e-07	1.93126e-07	1.69323e-07	1.31396e-07	9.7735e-08	6.85557e-08	3.59645e-08	3.20056e-08	6.3796e-08	7.732e-08	5.78366e-08	1.44915e-08	6.27388e-08	1.20625e-07
	0.711111	1.12459e-07	1.15615e-07	7.68737e-08	2.78062e-08	6.67359e-08	1.11664e-07	1.2844e-07	1.18645e-07	9.56372e-08	7.57133e-08	6.77995e-08	7.30031e-08	8.85087e-08	1.01997e-07	9.80081e-08	7.2033e-08	5.70053e-08	1.00075e-07	1.47823e-07	1.61825e-07	1.27656e-07	5.25501e-08	6.62766e-08	1.61377e-07	2.23421e-07	2.30788e-07	1.82168e-07	9.6355e-08	3.31891e-08	8.76588e-08	1.13428e-07	8.66593e-08	1.78892e-08	7.33579e-08	1.54841e-07	2.07465e-07	2.23153e-07	2.07989e-07	1.76131e-07	1.39633e-07	1.03421e-07	7.60017e-08	7.93289e-08	1.03436e-07	1.15949e-07	1.03337e-07	7.32703e-08	6.07069e-08
	0.715556	1.39284e-07	1.7338e-07	1.54506e-07	8.55521e-08	2.85592e-08	1.24927e-07	1.9773e-07	2.17283e-07	1.76576e-07	8.90358e-08	3.86244e-08	1.29175e-07	1.87313e-07	1.91457e-07	1.44679e-07	6.68219e-08	2.3547e-08	7.99076e-08	1.01873e-07	8.63553e-08	5.74602e-08	7.16709e-08	1.12411e-07	1.38931e-07	1.42149e-07	1.26393e-07	1.00946e-07	7.42709e-08	5.32469e-08	4.58964e-08	5.0715e-08	5.48028e-08	5.70754e-08	7.33599e-08	1.08379e-07	1.47066e-07	1.74943e-07	1.8443e-07	1.74975e-07	1.50516e-07	1.16152e-07	7.95585e-08	6.5228e-08	9.41064e-08	1.32249e-07	1.53189e-07	1.46093e-07	1.11518e-07
	0.72	1.04774e-07	1.46504e-07	1.59185e-07	1.27913e-07	5.22623e-08	5.39883e-08	1.56345e-07	2.24193e-07	2.32143e-07	1.73626e-07	6.85964e-08	8.61556e-08	1.95766e-07	2.57889e-07	2.52979e-07	1.87073e-07	8.63847e-08	1.26211e-08	7.60473e-08	8.47182e-08	4.01107e-08	3.86666e-08	1.17522e-07	1.67332e-07	1.69101e-07	1.22361e-07	4.56046e-08	4.42525e-08	1.01311e-07	1.17584e-07	8.83648e-08	2.56795e-08	5.0651e-08	1.15528e-07	1.54173e-07	1.62145e-07	1.47078e-07	1.24683e-07	1.09864e-07	1.04283e-07	9.68462e-08	7.70606e-08	4.09527e-08	1.64379e-08	7.14251e-08	1.22512e-07	1.52078e-07	1.48958e-07
	0.724444	1.15164e-07	1.06026e-07	1.04746e-07	1.17186e-07	1.21084e-07	1.08063e-07	1.04714e-07	1.37531e-07	1.75659e-07	1.84735e-07	1.56581e-07	1.21915e-07	1.47864e-07	2.12517e-07	2.54617e-07	2.48943e-07	1.96436e-07	1.16798e-07	4.21497e-08	3.05569e-08	3.65029e-08	2.12415e-08	6.07307e-08	1.11428e-07	1.36329e-07	1.20692e-07	6.6679e-08	1.44399e-08	8.24477e-08	1.24865e-07	1.23274e-07	7.76583e-08	2.00098e-08	9.02491e-08	1.58814e-07	1.9468e-07	1.91089e-07	1.53273e-07	9.56882e-08	4.52964e-08	5.77162e-08	8.9521e-08	1.00049e-07	8.35731e-08	4.66021e-08	3.69959e-08	8.22817e-08	1.16768e-07
	0.728889	1.3561e-07	1.14892e-07	7.2568e-08	8.72641e-08	1.56763e-07	2.07915e-07	2.1285e-07	1.67508e-07	9.77211e-08	1.01089e-07	1.75466e-07	2.27851e-07	2.36492e-07	2.12651e-07	1.91576e-07	2.01362e-07	2.21428e-07	2.17421e-07	1.76751e-07	1.08157e-07	3.86522e-08	5.2091e-08	8.61287e-08	9.01245e-08	6.79745e-08	3.72236e-08	3.87557e-08	6.68094e-08	8.94023e-08	9.94022e-08	9.27633e-08	6.63215e-08	2.29298e-08	4.4008e-08	1.03907e-07	1.52139e-07	1.76205e-07	1.70084e-07	1.34971e-07	7.85886e-08	1.95683e-08	5.9102e-08	1.08387e-07	1.33648e-07	1.28561e-07	9.40082e-08	4.05509e-08	3.79232e-08
	0.733333	9.07584e-08	8.89527e-08	7.10761e-08	8.73734e-08	1.6124e-07	2.4047e-07	2.85365e-07	2.70277e-07	1.87941e-07	5.53524e-08	1.08643e-07	2.42828e-07	3.20186e-07	3.20931e-07	2.53306e-07	1.63985e-07	1.54133e-07	2.15192e-07	2.45085e-07	2.14203e-07	1.35875e-07	6.63238e-08	1.02811e-07	1.43331e-07	1.36248e-07	9.14505e-08	7.22266e-08	1.21908e-07	1.63224e-07	1.64956e-07	1.25879e-07	6.00853e-08	1.19075e-08	7.0067e-08	1.04809e-07	1.1735e-07	1.18377e-07	1.18113e-07	1.1571e-07	1.02366e-07	7.26367e-08	3.52424e-08	5.09124e-08	9.89258e-08	1.32917e-07	1.38153e-07	1.08938e-07	4.91791e-08
	0.737778	4.28856e-08	1.12957e-08	6.3504e-08	1.27092e-07	1.91722e-07	2.51757e-07	2.94023e-07	2.98975e-07	2.50179e-07	1.44996e-07	2.31644e-08	1.6222e-07	2.88168e-07	3.51481e-07	3.36638e-07	2.54963e-07	1.54474e-07	1.41541e-07	2.01422e-07	2.24411e-07	1.84337e-07	9.65534e-08	3.77736e-08	1.11313e-07	1.52386e-07	1.44035e-07	1.15226e-07	1.30065e-07	1.80908e-07	2.10627e-07	1.94553e-07	1.34412e-07	5.26398e-08	5.56645e-08	1.16323e-07	1.43144e-07	1.31294e-07	9.32566e-08	6.08147e-08	7.25948e-08	9.43922e-08	9.38951e-08	6.72239e-08	3.46835e-08	6.07004e-08	1.01929e-07	1.19216e-07	1.01935e-07
	0.742222	9.38511e-08	6.23842e-08	7.83009e-08	1.54091e-07	2.32633e-07	2.89054e-07	3.11815e-07	2.9787e-07	2.49398e-07	1.7244e-07	8.72961e-08	9.9396e-08	1.95547e-07	2.76356e-07	3.14063e-07	3.00273e-07	2.44535e-07	1.76526e-07	1.41665e-07	1.48421e-07	1.48796e-07	1.18025e-07	6.91851e-08	6.14561e-08	9.62539e-08	1.09994e-07	9.39836e-08	8.19968e-08	1.17374e-07	1.6409e-07	1.83975e-07	1.63249e-07	1.05335e-07	2.61156e-08	5.26706e-08	1.10159e-07	1.33158e-07	1.19129e-07	7.72939e-08	3.79364e-08	6.43152e-08	9.96455e-08	1.09018e-07	8.69215e-08	3.85778e-08	2.31615e-08	8.14831e-08	1.2102e-07
	0.746667	9.55436e-08	7.8374e-08	7.54082e-08	1.32456e-07	2.16947e-07	2.90551e-07	3.27917e-07	3.15975e-07	2.57375e-07	1.72614e-07	1.08462e-07	1.24436e-07	1.71508e-07	2.06282e-07	2.30512e-07	2.50755e-07	2.60783e-07	2.46879e-07	2.01868e-07	1.33696e-07	7.61441e-08	9.18689e-08	1.32324e-07	1.47849e-07	1.32922e-07	9.65965e-08	5.30985e-08	2.14068e-08	3.84763e-08	6.92147e-08	9.69742e-08	1.15014e-07	1.16775e-07	1.00514e-07	7.35993e-08	5.72363e-08	6.82064e-08	8.38049e-08	8.55831e-08	7.28215e-08	6.02871e-08	6.87425e-08	8.7574e-08	9.39618e-08	7.70448e-08	4.09381e-08	4.95471e-08	1.11661e-07
	0.751111	5.67973e-08	4.33546e-08	4.14821e-08	8.00502e-08	1.45386e-07	2.16465e-07	2.71938e-07	2.91993e-07	2.65991e-07	1.99914e-07	1.26461e-07	1.18942e-07	1.67597e-07	1.98588e-07	1.98662e-07	1.91838e-07	2.06449e-07	2.30744e-07	2.30448e-07	1.86715e-07	1.04848e-07	3.92631e-08	1.10145e-07	1.68184e-07	1.78962e-07	1.43473e-07	7.98954e-08	3.2253e-08	6.05228e-08	7.49978e-08	5.55864e-08	3.32803e-08	7.54774e-08	1.23135e-07	1.45995e-07	1.35735e-07	9.59458e-08	4.10828e-08	3.53096e-08	7.94467e-08	1.05777e-07	1.09368e-07	9.62396e-08	7.73561e-08	5.98883e-08	4.1333e-08	3.61436e-08	8.08043e-08
	0.755556	6.69917e-08	5.93645e-08	6.35171e-08	8.50434e-08	1.11273e-07	1.36079e-07	1.63066e-07	1.91564e-07	2.10331e-07	2.06579e-07	1.7781e-07	1.40549e-07	1.30361e-07	1.55567e-07	1.81757e-07	1.89779e-07	1.84514e-07	1.80181e-07	1.7919e-07	1.67664e-07	1.34211e-07	8.64405e-08	6.91609e-08	1.03051e-07	1.28307e-07	1.19804e-07	7.76904e-08	1.63893e-08	4.41603e-08	8.17378e-08	8.4227e-08	5.09116e-08	1.90601e-08	8.11032e-08	1.35527e-07	1.61024e-07	1.49582e-07	1.03688e-07	3.48992e-08	4.10291e-08	1.05372e-07	1.457e-07	1.55884e-07	1.38459e-07	1.03715e-07	6.79271e-08	5.33917e-08	7.11109e-08
	0.76	6.10632e-08	7.27742e-08	8.53341e-08	1.06504e-07	1.31183e-07	1.40702e-07	1.23542e-07	9.20463e-08	9.94744e-08	1.51659e-07	1.93759e-07	1.98001e-07	1.61291e-07	1.09201e-07	1.09709e-07	1.61124e-07	1.96177e-07	1.91076e-07	1.50358e-07	1.02614e-07	9.70031e-08	1.23368e-07	1.3269e-07	1.10319e-07	6.33175e-08	2.25925e-08	5.78413e-08	9.03828e-08	1.01143e-07	9.22993e-08	7.11304e-08	4.67837e-08	3.71868e-08	5.88712e-08	9.04936e-08	1.15109e-07	1.22201e-07	1.05525e-07	6.48259e-08	1.22495e-08	6.32835e-08	1.22818e-07	1.63619e-07	1.7767e-07	1.64958e-07	1.35272e-07	1.08947e-07	1.06393e-07
	0.764444	2.96344e-08	4.8234e-08	6.33905e-08	8.13542e-08	1.07124e-07	1.30038e-07	1.31741e-07	9.96696e-08	3.74128e-08	6.18529e-08	1.427e-07	1.94908e-07	1.9834e-07	1.50228e-07	7.36173e-08	7.96033e-08	1.53196e-07	1.91312e-07	1.74465e-07	1.09471e-07	4.09185e-08	9.67716e-08	1.54221e-07	1.64559e-07	1.26974e-07	7.38183e-08	9.7907e-08	1.61995e-07	1.97803e-07	1.88789e-07	1.38424e-07	6.26313e-08	1.78871e-08	8.13772e-08	1.1641e-07	1.19627e-07	9.7178e-08	6.1473e-08	3.09909e-08	3.85642e-08	6.79617e-08	1.01141e-07	1.3396e-07	1.58904e-07	1.67743e-07	1.57488e-07	1.35593e-07	1.21243e-07
	0.768889	1.189e-07	1.07904e-07	8.67693e-08	7.17308e-08	7.09717e-08	8.00724e-08	8.83489e-08	8.35965e-08	5.65602e-08	8.18338e-09	5.86765e-08	1.18463e-07	1.54308e-07	1.52252e-07	1.11116e-07	5.16488e-08	6.66527e-08	1.21853e-07	1.45197e-07	1.25084e-07	7.2636e-08	4.91191e-08	9.88302e-08	1.31559e-07	1.24726e-07	9.28385e-08	1.01753e-07	1.65996e-07	2.23358e-07	2.42372e-07	2.13683e-07	1.43853e-07	5.10002e-08	4.2259e-08	1.13218e-07	1.48216e-07	1.43073e-07	1.04085e-07	4.73584e-08	3.78462e-08	8.86296e-08	1.2696e-07	1.46802e-07	1.51844e-07	1.47286e-07	1.3518e-07	1.15629e-07	9.40852e-08
	0.773333	1.74749e-07	1.68717e-07	1.39694e-07	1.07028e-07	9.02802e-08	8.60841e-08	7.62355e-08	5.49664e-08	2.9706e-08	1.54876e-08	2.04104e-08	3.42957e-08	5.70518e-08	7.98988e-08	9.07432e-08	8.22048e-08	5.65611e-08	3.71978e-08	5.96789e-08	8.86432e-08	1.02416e-07	9.91394e-08	8.5495e-08	6.90148e-08	5.04744e-08	3.39609e-08	5.78067e-08	1.1129e-07	1.64914e-07	2.00836e-07	2.06931e-07	1.79075e-07	1.22657e-07	5.46014e-08	4.77606e-08	9.92328e-08	1.29159e-07	1.26731e-07	9.48179e-08	5.15115e-08	6.13409e-08	1.13148e-07	1.54479e-07	1.72298e-07	1.64806e-07	1.3695e-07	9.76555e-08	5.71309e-08
	0.777778	1.58155e-07	1.5966e-07	1.36762e-07	9.94523e-08	7.34272e-08	8.05806e-08	9.38222e-08	8.82669e-08	6.13807e-08	2.30683e-08	1.22265e-08	3.01425e-08	2.5409e-08	1.21872e-08	4.01505e-08	6.73947e-08	7.42708e-08	5.38864e-08	1.47634e-08	5.26901e-08	1.05144e-07	1.38164e-07	1.43244e-07	1.24275e-07	1.00369e-07	9.88245e-08	1.17029e-07	1.30069e-07	1.28932e-07	1.22368e-07	1.25323e-07	1.38361e-07	1.46832e-07	1.38983e-07	1.13602e-07	8.08113e-08	6.24321e-08	6.86921e-08	7.39434e-08	5.97745e-08	2.65385e-08	3.87888e-08	9.26749e-08	1.37054e-07	1.57974e-07	1.4923e-07	1.13132e-07	6.05431e-08
	0.782222	1.30921e-07	1.04579e-07	7.43931e-08	4.39204e-08	1.45159e-08	2.54655e-08	5.41064e-08	7.21751e-08	7.34519e-08	5.84576e-08	3.65117e-08	2.95614e-08	4.08712e-08	4.8154e-08	4.8688e-08	4.83173e-08	4.68196e-08	3.66619e-08	2.09418e-08	4.37561e-08	8.55988e-08	1.20406e-07	1.37752e-07	1.38222e-07	1.36284e-07	1.49769e-07	1.74688e-07	1.90102e-07	1.80039e-07	1.40898e-07	8.39004e-08	5.82886e-08	1.04995e-07	1.52031e-07	1.72853e-07	1.62267e-07	1.24376e-07	6.98531e-08	1.32196e-08	3.14131e-08	5.24131e-08	4.63678e-08	2.35623e-08	4.11049e-08	7.96494e-08	1.02501e-07	9.81104e-08	6.51893e-08
	0.786667	1.73159e-07	1.11163e-07	3.58935e-08	4.27412e-08	9.72698e-08	1.21824e-07	1.13106e-07	7.85745e-08	3.89662e-08	4.7105e-08	7.91449e-08	9.71309e-08	9.70479e-08	8.30709e-08	6.21926e-08	4.15839e-08	2.87392e-08	3.0625e-08	4.2425e-08	5.6423e-08	6.84494e-08	7.52079e-08	7.55128e-08	7.46899e-08	8.59591e-08	1.14416e-07	1.48534e-07	1.73769e-07	1.79521e-07	1.60919e-07	1.19643e-07	6.5454e-08	4.17974e-08	8.87353e-08	1.35612e-07	1.62272e-07	1.62705e-07	1.37087e-07	9.24007e-08	4.78413e-08	5.22336e-08	8.18414e-08	9.29563e-08	7.84368e-08	4.35128e-08	5.00666e-09	3.90308e-08	6.16925e-08
	0.791111	1.96856e-07	1.41584e-07	6.95759e-08	6.1245e-08	1.33792e-07	1.88971e-07	2.04396e-07	1.74889e-07	1.07666e-07	1.99831e-08	6.8535e-08	1.35564e-07	1.68444e-07	1.6275e-07	1.2344e-07	6.29385e-08	1.82149e-08	7.00194e-08	1.10066e-07	1.24958e-07	1.1472e-07	8.70969e-08	6.0742e-08	6.37436e-08	8.6281e-08	1.03162e-07	1.08164e-07	1.05465e-07	1.0235e-07	1.01989e-07	1.01141e-07	9.53563e-08	8.38592e-08	7.15556e-08	6.94114e-08	8.35134e-08	1.03801e-07	1.16399e-07	1.11905e-07	8.79741e-08	5.51391e-08	5.42138e-08	8.83204e-08	1.13005e-07	1.12083e-07	8.58391e-08	5.55162e-08	7.17952e-08
	0.795556	1.57661e-07	1.16723e-07	5.81446e-08	2.71743e-08	1.03845e-07	1.74134e-07	2.16682e-07	2.18385e-07	1.75644e-07	9.65e-08	2.04512e-08	1.04107e-07	1.74824e-07	2.04657e-07	1.87316e-07	1.28527e-07	4.59758e-08	5.3279e-08	1.24307e-07	1.63076e-07	1.60767e-07	1.23677e-07	8.19406e-08	9.74249e-08	1.46346e-07	1.76748e-07	1.72736e-07	1.35555e-07	7.66329e-08	1.25581e-08	4.59725e-08	8.76538e-08	1.14051e-07	1.27999e-07	1.29829e-07	1.17074e-07	9.04006e-08	6.1703e-08	5.68888e-08	7.02708e-08	7.0712e-08	4.88806e-08	2.69722e-08	5.91854e-08	9.33214e-08	1.03086e-07	8.59966e-08	6.83032e-08
	0.8	1.13981e-07	6.02207e-08	2.47839e-08	4.74214e-08	8.87455e-08	1.30065e-07	1.63636e-07	1.79901e-07	1.71167e-07	1.36921e-07	9.24638e-08	8.75601e-08	1.3387e-07	1.7635e-07	1.88337e-07	1.62946e-07	1.08666e-07	6.30828e-08	9.39677e-08	1.39342e-07	1.52248e-07	1.23326e-07	6.31832e-08	5.53289e-08	1.29357e-07	1.868e-07	2.06315e-07	1.84983e-07	1.33848e-07	7.70555e-08	5.68583e-08	7.7321e-08	9.73933e-08	1.1833e-07	1.46525e-07	1.70792e-07	1.7414e-07	1.4793e-07	9.66276e-08	3.98753e-08	4.09848e-08	6.79659e-08	6.73083e-08	3.94134e-08	7.83053e-09	4.06291e-08	5.51272e-08	4.05382e-08
	0.804444	1.2556e-07	5.07296e-08	1.96784e-08	7.83675e-08	1.20297e-07	1.41493e-07	1.41921e-07	1.27869e-07	1.13684e-07	1.15717e-07	1.33489e-07	1.52284e-07	1.61822e-07	1.60153e-07	1.50844e-07	1.39482e-07	1.30701e-07	1.26512e-07	1.25558e-07	1.2284e-07	1.113e-07	8.57977e-08	5.06164e-08	4.91338e-08	9.61628e-08	1.40778e-07	1.63563e-07	1.57363e-07	1.2538e-07	8.2655e-08	5.83747e-08	6.42945e-08	6.54782e-08	5.41207e-08	7.01056e-08	1.20606e-07	1.68146e-07	1.89774e-07	1.75685e-07	1.28883e-07	6.53951e-08	3.63978e-08	7.31717e-08	9.25507e-08	8.26514e-08	5.35895e-08	3.51009e-08	5.0015e-08
	0.808889	1.22296e-07	6.83235e-08	1.01301e-08	5.148e-08	1.01769e-07	1.36094e-07	1.47223e-07	1.31349e-07	9.37408e-08	6.81915e-08	1.06673e-07	1.63528e-07	1.99874e-07	2.01433e-07	1.68805e-07	1.212e-07	1.05197e-07	1.37606e-07	1.67154e-07	1.63886e-07	1.23269e-07	5.95026e-08	5.07879e-08	1.12008e-07	1.54318e-07	1.64022e-07	1.43834e-07	1.0558e-07	6.42928e-08	3.11051e-08	1.13594e-08	2.32102e-08	4.20016e-08	5.07206e-08	4.34413e-08	3.97319e-08	7.76916e-08	1.29895e-07	1.694e-07	1.80532e-07	1.58324e-07	1.11394e-07	6.80895e-08	7.35123e-08	9.6848e-08	9.88528e-08	8.09467e-08	7.42357e-08
	0.813333	8.34809e-08	8.44943e-08	6.79455e-08	4.57168e-08	4.42157e-08	6.94924e-08	9.62765e-08	1.1042e-07	1.04721e-07	8.17094e-08	7.02822e-08	1.06613e-07	1.57488e-07	1.89937e-07	1.89158e-07	1.55909e-07	1.13113e-07	1.10389e-07	1.46011e-07	1.66578e-07	1.47223e-07	8.89454e-08	4.12831e-08	1.09824e-07	1.7619e-07	2.03485e-07	1.8508e-07	1.30608e-07	6.2892e-08	2.75562e-08	4.44981e-08	3.49338e-08	6.93049e-09	6.34595e-08	1.1187e-07	1.31513e-07	1.14092e-07	7.6129e-08	8.68148e-08	1.47132e-07	1.93918e-07	2.04048e-07	1.76496e-07	1.27255e-07	8.57997e-08	7.45139e-08	7.04413e-08	5.65896e-08
	0.817778	5.95663e-08	9.49431e-08	1.05522e-07	9.54453e-08	7.2906e-08	4.40271e-08	1.75978e-08	3.79657e-08	7.27272e-08	9.82469e-08	1.07021e-07	1.00447e-07	9.3792e-08	1.06937e-07	1.33468e-07	1.5259e-07	1.53757e-07	1.40269e-07	1.25594e-07	1.19827e-07	1.15982e-07	1.03488e-07	9.16184e-08	1.08347e-07	1.47022e-07	1.7577e-07	1.75031e-07	1.41209e-07	8.67205e-08	4.75276e-08	6.15258e-08	6.87327e-08	4.21321e-08	3.27257e-08	9.97278e-08	1.58242e-07	1.81535e-07	1.58189e-07	9.68798e-08	6.85842e-08	1.44108e-07	2.17254e-07	2.51054e-07	2.38006e-07	1.86922e-07	1.17416e-07	5.19954e-08	8.16249e-09
	0.822222	5.31838e-08	6.81586e-08	8.29098e-08	8.31621e-08	7.46073e-08	6.54046e-08	5.35092e-08	3.08281e-08	2.27447e-08	6.83069e-08	1.13789e-07	1.39471e-07	1.33775e-07	9.61176e-08	5.06926e-08	8.0319e-08	1.38751e-07	1.72086e-07	1.66362e-07	1.24147e-07	6.92677e-08	7.58426e-08	1.29633e-07	1.66746e-07	1.74379e-07	1.5685e-07	1.25834e-07	9.19221e-08	5.82703e-08	2.53161e-08	2.73509e-08	5.66036e-08	7.41289e-08	7.85774e-08	8.9826e-08	1.24349e-07	1.64005e-07	1.82568e-07	1.64505e-07	1.13713e-07	8.56269e-08	1.50499e-07	2.29163e-07	2.73837e-07	2.68765e-07	2.16619e-07	1.36363e-07	6.90266e-08
	0.826667	3.02993e-08	2.2044e-08	2.12579e-08	1.92712e-08	7.69309e-09	1.31882e-08	3.12231e-08	3.6447e-08	2.06225e-08	1.79626e-08	6.88511e-08	1.17657e-07	1.46279e-07	1.41072e-07	9.83964e-08	3.07296e-08	6.31928e-08	1.30978e-07	1.64176e-07	1.49753e-07	9.13856e-08	3.87569e-08	1.12496e-07	1.84599e-07	2.16488e-07	2.00493e-07	1.45381e-07	7.21405e-08	6.43912e-09	3.02767e-08	2.80215e-08	9.23288e-09	6.3817e-08	1.1488e-07	1.44545e-07	1.48279e-07	1.40198e-07	1.43769e-07	1.58938e-07	1.62375e-07	1.43669e-07	1.28205e-07	1.60513e-07	2.18947e-07	2.56242e-07	2.47641e-07	1.91169e-07	1.09974e-07
	0.831111	4.74108e-08	6.76928e-08	8.41401e-08	1.01635e-07	1.15288e-07	1.15013e-07	9.54127e-08	5.88847e-08	1.63064e-08	3.73916e-08	7.63612e-08	1.05931e-07	1.23609e-07	1.26372e-07	1.10898e-07	7.81838e-08	4.53479e-08	6.02365e-08	9.38249e-08	1.06419e-07	8.9542e-08	6.33671e-08	9.08917e-08	1.50731e-07	1.94299e-07	2.01423e-07	1.6861e-07	1.07456e-07	4.55791e-08	4.36727e-08	5.85911e-08	3.77111e-08	1.90617e-08	8.82507e-08	1.49781e-07	1.82367e-07	1.77814e-07	1.4734e-07	1.26045e-07	1.42885e-07	1.71025e-07	1.819e-07	1.77078e-07	1.77152e-07	1.90553e-07	1.96655e-07	1.71683e-07	1.08851e-07
	0.835556	6.40883e-08	7.75115e-08	1.09493e-07	1.46037e-07	1.81144e-07	2.02041e-07	1.95094e-07	1.5443e-07	8.85263e-08	5.18217e-08	1.08926e-07	1.60453e-07	1.75824e-07	1.52237e-07	1.02809e-07	6.23719e-08	7.55331e-08	9.74805e-08	9.22011e-08	5.79306e-08	2.60194e-08	7.30463e-08	1.24732e-07	1.58469e-07	1.69714e-07	1.59745e-07	1.32477e-07	9.29555e-08	4.8732e-08	2.27162e-08	4.15064e-08	5.21447e-08	4.57558e-08	5.24175e-08	9.48817e-08	1.43286e-07	1.74559e-07	1.77479e-07	1.55155e-07	1.31129e-07	1.40489e-07	1.77032e-07	2.06745e-07	2.11861e-07	1.91437e-07	1.54325e-07	1.11642e-07	7.19878e-08
	0.84	4.5965e-08	2.53061e-08	6.33701e-08	1.10246e-07	1.5853e-07	1.99414e-07	2.18108e-07	2.01046e-07	1.43919e-07	6.13933e-08	7.48244e-08	1.61962e-07	2.17283e-07	2.2063e-07	1.71272e-07	8.67405e-08	4.03438e-08	1.06139e-07	1.41435e-07	1.25014e-07	6.4356e-08	4.15865e-08	1.22656e-07	1.8205e-07	1.99061e-07	1.72742e-07	1.16897e-07	5.46711e-08	1.65766e-08	1.99985e-08	6.40056e-09	3.24765e-08	7.06159e-08	9.3344e-08	9.27139e-08	8.39281e-08	1.03803e-07	1.46604e-07	1.77542e-07	1.78716e-07	1.55582e-07	1.41478e-07	1.66766e-07	2.03857e-07	2.14556e-07	1.83097e-07	1.13835e-07	3.27187e-08
	0.844444	3.51571e-08	5.22271e-08	6.30637e-08	7.60101e-08	9.76653e-08	1.26e-07	1.50962e-07	1.58545e-07	1.36694e-07	8.17071e-08	2.34368e-08	1.01184e-07	1.79288e-07	2.21796e-07	2.14997e-07	1.60522e-07	7.89055e-08	5.45558e-08	1.13318e-07	1.39497e-07	1.1492e-07	4.79409e-08	4.75216e-08	1.29315e-07	1.80451e-07	1.86102e-07	1.48478e-07	8.48424e-08	2.49302e-08	3.25196e-08	3.7881e-08	1.71978e-08	5.08902e-08	9.94687e-08	1.23955e-07	1.10192e-07	6.62684e-08	6.85583e-08	1.37236e-07	1.91618e-07	2.0614e-07	1.80906e-07	1.43147e-07	1.40221e-07	1.68204e-07	1.77586e-07	1.43833e-07	7.06585e-08
	0.848889	4.25791e-08	9.40509e-08	1.21552e-07	1.30115e-07	1.26216e-07	1.12276e-07	9.02043e-08	6.98318e-08	6.95195e-08	8.69589e-08	1.0503e-07	1.21364e-07	1.42572e-07	1.67764e-07	1.84682e-07	1.80267e-07	1.50092e-07	1.03478e-07	7.038e-08	8.10462e-08	9.7787e-08	9.11445e-08	6.53552e-08	5.99649e-08	9.34182e-08	1.21522e-07	1.23049e-07	9.64235e-08	5.31276e-08	1.84618e-08	2.7417e-08	2.44595e-08	5.60356e-09	4.93122e-08	8.99867e-08	1.07873e-07	9.1765e-08	4.99714e-08	6.59276e-08	1.37365e-07	1.93698e-07	2.13107e-07	1.91498e-07	1.43203e-07	1.04264e-07	1.08312e-07	1.22567e-07	1.12356e-07
	0.853333	1.2058e-08	6.72817e-08	1.0992e-07	1.33188e-07	1.42133e-07	1.38486e-07	1.17669e-07	7.45775e-08	1.09285e-08	6.27031e-08	1.29193e-07	1.72071e-07	1.82407e-07	1.65425e-07	1.44278e-07	1.46345e-07	1.63397e-07	1.64445e-07	1.32928e-07	7.27312e-08	3.50843e-08	9.41651e-08	1.40953e-07	1.52635e-07	1.29433e-07	8.51442e-08	4.8059e-08	5.05535e-08	5.94059e-08	4.96636e-08	2.97416e-08	3.08667e-08	4.45864e-08	4.4617e-08	3.3934e-08	3.95592e-08	5.98317e-08	6.95375e-08	6.58613e-08	7.61294e-08	1.18284e-07	1.65141e-07	1.902e-07	1.79301e-07	1.32257e-07	6.71177e-08	5.95386e-08	1.13594e-07
	0.857778	5.28479e-08	4.99138e-08	5.72253e-08	6.8644e-08	7.92816e-08	8.78896e-08	8.97498e-08	7.61177e-08	4.07653e-08	1.63035e-08	8.07106e-08	1.38546e-07	1.72852e-07	1.75186e-07	1.52515e-07	1.32751e-07	1.43966e-07	1.66108e-07	1.63306e-07	1.2e-07	4.14777e-08	5.78482e-08	1.44863e-07	1.99586e-07	2.07677e-07	1.69692e-07	1.00243e-07	2.3105e-08	4.02531e-08	7.08002e-08	6.88461e-08	5.37553e-08	6.13124e-08	8.0292e-08	7.99267e-08	5.29048e-08	2.54832e-08	6.22513e-08	9.68238e-08	1.03966e-07	8.71067e-08	8.02368e-08	1.11022e-07	1.42795e-07	1.43602e-07	1.03949e-07	3.74715e-08	6.90008e-08
	0.862222	1.03286e-07	1.18922e-07	1.08637e-07	8.70784e-08	6.69821e-08	5.00996e-08	3.01932e-08	5.4471e-09	2.12637e-08	4.21277e-08	5.62243e-08	6.82147e-08	8.41996e-08	1.04275e-07	1.24692e-07	1.43134e-07	1.57842e-07	1.63711e-07	1.52233e-07	1.1648e-07	5.83892e-08	4.15539e-08	1.13699e-07	1.74877e-07	2.03204e-07	1.91018e-07	1.42731e-07	7.33732e-08	4.52827e-09	4.68251e-08	6.64715e-08	5.806e-08	4.70788e-08	6.56094e-08	8.79329e-08	9.05194e-08	7.55692e-08	7.29763e-08	1.00701e-07	1.26624e-07	1.26169e-07	9.39782e-08	4.45151e-08	4.83668e-08	8.96861e-08	1.04172e-07	8.39299e-08	5.41583e-08
	0.866667	1.0115e-07	1.33183e-07	1.40683e-07	1.34263e-07	1.30107e-07	1.30147e-07	1.21754e-07	9.84497e-08	7.5747e-08	8.59321e-08	1.1339e-07	1.22576e-07	9.839e-08	4.16793e-08	3.4899e-08	1.11556e-07	1.67744e-07	1.88215e-07	1.67454e-07	1.11274e-07	3.92555e-08	5.99299e-08	1.23943e-07	1.62908e-07	1.70139e-07	1.4927e-07	1.11498e-07	7.44444e-08	5.93654e-08	6.37869e-08	6.28863e-08	4.73826e-08	2.65557e-08	3.79862e-08	6.57088e-08	8.32909e-08	8.60965e-08	8.23266e-08	8.89642e-08	1.0835e-07	1.23115e-07	1.17938e-07	8.77579e-08	3.94743e-08	3.28703e-08	8.04895e-08	1.10764e-07	1.15188e-07
	0.871111	4.46774e-08	7.33478e-08	9.07323e-08	9.94715e-08	1.13995e-07	1.3628e-07	1.51252e-07	1.45184e-07	1.18801e-07	9.75505e-08	1.15879e-07	1.49963e-07	1.61965e-07	1.3741e-07	8.51146e-08	6.60183e-08	1.21512e-07	1.67839e-07	1.72715e-07	1.30187e-07	5.10413e-08	4.65249e-08	1.29513e-07	1.7897e-07	1.81933e-07	1.40159e-07	7.02727e-08	3.72204e-08	9.34605e-08	1.28772e-07	1.28092e-07	9.68857e-08	5.52143e-08	5.07416e-08	8.1242e-08	1.01741e-07	1.04477e-07	9.50353e-08	8.42594e-08	8.16136e-08	8.66163e-08	9.03075e-08	8.43354e-08	6.66455e-08	5.15151e-08	7.13797e-08	1.10846e-07	1.41177e-07
	0.875556	2.90109e-08	3.91007e-08	4.33919e-08	5.16151e-08	6.86602e-08	9.07855e-08	1.09003e-07	1.13376e-07	9.76517e-08	6.61983e-08	5.46587e-08	9.27134e-08	1.32466e-07	1.47583e-07	1.30503e-07	8.87473e-08	5.6203e-08	7.88804e-08	1.05942e-07	1.02057e-07	6.47282e-08	3.94831e-08	9.7639e-08	1.53224e-07	1.74557e-07	1.51706e-07	8.91175e-08	5.01183e-09	8.25009e-08	1.45007e-07	1.68986e-07	1.50932e-07	1.00919e-07	4.9449e-08	6.9054e-08	1.11908e-07	1.33094e-07	1.29468e-07	1.09332e-07	8.54225e-08	6.83474e-08	5.99782e-08	5.50491e-08	5.02836e-08	4.92293e-08	6.12069e-08	8.70945e-08	1.15885e-07
	0.88	6.36445e-08	9.13903e-08	1.09065e-07	1.22993e-07	1.33552e-07	1.34399e-07	1.19615e-07	8.88575e-08	4.77767e-08	5.56091e-09	3.08072e-08	5.62932e-08	7.29838e-08	8.45934e-08	9.1611e-08	9.03146e-08	7.72614e-08	5.41e-08	3.35565e-08	4.24383e-08	6.67361e-08	8.89012e-08	1.07292e-07	1.21357e-07	1.26096e-07	1.1397e-07	8.03046e-08	2.8184e-08	4.02853e-08	9.97546e-08	1.41036e-07	1.52274e-07	1.29829e-07	7.90157e-08	1.25329e-08	5.34345e-08	1.03855e-07	1.29268e-07	1.28031e-07	1.06339e-07	7.64891e-08	5.46858e-08	5.17966e-08	5.81696e-08	6.36117e-08	6.7961e-08	7.32141e-08	7.87864e-08
	0.884444	4.10989e-08	7.99371e-08	1.14508e-07	1.44367e-07	1.67989e-07	1.79093e-07	1.69743e-07	1.36233e-07	8.48695e-08	4.94597e-08	8.15701e-08	1.18634e-07	1.27646e-07	1.03725e-07	5.69687e-08	3.80321e-08	8.21254e-08	1.15242e-07	1.22657e-07	1.12009e-07	1.06798e-07	1.22208e-07	1.40688e-07	1.40895e-07	1.15891e-07	7.24333e-08	3.2464e-08	4.16376e-08	6.08921e-08	6.61992e-08	7.26622e-08	9.49405e-08	1.20287e-07	1.30042e-07	1.15532e-07	8.11011e-08	5.18231e-08	6.81935e-08	9.67702e-08	1.06255e-07	9.13094e-08	5.91904e-08	3.39309e-08	5.1487e-08	7.66091e-08	8.94604e-08	8.94622e-08	8.04893e-08
	0.888889	3.91221e-08	5.91335e-08	8.26157e-08	1.07846e-07	1.31284e-07	1.47501e-07	1.49737e-07	1.32599e-07	9.68202e-08	6.10333e-08	7.69881e-08	1.22526e-07	1.52196e-07	1.49544e-07	1.11858e-07	4.82672e-08	3.40375e-08	9.87482e-08	1.40908e-07	1.51847e-07	1.38114e-07	1.20229e-07	1.17847e-07	1.21992e-07	1.09696e-07	7.13352e-08	1.37419e-08	4.81448e-08	9.19213e-08	1.02993e-07	7.64397e-08	3.02518e-08	7.15683e-08	1.37753e-07	1.79007e-07	1.81895e-07	1.46577e-07	8.64198e-08	3.70951e-08	6.37889e-08	9.0781e-08	8.72893e-08	5.58282e-08	9.57194e-09	3.84797e-08	7.12121e-08	8.3273e-08	7.67751e-08
	0.893333	8.46332e-08	1.0791e-07	1.2129e-07	1.23962e-07	1.18498e-07	1.0753e-07	9.22491e-08	7.23491e-08	4.77165e-08	2.6999e-08	4.38276e-08	7.87375e-08	1.08226e-07	1.22017e-07	1.14528e-07	8.68691e-08	5.29133e-08	5.51032e-08	8.87932e-08	1.12389e-07	1.13315e-07	9.2639e-08	6.09806e-08	3.64625e-08	2.96044e-08	1.87781e-08	1.09874e-08	5.26404e-08	9.3019e-08	1.15054e-07	1.06042e-07	6.23203e-08	1.10225e-08	9.19939e-08	1.64308e-07	2.07428e-07	2.09956e-07	1.71943e-07	1.0509e-07	3.33243e-08	5.00361e-08	8.95533e-08	9.79965e-08	7.73728e-08	4.05986e-08	1.73636e-08	3.43758e-08	3.82349e-08
	0.897778	7.98644e-08	1.1548e-07	1.48314e-07	1.64421e-07	1.62017e-07	1.45012e-07	1.19724e-07	9.3052e-08	7.27731e-08	6.63747e-08	7.13878e-08	7.59508e-08	7.231e-08	6.23797e-08	5.96142e-08	7.38518e-08	9.22651e-08	9.98555e-08	9.02157e-08	6.62384e-08	4.52443e-08	5.65316e-08	8.1878e-08	9.77064e-08	9.94226e-08	9.32135e-08	9.18799e-08	1.02394e-07	1.16571e-07	1.21979e-07	1.10496e-07	7.92256e-08	3.16158e-08	3.82269e-08	1.00582e-07	1.54327e-07	1.86329e-07	1.88599e-07	1.5995e-07	1.07362e-07	4.89461e-08	4.68791e-08	8.60499e-08	1.05675e-07	9.87784e-08	7.07142e-08	3.42699e-08	2.22942e-08
	0.902222	2.40505e-08	6.05437e-08	1.07195e-07	1.40499e-07	1.54813e-07	1.52287e-07	1.41256e-07	1.30993e-07	1.24601e-07	1.18586e-07	1.09634e-07	9.73325e-08	8.0479e-08	5.48878e-08	1.84419e-08	3.43117e-08	8.27777e-08	1.18906e-07	1.29165e-07	1.06389e-07	5.28594e-08	2.32001e-08	9.76031e-08	1.57449e-07	1.89632e-07	1.92928e-07	1.78669e-07	1.65231e-07	1.61455e-07	1.56692e-07	1.36521e-07	9.76276e-08	5.0509e-08	3.53039e-08	6.63434e-08	9.39576e-08	1.14936e-07	1.33409e-07	1.46025e-07	1.43731e-07	1.2099e-07	8.33974e-08	5.77596e-08	7.43281e-08	9.64461e-08	9.67632e-08	7.40256e-08	5.12458e-08
	0.906667	4.02438e-08	6.04112e-08	7.41134e-08	8.59181e-08	9.42558e-08	9.57479e-08	9.33925e-08	9.63997e-08	1.07538e-07	1.17225e-07	1.15241e-07	9.88166e-08	7.2653e-08	4.4592e-08	1.86675e-08	1.07042e-08	4.40681e-08	7.95297e-08	1.04918e-07	1.07443e-07	7.95598e-08	2.38347e-08	5.3565e-08	1.27971e-07	1.84572e-07	2.11084e-07	2.07151e-07	1.86056e-07	1.68634e-07	1.63625e-07	1.57039e-07	1.33022e-07	9.15105e-08	5.53549e-08	6.32611e-08	8.30345e-08	8.36525e-08	7.36656e-08	8.55288e-08	1.19447e-07	1.45284e-07	1.46272e-07	1.21912e-07	8.64881e-08	6.58508e-08	6.68138e-08	6.16785e-08	4.19435e-08
	0.911111	6.63746e-08	1.05077e-07	1.16761e-07	1.03841e-07	7.59473e-08	4.61082e-08	2.65635e-08	2.52953e-08	4.03222e-08	6.41987e-08	8.76238e-08	1.01554e-07	1.00915e-07	8.65272e-08	6.45522e-08	4.37833e-08	3.17163e-08	3.10082e-08	3.90591e-08	4.89555e-08	5.1973e-08	4.36119e-08	3.74487e-08	6.37903e-08	1.04937e-07	1.3825e-07	1.51949e-07	1.44011e-07	1.24682e-07	1.14602e-07	1.23635e-07	1.3552e-07	1.33782e-07	1.16921e-07	9.65294e-08	8.60722e-08	8.14849e-08	6.84252e-08	5.07704e-08	6.62744e-08	1.09503e-07	1.46413e-07	1.61014e-07	1.49201e-07	1.16491e-07	7.47517e-08	3.64747e-08	8.85782e-09
	0.915556	6.30661e-08	9.84702e-08	1.17581e-07	1.13361e-07	8.76235e-08	5.27547e-08	3.66935e-08	4.6072e-08	4.38752e-08	2.37811e-08	4.1729e-08	9.10509e-08	1.32473e-07	1.51386e-07	1.42596e-07	1.1076e-07	6.89459e-08	3.55675e-08	2.42079e-08	1.66967e-08	1.94768e-08	4.97079e-08	7.81656e-08	9.07728e-08	8.2644e-08	6.12258e-08	5.08767e-08	6.38862e-08	7.32233e-08	6.61826e-08	5.99952e-08	8.67161e-08	1.28697e-07	1.58323e-07	1.62721e-07	1.41308e-07	1.04106e-07	6.86014e-08	5.20233e-08	5.35378e-08	6.74059e-08	9.63904e-08	1.30663e-07	1.53672e-07	1.53392e-07	1.26985e-07	8.23644e-08	4.25244e-08
	0.92	9.99492e-08	1.05276e-07	9.23259e-08	7.08502e-08	4.58207e-08	1.72803e-08	1.44403e-08	4.0996e-08	5.3656e-08	4.60613e-08	3.24133e-08	6.48794e-08	1.17448e-07	1.59069e-07	1.7416e-07	1.57053e-07	1.12909e-07	5.59177e-08	7.25526e-09	2.96636e-08	3.79703e-08	4.09993e-08	6.52808e-08	9.42942e-08	1.05243e-07	8.80636e-08	4.68279e-08	2.6181e-08	6.76807e-08	9.0643e-08	7.98038e-08	4.54231e-08	6.36113e-08	1.26183e-07	1.73541e-07	1.86493e-07	1.61708e-07	1.10119e-07	5.79406e-08	5.27221e-08	7.30495e-08	7.95385e-08	8.26812e-08	1.00118e-07	1.21165e-07	1.24967e-07	1.02521e-07	6.11752e-08
	0.924444	1.31901e-07	1.47814e-07	1.25238e-07	7.58724e-08	3.17773e-08	5.51465e-08	7.97492e-08	7.71754e-08	5.05949e-08	2.38172e-08	5.18679e-08	8.88001e-08	1.16677e-07	1.35226e-07	1.45193e-07	1.44514e-07	1.30378e-07	1.0372e-07	7.15618e-08	4.53152e-08	3.13578e-08	2.01201e-08	1.60098e-08	3.93046e-08	6.19467e-08	6.91601e-08	5.62607e-08	3.71987e-08	5.50553e-08	8.82149e-08	1.02754e-07	8.60813e-08	3.86741e-08	3.12907e-08	9.96772e-08	1.50371e-07	1.68684e-07	1.51257e-07	1.0825e-07	6.74957e-08	7.02389e-08	9.14604e-08	9.54865e-08	8.15693e-08	6.69365e-08	6.67239e-08	6.80545e-08	5.40026e-08
	0.928889	1.07723e-07	1.44786e-07	1.43745e-07	1.09488e-07	7.62471e-08	9.90434e-08	1.38649e-07	1.49007e-07	1.17624e-07	5.0636e-08	3.36953e-08	1.10518e-07	1.58756e-07	1.67008e-07	1.39608e-07	1.02196e-07	1.00274e-07	1.28934e-07	1.44023e-07	1.28658e-07	8.66331e-08	3.4036e-08	2.58337e-08	5.39122e-08	6.05732e-08	4.78381e-08	2.69124e-08	1.30758e-08	1.95618e-08	3.9615e-08	6.85561e-08	9.57492e-08	1.08693e-07	1.0055e-07	7.76347e-08	6.99254e-08	9.73553e-08	1.27702e-07	1.38273e-07	1.25807e-07	1.03087e-07	9.36138e-08	1.02196e-07	1.05881e-07	8.89213e-08	5.12506e-08	5.27997e-09	4.23579e-08
	0.933333	7.86174e-08	1.04869e-07	1.08618e-07	8.82028e-08	6.35493e-08	8.63282e-08	1.34896e-07	1.64266e-07	1.54376e-07	1.01496e-07	1.9199e-08	7.99401e-08	1.56908e-07	1.93866e-07	1.80031e-07	1.22899e-07	6.44099e-08	1.0106e-07	1.57787e-07	1.75985e-07	1.47128e-07	8.22028e-08	1.37044e-08	6.87218e-08	1.07327e-07	1.108e-07	8.82889e-08	6.19658e-08	4.98985e-08	3.66857e-08	1.21823e-08	5.83443e-08	1.17425e-07	1.59352e-07	1.66765e-07	1.34149e-07	7.29101e-08	4.85746e-08	1.0747e-07	1.52147e-07	1.63006e-07	1.45573e-07	1.20564e-07	1.08928e-07	1.04486e-07	8.5944e-08	4.92138e-08	4.07665e-08
	0.937778	1.34801e-07	1.34925e-07	1.0851e-07	6.90962e-08	4.73893e-08	7.1645e-08	1.04278e-07	1.2406e-07	1.23651e-07	1.0234e-07	7.45671e-08	8.3701e-08	1.287e-07	1.66146e-07	1.73642e-07	1.45556e-07	9.50535e-08	7.41841e-08	1.15378e-07	1.51538e-07	1.52263e-07	1.15354e-07	5.87761e-08	5.21849e-08	9.76034e-08	1.22066e-07	1.15976e-07	9.03622e-08	6.70321e-08	5.59473e-08	3.7334e-08	9.98128e-09	6.82162e-08	1.31176e-07	1.73992e-07	1.79499e-07	1.42079e-07	7.14312e-08	3.92562e-08	1.14067e-07	1.7025e-07	1.90625e-07	1.78009e-07	1.47174e-07	1.15785e-07	8.98513e-08	6.09561e-08	3.29905e-08
	0.942222	1.68638e-07	1.78897e-07	1.55342e-07	1.11069e-07	8.61856e-08	1.08102e-07	1.30623e-07	1.22971e-07	8.4404e-08	5.2362e-08	9.5189e-08	1.4975e-07	1.7901e-07	1.75741e-07	1.47648e-07	1.14814e-07	1.00905e-07	1.05828e-07	1.09388e-07	1.0495e-07	1.0179e-07	1.09408e-07	1.22856e-07	1.31258e-07	1.29105e-07	1.1653e-07	9.61463e-08	7.13129e-08	4.72257e-08	3.32244e-08	3.33868e-08	3.67091e-08	4.51226e-08	6.894e-08	1.00837e-07	1.25371e-07	1.29903e-07	1.09328e-07	7.32938e-08	6.89609e-08	1.17264e-07	1.66745e-07	1.93851e-07	1.91758e-07	1.63398e-07	1.18053e-07	6.7168e-08	2.26295e-08
	0.946667	1.38294e-07	1.57284e-07	1.49201e-07	1.14722e-07	8.36303e-08	1.04919e-07	1.43603e-07	1.52543e-07	1.15609e-07	3.72308e-08	6.62614e-08	1.62652e-07	2.26321e-07	2.38697e-07	1.97551e-07	1.20352e-07	6.16945e-08	9.92831e-08	1.33664e-07	1.22334e-07	7.42394e-08	6.74182e-08	1.35777e-07	1.90648e-07	2.05034e-07	1.76396e-07	1.17901e-07	5.22615e-08	1.4818e-08	3.10996e-08	3.40046e-08	4.82905e-08	7.81145e-08	9.69819e-08	8.95552e-08	5.657e-08	3.60667e-08	7.70738e-08	1.14281e-07	1.26333e-07	1.18743e-07	1.18347e-07	1.43543e-07	1.72827e-07	1.80019e-07	1.54947e-07	1.02735e-07	4.09179e-08
	0.951111	8.15116e-08	8.93213e-08	8.45713e-08	6.07973e-08	2.52918e-08	4.95176e-08	9.83668e-08	1.26988e-07	1.19461e-07	7.11222e-08	1.93364e-08	1.09672e-07	1.92753e-07	2.39349e-07	2.35013e-07	1.81268e-07	9.8333e-08	5.09963e-08	9.72804e-08	1.21055e-07	9.8187e-08	5.72327e-08	9.84445e-08	1.70551e-07	2.12858e-07	2.08052e-07	1.58984e-07	8.39744e-08	9.29448e-09	4.1041e-08	5.50108e-08	4.61386e-08	6.64912e-08	1.09409e-07	1.33792e-07	1.21524e-07	7.60012e-08	5.3365e-08	1.12102e-07	1.65564e-07	1.83757e-07	1.65119e-07	1.29971e-07	1.16059e-07	1.31132e-07	1.38291e-07	1.15719e-07	6.53272e-08
	0.955556	5.56989e-08	4.61502e-08	2.4188e-08	1.01648e-08	4.67513e-08	7.55971e-08	8.98032e-08	8.8244e-08	7.47104e-08	5.73106e-08	5.43735e-08	8.16934e-08	1.2424e-07	1.641e-07	1.87422e-07	1.84949e-07	1.55102e-07	1.0613e-07	5.92926e-08	5.51814e-08	7.89883e-08	9.62565e-08	1.10946e-07	1.31429e-07	1.5085e-07	1.54604e-07	1.34389e-07	9.3841e-08	5.00448e-08	3.69517e-08	4.40172e-08	3.07399e-08	2.01251e-08	6.82881e-08	1.14196e-07	1.36219e-07	1.26047e-07	9.57214e-08	9.42931e-08	1.42262e-07	1.89892e-07	2.0824e-07	1.9058e-07	1.46257e-07	9.81836e-08	7.63408e-08	7.88584e-08	7.43213e-08
	0.96	2.69058e-08	2.45285e-08	2.62504e-08	4.37732e-08	8.2442e-08	1.20123e-07	1.37654e-07	1.23521e-07	7.73757e-08	1.73993e-08	6.55206e-08	1.17442e-07	1.37557e-07	1.25371e-07	1.0394e-07	1.13287e-07	1.44611e-07	1.57309e-07	1.31423e-07	6.77235e-08	1.88108e-08	1.02005e-07	1.59662e-07	1.75843e-07	1.48586e-07	9.1525e-08	4.59916e-08	7.59499e-08	1.07156e-07	1.06558e-07	7.51009e-08	2.62609e-08	3.4441e-08	7.84285e-08	1.07111e-07	1.18431e-07	1.13892e-07	9.61155e-08	7.52264e-08	8.19053e-08	1.23871e-07	1.69309e-07	1.94985e-07	1.88982e-07	1.50027e-07	8.74281e-08	2.54318e-08	5.60805e-08
	0.964444	4.16447e-08	3.9723e-08	4.21042e-08	5.51008e-08	8.16947e-08	1.14202e-07	1.37521e-07	1.36656e-07	1.03179e-07	3.97036e-08	4.07029e-08	1.14451e-07	1.59791e-07	1.61273e-07	1.17953e-07	5.3288e-08	7.30283e-08	1.33072e-07	1.54866e-07	1.24705e-07	5.40474e-08	6.34384e-08	1.48455e-07	1.99349e-07	1.95971e-07	1.39486e-07	5.52722e-08	7.18214e-08	1.41836e-07	1.69394e-07	1.44465e-07	7.92517e-08	3.82891e-08	1.03764e-07	1.52068e-07	1.61442e-07	1.35976e-07	9.25195e-08	5.22922e-08	3.00075e-08	3.59867e-08	7.26238e-08	1.18939e-07	1.53288e-07	1.58581e-07	1.27709e-07	6.63175e-08	1.1711e-08
	0.968889	9.39269e-08	1.03245e-07	1.00109e-07	9.69408e-08	1.02972e-07	1.1423e-07	1.1986e-07	1.10953e-07	8.29266e-08	3.85531e-08	3.77052e-08	9.57546e-08	1.4287e-07	1.61591e-07	1.44116e-07	9.41474e-08	3.47053e-08	5.99823e-08	1.01946e-07	1.06629e-07	6.84875e-08	4.75317e-09	8.25061e-08	1.46014e-07	1.7094e-07	1.48583e-07	9.12377e-08	6.64272e-08	1.24879e-07	1.70863e-07	1.70367e-07	1.19852e-07	3.39774e-08	6.38088e-08	1.42844e-07	1.83743e-07	1.78962e-07	1.36204e-07	7.47887e-08	1.83483e-08	1.42743e-08	1.4456e-08	1.88261e-08	6.01167e-08	9.59094e-08	1.08722e-07	9.17626e-08	5.38835e-08
	0.973333	8.92054e-08	1.13033e-07	1.20696e-07	1.18474e-07	1.21038e-07	1.31949e-07	1.37003e-07	1.21245e-07	7.96852e-08	1.80174e-08	5.05195e-08	1.10039e-07	1.47269e-07	1.55681e-07	1.37414e-07	1.02885e-07	6.90884e-08	5.3557e-08	5.12487e-08	4.24383e-08	2.78895e-08	4.12431e-08	7.39241e-08	9.95966e-08	1.06525e-07	8.99808e-08	5.37231e-08	3.14805e-08	7.26682e-08	1.13131e-07	1.30255e-07	1.18586e-07	8.67973e-08	7.11206e-08	1.03583e-07	1.42914e-07	1.59786e-07	1.46039e-07	1.05961e-07	5.25214e-08	1.0444e-08	3.61356e-08	4.62029e-08	3.68557e-08	3.54009e-08	6.17063e-08	8.87145e-08	1.02522e-07
	0.977778	2.19251e-08	5.11871e-08	6.97289e-08	7.48809e-08	7.90848e-08	9.77647e-08	1.21576e-07	1.29127e-07	1.06882e-07	5.47991e-08	2.93821e-08	9.88139e-08	1.5247e-07	1.71564e-07	1.52952e-07	1.09037e-07	7.12807e-08	7.35598e-08	8.28397e-08	6.6651e-08	3.27969e-08	5.62331e-08	1.05536e-07	1.33248e-07	1.28372e-07	9.59091e-08	5.9455e-08	5.98303e-08	7.7358e-08	7.63393e-08	6.24804e-08	7.55565e-08	1.16921e-07	1.51505e-07	1.62252e-07	1.48161e-07	1.21132e-07	9.96197e-08	9.10272e-08	8.24148e-08	6.32141e-08	4.13428e-08	4.25106e-08	5.7734e-08	6.44361e-08	6.75585e-08	8.56815e-08	1.16651e-07
	0.982222	7.15044e-08	5.66476e-08	3.61079e-08	2.28063e-08	2.53645e-08	4.03324e-08	6.27976e-08	8.18754e-08	8.4331e-08	6.16538e-08	1.64401e-08	5.03233e-08	1.09505e-07	1.48689e-07	1.56065e-07	1.32148e-07	9.3696e-08	7.53497e-08	8.64638e-08	8.87319e-08	6.61189e-08	4.49751e-08	8.01602e-08	1.24073e-07	1.44064e-07	1.35197e-07	1.12493e-07	1.0387e-07	1.11502e-07	1.05336e-07	6.72325e-08	2.24007e-08	9.40467e-08	1.67895e-07	2.10541e-07	2.08944e-07	1.6464e-07	9.41441e-08	4.14882e-08	7.49787e-08	1.04499e-07	1.02091e-07	7.56712e-08	4.98327e-08	5.3063e-08	6.68397e-08	7.63309e-08	9.22507e-08
	0.986667	1.17661e-07	1.1693e-07	1.064e-07	9.74701e-08	1.0289e-07	1.14188e-07	1.13926e-07	9.40505e-08	5.77469e-08	2.2897e-08	4.38145e-08	7.61007e-08	9.80991e-08	1.10471e-07	1.16174e-07	1.16914e-07	1.13636e-07	1.0777e-07	9.94716e-08	8.52264e-08	6.00662e-08	2.34725e-08	2.63986e-08	6.86032e-08	9.87642e-08	1.09921e-07	1.05316e-07	9.83584e-08	9.97507e-08	1.0007e-07	8.23188e-08	4.35126e-08	4.9509e-08	1.16361e-07	1.74598e-07	2.0199e-07	1.88718e-07	1.37307e-07	6.26562e-08	3.25177e-08	9.21873e-08	1.27062e-07	1.2812e-07	1.02011e-07	6.50295e-08	4.07059e-08	4.13084e-08	4.60188e-08
	0.991111	8.72339e-08	9.5187e-08	9.98643e-08	1.01553e-07	1.1449e-07	1.40742e-07	1.61201e-07	1.56525e-07	1.18526e-07	5.2517e-08	3.03201e-08	1.00003e-07	1.43691e-07	1.50267e-07	1.24031e-07	8.96238e-08	9.05372e-08	1.18195e-07	1.30546e-07	1.12506e-07	6.74451e-08	8.86326e-09	4.74712e-08	8.70899e-08	1.03902e-07	9.98428e-08	8.33907e-08	6.55186e-08	5.45748e-08	5.24796e-08	5.69717e-08	6.57241e-08	7.74264e-08	9.23888e-08	1.10292e-07	1.26479e-07	1.32601e-07	1.21188e-07	9.06098e-08	5.21594e-08	5.34834e-08	9.3492e-08	1.23849e-07	1.30379e-07	1.11924e-07	7.54591e-08	3.27601e-08	4.21812e-09
	0.995556	1.52341e-08	6.78258e-09	1.35877e-08	2.55722e-08	4.64471e-08	8.12268e-08	1.18394e-07	1.40519e-07	1.33139e-07	9.09192e-08	2.15767e-08	6.22536e-08	1.3203e-07	1.70692e-07	1.68561e-07	1.32311e-07	9.20042e-08	9.57704e-08	1.2242e-07	1.24847e-07	9.01714e-08	2.65397e-08	4.96734e-08	1.13596e-07	1.50465e-07	1.53978e-07	1.29392e-07	8.98696e-08	4.91666e-08	1.39532e-08	2.52309e-08	6.44683e-08	1.01942e-07	1.25808e-07	1.26466e-07	1.02322e-07	6.40288e-08	4.59484e-08	6.85415e-08	8.69183e-08	8.65442e-08	7.75586e-08	8.16169e-08	9.906e-08	1.08715e-07	9.73212e-08	6.44114e-08	2.26083e-08
	1	7.71148e-08	9.13942e-08	9.28574e-08	8.84121e-08	8.47806e-08	8.02196e-08	7.26131e-08	6.73889e-08	6.95784e-08	7.30301e-08	7.24548e-08	7.72774e-08	9.9419e-08	1.29423e-07	1.50537e-07	1.54292e-07	1.43655e-07	1.29963e-07	1.20785e-07	1.08607e-07	8.02166e-08	3.2663e-08	3.93881e-08	1.0117e-07	1.47884e-07	1.66686e-07	1.549e-07	1.19396e-07	7.31243e-08	2.87319e-08	8.79777e-09	4.3471e-08	8.00699e-08	1.13702e-07	1.32975e-07	1.27849e-07	9.54628e-08	4.28875e-08	2.71034e-08	7.80955e-08	1.10485e-07	1.16098e-07	9.9395e-08	7.59334e-08	6.55912e-08	6.62345e-08	5.71696e-08	2.94219e-08
	1.00444	8.63864e-08	1.15896e-07	1.39979e-07	1.50679e-07	1.55975e-07	1.5885e-07	1.49902e-07	1.17737e-07	6.01408e-08	1.41277e-08	8.56631e-08	1.37014e-07	1.55008e-07	1.39643e-07	1.11056e-07	1.11553e-07	1.46711e-07	1.76255e-07	1.76601e-07	1.43141e-07	8.36033e-08	1.70088e-08	5.92916e-08	1.10291e-07	1.38474e-07	1.42989e-07	1.28412e-07	1.02362e-07	7.36042e-08	5.07761e-08	4.02343e-08	4.16405e-08	5.18068e-08	6.87193e-08	8.66088e-08	9.68211e-08	9.19798e-08	6.94891e-08	3.65289e-08	3.88145e-08	7.81976e-08	1.09398e-07	1.20575e-07	1.09414e-07	8.04723e-08	4.3428e-08	1.47968e-08	2.71623e-08
	1.00889	2.86591e-08	4.92081e-08	9.20273e-08	1.2078e-07	1.38354e-07	1.53713e-07	1.65394e-07	1.59471e-07	1.23392e-07	5.87736e-08	4.72745e-08	1.25084e-07	1.80355e-07	1.91159e-07	1.55138e-07	9.61598e-08	9.45801e-08	1.54729e-07	1.94468e-07	1.871e-07	1.32509e-07	4.69891e-08	4.53375e-08	1.17312e-07	1.52279e-07	1.45398e-07	1.06346e-07	6.08292e-08	5.77483e-08	8.3303e-08	9.45742e-08	8.88327e-08	7.9334e-08	7.85231e-08	8.17399e-08	7.78795e-08	6.42507e-08	4.56927e-08	2.74292e-08	8.53941e-09	1.83869e-08	4.99954e-08	8.07004e-08	1.00136e-07	1.0007e-07	7.81693e-08	4.05248e-08	2.38303e-08
	1.01333	7.7758e-08	7.38233e-08	5.7125e-08	4.72105e-08	5.16728e-08	6.47072e-08	8.42291e-08	1.02208e-07	1.04021e-07	7.85648e-08	2.60275e-08	4.87749e-08	1.17725e-07	1.64252e-07	1.73528e-07	1.45373e-07	1.03155e-07	1.01682e-07	1.39937e-07	1.61876e-07	1.44866e-07	9.28643e-08	4.648e-08	8.78254e-08	1.32943e-07	1.41361e-07	1.09354e-07	5.05109e-08	3.73766e-08	9.0941e-08	1.214e-07	1.20865e-07	1.01014e-07	8.94071e-08	1.01164e-07	1.13643e-07	1.0695e-07	7.8679e-08	3.81969e-08	8.56234e-09	2.90594e-08	3.59375e-08	3.39984e-08	4.42085e-08	6.18817e-08	6.8336e-08	5.49249e-08	2.58281e-08
	1.01778	1.25496e-07	1.57291e-07	1.53726e-07	1.25102e-07	9.09648e-08	6.75305e-08	5.01984e-08	2.37441e-08	1.43638e-08	5.3655e-08	8.10533e-08	8.85713e-08	8.15191e-08	8.31491e-08	1.07734e-07	1.35519e-07	1.46899e-07	1.36101e-07	1.1065e-07	9.00527e-08	9.24154e-08	1.08487e-07	1.21729e-07	1.27094e-07	1.24037e-07	1.10169e-07	8.24595e-08	4.45079e-08	3.6299e-08	7.5315e-08	1.05744e-07	1.11797e-07	9.17492e-08	5.91067e-08	5.74315e-08	9.12579e-08	1.15662e-07	1.14543e-07	8.73894e-08	4.38919e-08	1.96115e-08	5.14251e-08	7.04186e-08	6.86362e-08	5.14425e-08	3.11596e-08	2.25999e-08	2.1602e-08
	1.02222	9.33585e-08	1.51493e-07	1.78497e-07	1.70721e-07	1.43055e-07	1.22112e-07	1.18708e-07	1.11679e-07	8.58127e-08	6.43744e-08	9.48454e-08	1.37191e-07	1.51152e-07	1.24575e-07	6.82791e-08	5.83087e-08	1.20182e-07	1.60755e-07	1.55834e-07	1.04243e-07	2.69011e-08	8.09638e-08	1.56921e-07	1.96518e-07	1.90741e-07	1.44967e-07	7.56645e-08	9.07487e-09	5.36096e-08	8.30811e-08	8.74264e-08	7.69116e-08	6.38013e-08	5.06527e-08	3.16761e-08	2.24675e-08	5.31381e-08	8.45063e-08	9.80163e-08	8.58092e-08	4.90792e-08	5.28567e-09	5.47117e-08	9.09788e-08	1.01628e-07	8.46975e-08	4.76431e-08	1.51704e-08
	1.02667	2.82422e-08	7.27985e-08	1.1132e-07	1.24981e-07	1.11658e-07	8.9248e-08	9.01376e-08	1.08425e-07	1.10818e-07	8.75236e-08	6.79581e-08	1.00724e-07	1.44285e-07	1.5808e-07	1.29708e-07	6.87185e-08	4.71914e-08	1.07376e-07	1.42182e-07	1.28089e-07	6.58459e-08	2.72987e-08	1.23695e-07	1.94727e-07	2.19886e-07	1.93346e-07	1.25586e-07	4.10583e-08	4.4612e-08	9.03717e-08	9.57391e-08	6.53689e-08	3.72705e-08	7.14449e-08	1.02882e-07	1.01878e-07	6.67286e-08	1.67837e-08	5.61678e-08	9.67401e-08	1.04619e-07	7.66136e-08	2.39261e-08	4.28243e-08	9.10935e-08	1.10668e-07	9.55854e-08	5.33158e-08
	1.03111	1.07168e-07	9.58301e-08	6.43402e-08	3.44251e-08	2.90303e-08	2.78529e-08	1.4954e-08	2.38467e-08	4.56204e-08	5.203e-08	3.52467e-08	7.42929e-09	5.06987e-08	9.11634e-08	1.11864e-07	1.07719e-07	8.7112e-08	7.30689e-08	7.8406e-08	7.9695e-08	5.7274e-08	2.37936e-08	6.92558e-08	1.28885e-07	1.65929e-07	1.66726e-07	1.30094e-07	6.73236e-08	7.20362e-09	5.6399e-08	7.79006e-08	6.34613e-08	3.68246e-08	7.16207e-08	1.22125e-07	1.47219e-07	1.33825e-07	8.37285e-08	1.30646e-08	6.33112e-08	1.1529e-07	1.31246e-07	1.08259e-07	5.73892e-08	2.60538e-08	6.92688e-08	9.42052e-08	8.63397e-08
	1.03556	1.45379e-07	1.57751e-07	1.33139e-07	8.25199e-08	4.96521e-08	8.45384e-08	1.16142e-07	1.15403e-07	8.23658e-08	3.41722e-08	3.99758e-08	7.29485e-08	7.81077e-08	5.12526e-08	1.59132e-08	6.38112e-08	1.09909e-07	1.29811e-07	1.1699e-07	7.55465e-08	1.81832e-08	4.00441e-08	8.29503e-08	1.02978e-07	1.00439e-07	8.44602e-08	7.02211e-08	6.76936e-08	6.90693e-08	6.26262e-08	4.52652e-08	2.82159e-08	4.73474e-08	8.58432e-08	1.21467e-07	1.42915e-07	1.41652e-07	1.13561e-07	6.11588e-08	5.97182e-09	7.26318e-08	1.2282e-07	1.43792e-07	1.30527e-07	8.76361e-08	3.02602e-08	3.98396e-08	8.3486e-08
	1.04	1.17533e-07	1.45649e-07	1.45091e-07	1.12025e-07	6.61019e-08	8.15096e-08	1.37982e-07	1.71639e-07	1.6383e-07	1.17928e-07	6.60317e-08	8.43191e-08	1.27348e-07	1.36692e-07	1.02669e-07	3.96865e-08	5.55936e-08	1.17943e-07	1.47392e-07	1.33533e-07	8.45235e-08	4.08646e-08	7.76244e-08	1.12775e-07	1.10635e-07	7.01797e-08	9.19395e-09	6.39724e-08	1.11447e-07	1.23264e-07	9.56223e-08	3.83201e-08	3.73973e-08	9.93421e-08	1.38191e-07	1.46406e-07	1.28565e-07	9.74194e-08	6.62267e-08	4.16839e-08	3.89448e-08	7.21654e-08	1.13353e-07	1.40277e-07	1.38295e-07	1.02223e-07	3.84137e-08	3.69475e-08
	1.04444	6.93851e-08	8.48752e-08	9.39193e-08	8.53219e-08	5.14e-08	6.17092e-09	7.22601e-08	1.28788e-07	1.56192e-07	1.43677e-07	9.4313e-08	3.83813e-08	7.68703e-08	1.27729e-07	1.42267e-07	1.14433e-07	5.48862e-08	2.63856e-08	8.31986e-08	1.12336e-07	1.02684e-07	6.03621e-08	1.64455e-08	5.70574e-08	8.37794e-08	7.66585e-08	4.6228e-08	5.57924e-08	1.04031e-07	1.34157e-07	1.27639e-07	8.32273e-08	1.77892e-08	6.62828e-08	1.23997e-07	1.48292e-07	1.34305e-07	9.17852e-08	4.78345e-08	5.07828e-08	6.92966e-08	7.0666e-08	7.23124e-08	9.62353e-08	1.22718e-07	1.25352e-07	9.31568e-08	3.19865e-08
	1.04889	4.53514e-08	3.71964e-08	3.32921e-08	5.49087e-08	7.94352e-08	8.90817e-08	8.16686e-08	7.13481e-08	7.87313e-08	9.5018e-08	9.72335e-08	7.53156e-08	3.61857e-08	4.08595e-08	8.55335e-08	1.13455e-07	1.12904e-07	8.44729e-08	3.78336e-08	1.29207e-08	5.2033e-08	7.14238e-08	7.01324e-08	5.58365e-08	4.0798e-08	3.1319e-08	2.32993e-08	2.97926e-08	5.74874e-08	8.51762e-08	9.77932e-08	8.72733e-08	5.56369e-08	3.20161e-08	6.54806e-08	9.9445e-08	1.09206e-07	9.07799e-08	5.39188e-08	3.79415e-08	6.71745e-08	8.83001e-08	8.82776e-08	7.74206e-08	7.8375e-08	9.27252e-08	9.84013e-08	8.38994e-08
	1.05333	1.30418e-08	8.15114e-09	2.0228e-08	5.57079e-08	1.00737e-07	1.39304e-07	1.5558e-07	1.39816e-07	9.29774e-08	3.32169e-08	5.70572e-08	1.05877e-07	1.23092e-07	1.02319e-07	5.40615e-08	4.22136e-08	9.46059e-08	1.2938e-07	1.29223e-07	9.53907e-08	4.83055e-08	5.87906e-08	1.04389e-07	1.30389e-07	1.28414e-07	1.0488e-07	7.52612e-08	5.5856e-08	4.60024e-08	3.29399e-08	3.0723e-08	5.81964e-08	8.66669e-08	9.93889e-08	9.11112e-08	6.69027e-08	4.43434e-08	4.61146e-08	5.61564e-08	5.643e-08	5.44875e-08	6.6526e-08	8.51082e-08	9.26339e-08	8.20365e-08	6.25141e-08	6.36613e-08	8.93322e-08
	1.05778	6.17774e-08	6.02242e-08	6.21299e-08	7.66512e-08	1.02831e-07	1.34696e-07	1.60858e-07	1.67228e-07	1.43547e-07	8.894e-08	1.65151e-08	6.67246e-08	1.25356e-07	1.4826e-07	1.28926e-07	7.56757e-08	3.536e-08	8.71778e-08	1.30221e-07	1.36106e-07	1.04043e-07	5.5126e-08	6.62154e-08	1.18676e-07	1.51343e-07	1.53001e-07	1.29364e-07	9.60751e-08	6.87857e-08	4.72864e-08	2.00995e-08	3.52064e-08	8.48945e-08	1.2586e-07	1.41993e-07	1.25924e-07	8.16924e-08	2.7963e-08	4.37551e-08	7.70061e-08	8.23807e-08	6.3851e-08	5.05759e-08	6.97185e-08	8.72639e-08	8.02312e-08	5.36735e-08	5.72384e-08
	1.06222	1.00159e-07	1.11074e-07	1.10575e-07	1.12586e-07	1.2058e-07	1.27939e-07	1.30652e-07	1.29219e-07	1.22331e-07	1.0495e-07	7.49379e-08	4.76259e-08	6.53452e-08	1.02418e-07	1.24328e-07	1.21296e-07	9.78567e-08	7.45709e-08	7.77058e-08	9.26162e-08	9.1078e-08	6.41231e-08	1.83772e-08	4.08289e-08	8.70846e-08	1.1297e-07	1.13042e-07	9.12719e-08	5.89928e-08	2.98589e-08	1.26339e-08	2.23556e-08	5.5135e-08	9.41606e-08	1.24707e-07	1.33883e-07	1.16313e-07	7.9096e-08	5.27044e-08	7.23797e-08	9.49367e-08	9.2388e-08	6.39676e-08	3.23859e-08	5.17361e-08	7.78359e-08	8.04189e-08	6.44917e-08
	1.06667	7.58771e-08	1.04599e-07	1.14701e-07	1.16883e-07	1.22618e-07	1.2891e-07	1.23124e-07	9.90042e-08	6.72593e-08	6.48055e-08	9.33525e-08	1.1205e-07	1.04623e-07	7.46091e-08	5.4799e-08	8.60798e-08	1.24818e-07	1.41296e-07	1.27839e-07	8.88549e-08	4.11502e-08	4.21222e-08	7.75712e-08	9.6317e-08	9.29108e-08	7.2946e-08	4.86492e-08	3.68968e-08	4.1193e-08	4.55865e-08	4.44594e-08	4.1533e-08	4.36834e-08	5.42652e-08	6.91256e-08	8.07867e-08	8.23392e-08	7.07284e-08	5.20456e-08	4.92251e-08	6.94395e-08	8.58375e-08	8.24845e-08	5.62471e-08	1.81946e-08	4.23374e-08	7.98424e-08	9.67732e-08
	1.07111	5.9085e-08	6.32128e-08	6.72691e-08	6.84391e-08	7.31798e-08	8.62764e-08	9.68363e-08	8.95402e-08	5.68991e-08	1.27223e-08	6.67823e-08	1.22163e-07	1.50558e-07	1.40582e-07	9.26568e-08	2.66446e-08	7.19646e-08	1.35674e-07	1.65023e-07	1.50112e-07	9.4683e-08	1.44372e-08	6.90647e-08	1.32219e-07	1.59396e-07	1.45651e-07	9.84021e-08	3.74767e-08	4.16142e-08	8.32166e-08	1.00367e-07	9.30024e-08	7.41024e-08	6.28476e-08	6.43382e-08	6.40861e-08	5.43324e-08	3.88271e-08	2.55869e-08	2.05799e-08	2.84044e-08	4.56324e-08	6.04619e-08	6.13665e-08	4.19056e-08	1.1187e-08	4.88426e-08	9.05108e-08
	1.07556	1.41828e-07	1.2135e-07	8.79922e-08	5.87618e-08	4.80523e-08	5.11488e-08	5.57112e-08	5.57661e-08	4.4909e-08	1.75765e-08	2.59909e-08	7.70146e-08	1.21567e-07	1.44695e-07	1.3635e-07	9.60733e-08	3.98978e-08	5.68461e-08	1.10524e-07	1.36441e-07	1.22962e-07	7.34437e-08	2.3134e-08	8.34878e-08	1.38149e-07	1.57956e-07	1.37582e-07	8.52919e-08	2.96067e-08	6.13351e-08	1.00443e-07	1.09159e-07	8.88771e-08	5.74051e-08	5.27624e-08	7.3914e-08	8.47017e-08	7.64519e-08	5.5011e-08	3.14313e-08	1.465e-08	9.88443e-09	2.16159e-08	3.54805e-08	4.03945e-08	3.21278e-08	2.95504e-08	5.71694e-08
	1.08	1.78096e-07	1.71627e-07	1.43876e-07	1.12494e-07	1.02743e-07	1.12412e-07	1.15615e-07	9.98051e-08	6.75985e-08	2.9277e-08	1.01368e-08	3.46716e-08	5.706e-08	8.08585e-08	1.03511e-07	1.16007e-07	1.10532e-07	8.61884e-08	5.42046e-08	4.95359e-08	7.60838e-08	9.63327e-08	9.97203e-08	9.21133e-08	8.78313e-08	9.27654e-08	9.51134e-08	8.26311e-08	5.39791e-08	2.53689e-08	4.16307e-08	6.42614e-08	6.70671e-08	4.76038e-08	1.49311e-08	3.24426e-08	6.45732e-08	8.0958e-08	7.86056e-08	6.15969e-08	3.82413e-08	1.69278e-08	4.96097e-09	1.49185e-08	2.87412e-08	4.207e-08	5.23899e-08	5.97652e-08
	1.08444	1.27756e-07	1.36926e-07	1.27177e-07	1.03982e-07	9.5072e-08	1.17888e-07	1.44747e-07	1.50313e-07	1.27044e-07	8.07849e-08	2.64415e-08	2.03747e-08	4.16855e-08	3.5508e-08	3.04452e-08	7.18133e-08	1.17305e-07	1.41182e-07	1.30592e-07	8.4175e-08	1.42645e-08	6.83937e-08	1.32502e-07	1.63987e-07	1.54283e-07	1.07314e-07	3.9655e-08	4.00295e-08	9.04415e-08	1.09538e-07	9.26559e-08	4.79073e-08	1.05593e-08	5.93929e-08	8.84084e-08	9.10272e-08	7.27711e-08	5.1564e-08	5.12917e-08	6.24537e-08	6.39811e-08	5.20851e-08	3.24914e-08	1.60698e-08	2.15712e-08	3.94792e-08	5.93172e-08	7.55888e-08
	1.08889	2.34682e-08	3.38341e-08	4.00032e-08	3.04051e-08	1.55398e-08	4.96066e-08	9.31059e-08	1.24396e-07	1.32104e-07	1.12946e-07	7.37406e-08	3.51063e-08	3.85637e-08	5.00279e-08	3.50225e-08	8.12815e-09	6.40162e-08	1.1582e-07	1.43225e-07	1.33104e-07	8.42654e-08	2.22198e-08	8.58424e-08	1.52701e-07	1.81964e-07	1.63116e-07	1.01255e-07	2.49594e-08	8.07669e-08	1.40253e-07	1.56523e-07	1.25359e-07	5.97512e-08	3.87199e-08	1.05125e-07	1.45413e-07	1.45354e-07	1.08466e-07	5.05392e-08	2.30963e-08	6.40773e-08	8.47254e-08	8.06563e-08	6.03327e-08	3.78165e-08	3.09191e-08	4.30169e-08	5.98846e-08
	1.09333	7.64025e-08	7.65971e-08	7.27125e-08	7.73084e-08	8.55999e-08	8.51868e-08	7.32026e-08	6.20019e-08	7.0679e-08	9.14183e-08	1.05421e-07	1.05087e-07	9.19518e-08	7.19287e-08	4.96909e-08	2.65561e-08	2.22933e-08	5.24528e-08	8.24214e-08	9.71649e-08	8.78202e-08	5.43074e-08	2.81011e-08	7.29318e-08	1.15824e-07	1.29802e-07	1.06453e-07	4.97961e-08	2.51198e-08	9.58764e-08	1.40884e-07	1.4547e-07	1.07208e-07	3.68443e-08	4.50812e-08	1.1475e-07	1.52713e-07	1.49775e-07	1.09372e-07	4.57697e-08	2.32945e-08	7.63834e-08	1.0486e-07	1.0695e-07	8.99431e-08	6.57781e-08	4.59225e-08	3.68826e-08
	1.09778	1.05792e-07	1.22378e-07	1.27104e-07	1.3071e-07	1.41229e-07	1.51043e-07	1.44771e-07	1.12884e-07	5.74479e-08	2.72619e-08	8.94415e-08	1.37866e-07	1.54866e-07	1.36922e-07	9.15055e-08	3.81276e-08	3.75847e-08	6.51773e-08	6.70229e-08	4.3127e-08	2.91863e-08	6.63582e-08	9.876e-08	1.07518e-07	9.03714e-08	5.72156e-08	3.67068e-08	5.34877e-08	7.07412e-08	7.76508e-08	8.36874e-08	9.49588e-08	1.02623e-07	9.60178e-08	7.68833e-08	6.82069e-08	8.86482e-08	1.12162e-07	1.15046e-07	9.00982e-08	4.32368e-08	2.68496e-08	7.68954e-08	1.12579e-07	1.23958e-07	1.12423e-07	8.64588e-08	5.8104e-08
	1.10222	7.35601e-08	9.23402e-08	1.03864e-07	1.09595e-07	1.18006e-07	1.33199e-07	1.45391e-07	1.39452e-07	1.06102e-07	4.70218e-08	3.2863e-08	1.03353e-07	1.53024e-07	1.66442e-07	1.40149e-07	8.50061e-08	4.18432e-08	7.48681e-08	1.02442e-07	9.14838e-08	4.45182e-08	4.23824e-08	1.11331e-07	1.58424e-07	1.63925e-07	1.25142e-07	5.93918e-08	5.51227e-08	1.13411e-07	1.41118e-07	1.24157e-07	7.27018e-08	4.97102e-08	1.05006e-07	1.46493e-07	1.49545e-07	1.16005e-07	6.74778e-08	5.58023e-08	8.03052e-08	8.48091e-08	5.95941e-08	3.21345e-08	6.71694e-08	1.07826e-07	1.24802e-07	1.13794e-07	8.25676e-08
	1.10667	6.20902e-08	5.50255e-08	4.48621e-08	3.86606e-08	3.8409e-08	4.66239e-08	6.37181e-08	8.08628e-08	8.69703e-08	7.59664e-08	5.44781e-08	5.65907e-08	9.11907e-08	1.22195e-07	1.31576e-07	1.17078e-07	9.31951e-08	8.8583e-08	1.03881e-07	1.07015e-07	7.9879e-08	2.81201e-08	5.89495e-08	1.23918e-07	1.6126e-07	1.56044e-07	1.0988e-07	5.48389e-08	8.71409e-08	1.42387e-07	1.5992e-07	1.28738e-07	6.1603e-08	5.77121e-08	1.33763e-07	1.82204e-07	1.83904e-07	1.40386e-07	6.85682e-08	1.88207e-08	6.9192e-08	9.03045e-08	7.53023e-08	4.33727e-08	5.34913e-08	8.89665e-08	1.0481e-07	9.22216e-08
	1.11111	8.11988e-08	8.18803e-08	6.76531e-08	4.89394e-08	4.20912e-08	4.51709e-08	4.02339e-08	2.40281e-08	3.08464e-08	6.4145e-08	9.16331e-08	1.01198e-07	8.98941e-08	6.76077e-08	6.54662e-08	9.52469e-08	1.26484e-07	1.41488e-07	1.35565e-07	1.11263e-07	7.48498e-08	3.50457e-08	2.80467e-08	6.27553e-08	9.10738e-08	1.00785e-07	8.56837e-08	4.59365e-08	1.0542e-08	6.88317e-08	1.12289e-07	1.27755e-07	1.12672e-07	8.48419e-08	9.17271e-08	1.34062e-07	1.66241e-07	1.66162e-07	1.30551e-07	6.95637e-08	8.65169e-09	5.60735e-08	8.4514e-08	8.15014e-08	5.56911e-08	3.90483e-08	6.16367e-08	8.34032e-08
	1.11556	7.62738e-08	8.47528e-08	8.34266e-08	7.43743e-08	7.0301e-08	8.0684e-08	9.34421e-08	9.31258e-08	7.65874e-08	6.18873e-08	7.95274e-08	1.09861e-07	1.2185e-07	1.01928e-07	5.15031e-08	3.32292e-08	1.02106e-07	1.54775e-07	1.71515e-07	1.47147e-07	9.02786e-08	2.84994e-08	5.74582e-08	9.21999e-08	9.10775e-08	5.62888e-08	1.22134e-08	5.30264e-08	8.24996e-08	8.02376e-08	5.46635e-08	5.77726e-08	1.03103e-07	1.39484e-07	1.48676e-07	1.33448e-07	1.14257e-07	1.1356e-07	1.21733e-07	1.13654e-07	7.9681e-08	2.73162e-08	3.09101e-08	7.00934e-08	8.10738e-08	6.136e-08	2.75381e-08	5.09608e-08
	1.12	1.02296e-07	8.39315e-08	6.82018e-08	5.49871e-08	4.49551e-08	4.8043e-08	6.65249e-08	8.43717e-08	8.79942e-08	7.25594e-08	4.75743e-08	4.97453e-08	7.72855e-08	9.09093e-08	7.5512e-08	3.41326e-08	4.42133e-08	1.04055e-07	1.4444e-07	1.48206e-07	1.12505e-07	5.26684e-08	4.99283e-08	1.01558e-07	1.22934e-07	1.01877e-07	5.31454e-08	6.18894e-08	1.18767e-07	1.46878e-07	1.2779e-07	6.51453e-08	3.53289e-08	1.19341e-07	1.78474e-07	1.91763e-07	1.58225e-07	9.68844e-08	6.14412e-08	9.18824e-08	1.12414e-07	9.63264e-08	4.97191e-08	9.12012e-09	5.50046e-08	7.28942e-08	5.75788e-08	2.96378e-08
	1.12444	1.32908e-07	1.03724e-07	6.96137e-08	3.42268e-08	5.26837e-09	1.23634e-08	1.46316e-08	1.56953e-08	3.23611e-08	4.96858e-08	5.61267e-08	4.70855e-08	2.4491e-08	4.8908e-09	3.10458e-08	4.87045e-08	5.87536e-08	6.86403e-08	8.13261e-08	8.95364e-08	8.58722e-08	7.42473e-08	7.43918e-08	9.34428e-08	1.08257e-07	9.94943e-08	6.45301e-08	4.23109e-08	9.13173e-08	1.39565e-07	1.54826e-07	1.27921e-07	6.90629e-08	5.57994e-08	1.2425e-07	1.74478e-07	1.82468e-07	1.46616e-07	8.23295e-08	3.95263e-08	7.90679e-08	1.06199e-07	9.76207e-08	5.93941e-08	1.36406e-08	4.12223e-08	6.4717e-08	6.46429e-08
	1.12889	1.03965e-07	8.52386e-08	6.05654e-08	2.75383e-08	1.57249e-08	4.97329e-08	7.08995e-08	7.01595e-08	4.79066e-08	2.92767e-08	6.1038e-08	9.59101e-08	1.09448e-07	9.55373e-08	6.20437e-08	4.6194e-08	7.60297e-08	1.00705e-07	9.7961e-08	6.6307e-08	2.51176e-08	5.68971e-08	1.01454e-07	1.2294e-07	1.15652e-07	8.39649e-08	3.92981e-08	1.875e-08	5.6062e-08	8.81697e-08	1.11181e-07	1.24097e-07	1.25366e-07	1.17134e-07	1.09581e-07	1.14284e-07	1.26378e-07	1.29268e-07	1.12377e-07	7.7879e-08	4.70726e-08	5.79463e-08	7.97316e-08	8.10249e-08	5.7716e-08	2.15736e-08	3.72844e-08	7.1677e-08
	1.13333	6.20914e-08	5.78887e-08	5.44856e-08	5.38479e-08	5.86432e-08	7.33759e-08	9.29362e-08	1.04311e-07	9.67417e-08	6.89949e-08	4.51698e-08	7.44055e-08	1.15022e-07	1.33151e-07	1.19358e-07	8.09379e-08	5.48314e-08	8.16349e-08	1.07339e-07	1.00721e-07	5.87898e-08	7.24264e-09	7.31587e-08	1.19261e-07	1.29726e-07	1.02924e-07	5.55408e-08	4.70062e-08	8.11647e-08	9.29355e-08	7.7179e-08	7.35134e-08	1.17723e-07	1.66099e-07	1.86129e-07	1.67768e-07	1.19254e-07	7.0161e-08	7.13543e-08	9.42769e-08	9.35248e-08	6.62265e-08	3.43895e-08	4.37047e-08	5.95542e-08	5.06478e-08	1.90145e-08	3.35294e-08
	1.13778	1.43758e-07	1.31749e-07	1.19578e-07	1.13571e-07	1.16604e-07	1.21552e-07	1.21194e-07	1.14087e-07	1.00941e-07	8.00053e-08	4.82083e-08	8.4031e-09	4.12014e-08	7.87057e-08	9.63332e-08	8.72812e-08	5.36905e-08	1.14351e-08	4.2374e-08	6.91321e-08	6.84199e-08	4.23531e-08	2.66599e-08	6.16293e-08	8.64759e-08	8.3291e-08	5.63181e-08	4.73334e-08	8.27936e-08	1.08261e-07	1.01094e-07	6.82332e-08	7.60063e-08	1.41302e-07	1.97847e-07	2.1686e-07	1.89841e-07	1.24762e-07	4.43827e-08	4.50846e-08	9.16624e-08	1.02031e-07	7.69278e-08	3.08196e-08	1.70017e-08	4.63049e-08	4.88034e-08	2.74025e-08
	1.14222	2.04685e-07	1.80579e-07	1.59298e-07	1.39277e-07	1.3185e-07	1.39875e-07	1.46727e-07	1.36498e-07	1.06507e-07	6.91236e-08	5.37348e-08	6.58753e-08	6.95884e-08	5.16255e-08	1.99612e-08	3.29776e-08	6.33575e-08	7.44589e-08	6.12139e-08	2.82431e-08	1.68498e-08	5.49002e-08	7.97534e-08	8.59152e-08	7.50118e-08	5.34179e-08	3.19355e-08	3.36353e-08	5.65494e-08	7.85897e-08	9.06126e-08	9.13854e-08	9.27638e-08	1.13884e-07	1.50912e-07	1.81996e-07	1.89249e-07	1.64951e-07	1.12749e-07	4.71807e-08	2.96035e-08	7.05954e-08	8.53056e-08	6.98672e-08	3.39358e-08	2.04044e-08	5.29311e-08	7.03562e-08
	1.14667	2.0342e-07	1.64413e-07	1.37254e-07	1.092e-07	8.06311e-08	7.69321e-08	1.01407e-07	1.18897e-07	1.09697e-07	7.46642e-08	4.97964e-08	8.69311e-08	1.27081e-07	1.36998e-07	1.10417e-07	6.02746e-08	4.87309e-08	9.33474e-08	1.17539e-07	1.03809e-07	5.66651e-08	2.74116e-08	8.50575e-08	1.27461e-07	1.37932e-07	1.19601e-07	9.04087e-08	7.46043e-08	7.20288e-08	6.13572e-08	4.88633e-08	7.42323e-08	1.18489e-07	1.50064e-07	1.57566e-07	1.45216e-07	1.29551e-07	1.24565e-07	1.22777e-07	1.07482e-07	7.32726e-08	3.06687e-08	2.89607e-08	5.13178e-08	5.06342e-08	2.7015e-08	2.6469e-08	6.54553e-08
	1.15111	1.98441e-07	1.61623e-07	1.33634e-07	1.14746e-07	9.43381e-08	6.37872e-08	2.89696e-08	3.20316e-08	5.50168e-08	6.27004e-08	6.48509e-08	8.86914e-08	1.28725e-07	1.58368e-07	1.59423e-07	1.27098e-07	7.34948e-08	4.97012e-08	8.64827e-08	1.08079e-07	9.22477e-08	4.20382e-08	2.67039e-08	9.1318e-08	1.32842e-07	1.42191e-07	1.25122e-07	1.00884e-07	8.71517e-08	7.51703e-08	4.72655e-08	3.81494e-08	9.69847e-08	1.55878e-07	1.86966e-07	1.78327e-07	1.33465e-07	7.60754e-08	6.81735e-08	1.04301e-07	1.19974e-07	1.02617e-07	6.10355e-08	1.56061e-08	2.62433e-08	3.59273e-08	1.89177e-08	1.83572e-08
	1.15556	2.47673e-07	2.40343e-07	2.21133e-07	2.04445e-07	1.9847e-07	1.93457e-07	1.73042e-07	1.29571e-07	6.73265e-08	4.48132e-09	6.34665e-08	1.07877e-07	1.32937e-07	1.42827e-07	1.42483e-07	1.32017e-07	1.07975e-07	6.97106e-08	2.54918e-08	3.15149e-08	6.29166e-08	7.73546e-08	7.71411e-08	7.61858e-08	8.45661e-08	9.35501e-08	9.12971e-08	7.68509e-08	6.04873e-08	5.30105e-08	4.88858e-08	4.55685e-08	6.74205e-08	1.12037e-07	1.5341e-07	1.71894e-07	1.57169e-07	1.10657e-07	4.83568e-08	4.57396e-08	9.3903e-08	1.17791e-07	1.10274e-07	7.9765e-08	4.75412e-08	4.41505e-08	5.41046e-08	5.07879e-08
	1.16	3.0299e-07	3.1142e-07	2.95236e-07	2.66723e-07	2.46695e-07	2.45443e-07	2.47051e-07	2.26968e-07	1.7311e-07	9.05384e-08	1.66655e-08	9.03601e-08	1.41404e-07	1.51503e-07	1.2702e-07	9.58937e-08	9.77287e-08	1.18266e-07	1.19313e-07	9.20927e-08	6.29045e-08	8.75654e-08	1.31321e-07	1.52591e-07	1.40939e-07	1.01866e-07	5.09545e-08	1.51396e-08	3.16302e-08	4.11758e-08	4.77035e-08	6.57687e-08	8.70713e-08	1.00178e-07	1.04321e-07	1.06413e-07	1.09461e-07	1.06005e-07	8.70539e-08	5.28913e-08	3.06886e-08	6.01924e-08	8.78821e-08	9.40902e-08	8.01396e-08	6.30185e-08	6.71775e-08	8.32241e-08
	1.16444	3.23664e-07	3.27813e-07	3.08249e-07	2.68963e-07	2.23252e-07	1.9555e-07	1.99206e-07	2.11069e-07	2.00033e-07	1.53176e-07	7.86687e-08	4.13356e-08	1.03723e-07	1.42466e-07	1.35948e-07	9.14366e-08	6.10495e-08	1.09064e-07	1.56293e-07	1.65556e-07	1.36475e-07	1.01402e-07	1.17781e-07	1.61346e-07	1.80704e-07	1.59966e-07	1.06325e-07	4.53623e-08	4.50669e-08	7.33035e-08	7.87418e-08	7.63755e-08	9.20158e-08	1.1457e-07	1.18506e-07	9.37957e-08	4.90576e-08	3.65595e-08	7.3578e-08	9.16806e-08	7.87487e-08	4.04361e-08	1.00019e-08	5.01688e-08	7.05589e-08	6.84503e-08	5.9442e-08	6.91286e-08
	1.16889	3.03331e-07	2.97966e-07	2.75059e-07	2.40615e-07	1.96329e-07	1.44661e-07	1.00339e-07	9.65918e-08	1.2656e-07	1.50032e-07	1.52153e-07	1.38991e-07	1.27985e-07	1.27257e-07	1.22249e-07	9.74208e-08	6.10583e-08	7.30881e-08	1.25349e-07	1.61173e-07	1.60792e-07	1.24818e-07	7.82521e-08	8.17102e-08	1.19624e-07	1.35067e-07	1.14163e-07	6.54377e-08	2.52322e-08	5.70478e-08	7.7702e-08	7.04264e-08	5.67154e-08	7.52084e-08	1.04656e-07	1.12773e-07	8.9965e-08	4.50796e-08	3.65452e-08	7.91632e-08	1.02653e-07	9.62477e-08	6.65349e-08	3.80225e-08	4.74031e-08	6.23856e-08	5.906e-08	4.44633e-08
	1.17333	2.36296e-07	2.39512e-07	2.31457e-07	2.28072e-07	2.32273e-07	2.3032e-07	2.07237e-07	1.60844e-07	1.13203e-07	1.18501e-07	1.69981e-07	2.13077e-07	2.24745e-07	2.02147e-07	1.54928e-07	1.01122e-07	6.63697e-08	7.09058e-08	9.25151e-08	1.12075e-07	1.23259e-07	1.20229e-07	9.90484e-08	6.18636e-08	1.99149e-08	2.89689e-08	5.22981e-08	5.56553e-08	4.20513e-08	2.76455e-08	3.1386e-08	3.42782e-08	2.10225e-08	1.61019e-08	5.06661e-08	8.03196e-08	9.17423e-08	8.07989e-08	5.57467e-08	4.66369e-08	6.84771e-08	8.71751e-08	8.82058e-08	7.53513e-08	6.48261e-08	6.90661e-08	7.6178e-08	7.24239e-08
	1.17778	1.23e-07	1.60762e-07	1.9846e-07	2.40136e-07	2.84246e-07	3.19477e-07	3.30481e-07	3.06268e-07	2.47429e-07	1.74823e-07	1.44966e-07	1.88318e-07	2.39174e-07	2.54121e-07	2.24012e-07	1.60592e-07	9.38941e-08	7.44653e-08	9.27114e-08	9.40958e-08	7.83619e-08	8.14103e-08	1.11731e-07	1.34364e-07	1.30577e-07	1.03232e-07	7.68875e-08	8.29773e-08	1.00735e-07	9.89869e-08	7.08029e-08	2.619e-08	3.49237e-08	7.54891e-08	9.86473e-08	1.02501e-07	9.33797e-08	7.94546e-08	6.41384e-08	4.61664e-08	2.8853e-08	3.0008e-08	4.5426e-08	5.66711e-08	6.19738e-08	6.78781e-08	7.79368e-08	8.68608e-08
	1.18222	3.38452e-08	7.17077e-08	1.64836e-07	2.44021e-07	3.05519e-07	3.48176e-07	3.69294e-07	3.63643e-07	3.26286e-07	2.57713e-07	1.7037e-07	1.06387e-07	1.32735e-07	1.88583e-07	2.15718e-07	2.03847e-07	1.64443e-07	1.23531e-07	1.04903e-07	9.71706e-08	7.5759e-08	5.31557e-08	8.42602e-08	1.35276e-07	1.66166e-07	1.65038e-07	1.39331e-07	1.15369e-07	1.17353e-07	1.26975e-07	1.15109e-07	7.43322e-08	3.07366e-08	7.45456e-08	1.26925e-07	1.5312e-07	1.48178e-07	1.18986e-07	8.06577e-08	5.20164e-08	4.27475e-08	3.7768e-08	2.48541e-08	5.64495e-09	1.49135e-08	3.2728e-08	4.77589e-08	6.0232e-08
	1.18667	1.35016e-07	2.83676e-08	9.7573e-08	1.9828e-07	2.7215e-07	3.1537e-07	3.32124e-07	3.30223e-07	3.15632e-07	2.88601e-07	2.44879e-07	1.81477e-07	1.03977e-07	5.37247e-08	1.06041e-07	1.66538e-07	1.99414e-07	1.99519e-07	1.72277e-07	1.29194e-07	8.4197e-08	5.7157e-08	7.09126e-08	1.03889e-07	1.31131e-07	1.40819e-07	1.29028e-07	1.0252e-07	8.18395e-08	8.49421e-08	9.28824e-08	8.1143e-08	4.30054e-08	1.58466e-08	7.82083e-08	1.29381e-07	1.56158e-07	1.53727e-07	1.2669e-07	8.8266e-08	5.9539e-08	5.75547e-08	6.46519e-08	6.24969e-08	4.96006e-08	3.13639e-08	1.5399e-08	1.17897e-08
	1.19111	1.87988e-07	1.12374e-07	2.06512e-08	9.03917e-08	1.70265e-07	2.20286e-07	2.40405e-07	2.4273e-07	2.46666e-07	2.64152e-07	2.86387e-07	2.92531e-07	2.66064e-07	2.03901e-07	1.24504e-07	9.93646e-08	1.60421e-07	2.14839e-07	2.27389e-07	1.9474e-07	1.31728e-07	7.37058e-08	7.86647e-08	1.08535e-07	1.15622e-07	9.79592e-08	6.93298e-08	4.72173e-08	3.61658e-08	2.56073e-08	2.70744e-08	4.93815e-08	6.82321e-08	7.1947e-08	6.33955e-08	6.49408e-08	9.13752e-08	1.2212e-07	1.38595e-07	1.34009e-07	1.11768e-07	8.46534e-08	7.15168e-08	7.6709e-08	8.25596e-08	7.75293e-08	6.14256e-08	4.12948e-08
	1.19556	1.67021e-07	1.74878e-07	1.45941e-07	9.80596e-08	6.63243e-08	8.0402e-08	1.07956e-07	1.33757e-07	1.67712e-07	2.17118e-07	2.74287e-07	3.22129e-07	3.42675e-07	3.23416e-07	2.62885e-07	1.76803e-07	1.15251e-07	1.43644e-07	1.945e-07	2.1033e-07	1.83876e-07	1.34973e-07	1.07276e-07	1.21794e-07	1.34006e-07	1.15451e-07	6.75771e-08	1.48996e-08	5.07433e-08	7.72179e-08	7.34739e-08	5.57384e-08	6.76273e-08	1.00747e-07	1.17481e-07	1.03717e-07	6.43102e-08	4.47454e-08	9.09242e-08	1.34769e-07	1.52449e-07	1.40967e-07	1.09671e-07	7.94496e-08	7.38867e-08	8.33119e-08	8.32317e-08	6.73263e-08
	1.2	8.01256e-08	1.69989e-07	2.15865e-07	2.11138e-07	1.65575e-07	9.69258e-08	3.12242e-08	6.33096e-08	1.24262e-07	1.79546e-07	2.29828e-07	2.74336e-07	3.07714e-07	3.21022e-07	3.0552e-07	2.57695e-07	1.84088e-07	1.0902e-07	9.51807e-08	1.4236e-07	1.8012e-07	1.91429e-07	1.83528e-07	1.6991e-07	1.55381e-07	1.32175e-07	9.31396e-08	4.74656e-08	4.98679e-08	8.59544e-08	1.01067e-07	8.60554e-08	5.42593e-08	5.72947e-08	9.46296e-08	1.15875e-07	1.04423e-07	6.11298e-08	2.08943e-08	7.99895e-08	1.33495e-07	1.59423e-07	1.53357e-07	1.21918e-07	8.2409e-08	6.20307e-08	6.77323e-08	6.9429e-08
	1.20444	7.00509e-08	8.30628e-08	1.76697e-07	2.25588e-07	2.21041e-07	1.75416e-07	1.18165e-07	9.72823e-08	1.24995e-07	1.5768e-07	1.79516e-07	1.94089e-07	2.08626e-07	2.26873e-07	2.45781e-07	2.55888e-07	2.45706e-07	2.08369e-07	1.49358e-07	1.02937e-07	1.29546e-07	1.89825e-07	2.31341e-07	2.38016e-07	2.10712e-07	1.60079e-07	1.00738e-07	4.62344e-08	1.97977e-08	4.46207e-08	6.61077e-08	7.36461e-08	6.37432e-08	3.75449e-08	1.43703e-08	4.33994e-08	6.72853e-08	6.95826e-08	4.85441e-08	2.77965e-08	6.49553e-08	1.10758e-07	1.39437e-07	1.42058e-07	1.18866e-07	7.93626e-08	4.59361e-08	5.13335e-08
	1.20889	1.96783e-07	1.24908e-07	8.7815e-08	1.28788e-07	1.61264e-07	1.53656e-07	1.15942e-07	8.59304e-08	1.00662e-07	1.27415e-07	1.37959e-07	1.3371e-07	1.28716e-07	1.36929e-07	1.63127e-07	2.01642e-07	2.38562e-07	2.56038e-07	2.40136e-07	1.90077e-07	1.31488e-07	1.31445e-07	1.88597e-07	2.32987e-07	2.35314e-07	1.93736e-07	1.23049e-07	4.69092e-08	1.17773e-08	3.60167e-08	2.547e-08	2.33687e-08	6.77811e-08	1.03617e-07	1.14054e-07	9.48219e-08	5.30736e-08	7.97562e-09	3.80178e-08	5.59961e-08	5.08993e-08	4.39046e-08	6.79289e-08	1.00363e-07	1.15813e-07	1.0468e-07	7.00497e-08	3.71403e-08
	1.21333	2.59853e-07	2.61597e-07	2.03243e-07	1.14562e-07	4.32556e-08	5.86575e-08	7.12617e-08	4.90602e-08	2.24142e-08	6.18742e-08	1.04224e-07	1.33539e-07	1.52343e-07	1.64993e-07	1.73617e-07	1.82406e-07	1.9845e-07	2.20589e-07	2.33939e-07	2.21015e-07	1.74486e-07	1.05863e-07	7.12127e-08	1.1727e-07	1.57249e-07	1.57563e-07	1.17825e-07	5.41349e-08	1.77129e-08	5.61937e-08	6.07866e-08	2.97301e-08	4.32608e-08	1.08262e-07	1.58197e-07	1.74612e-07	1.52238e-07	9.91441e-08	3.5841e-08	3.63505e-08	6.77532e-08	6.82851e-08	4.02701e-08	2.27224e-08	6.19957e-08	8.97874e-08	9.10462e-08	6.96394e-08
	1.21778	2.08022e-07	2.93281e-07	2.99711e-07	2.35511e-07	1.31075e-07	5.21396e-08	9.62682e-08	1.2619e-07	1.04829e-07	4.65383e-08	5.93958e-08	1.37483e-07	1.98664e-07	2.31615e-07	2.36894e-07	2.21352e-07	1.95541e-07	1.7321e-07	1.66386e-07	1.72235e-07	1.7383e-07	1.56762e-07	1.1766e-07	6.38421e-08	9.10239e-09	3.26528e-08	5.36246e-08	5.78782e-08	6.092e-08	7.04228e-08	7.26847e-08	5.33959e-08	1.39102e-08	5.59994e-08	1.18248e-07	1.64015e-07	1.79163e-07	1.58901e-07	1.09202e-07	4.49596e-08	1.6719e-08	5.55252e-08	6.45454e-08	4.38139e-08	9.22937e-09	4.5781e-08	8.12879e-08	9.73602e-08
	1.22222	5.4047e-08	1.8222e-07	2.55445e-07	2.55447e-07	1.88886e-07	9.13831e-08	8.15641e-08	1.48107e-07	1.69603e-07	1.30453e-07	4.84236e-08	7.66178e-08	1.73083e-07	2.39381e-07	2.65115e-07	2.57133e-07	2.31594e-07	2.02956e-07	1.77856e-07	1.62203e-07	1.6649e-07	1.88568e-07	2.07704e-07	2.04686e-07	1.73821e-07	1.25738e-07	8.99523e-08	9.53142e-08	1.13429e-07	1.13833e-07	9.23904e-08	5.80821e-08	2.76338e-08	3.3425e-08	6.07463e-08	9.11421e-08	1.19421e-07	1.36954e-07	1.35644e-07	1.13115e-07	7.52019e-08	3.76111e-08	3.15952e-08	4.11962e-08	3.39998e-08	2.12151e-08	4.96511e-08	8.80071e-08
	1.22667	1.51745e-07	7.18445e-08	9.08163e-08	1.49955e-07	1.61886e-07	1.17648e-07	3.52746e-08	6.06676e-08	1.27775e-07	1.47351e-07	1.13408e-07	4.5449e-08	7.43653e-08	1.57127e-07	2.16127e-07	2.45969e-07	2.57676e-07	2.63736e-07	2.64022e-07	2.50221e-07	2.23379e-07	2.03288e-07	2.10278e-07	2.31203e-07	2.36601e-07	2.12876e-07	1.69128e-07	1.33686e-07	1.28944e-07	1.3317e-07	1.1734e-07	7.78507e-08	4.20544e-08	6.33413e-08	8.99472e-08	8.94831e-08	6.5657e-08	5.69805e-08	9.2928e-08	1.29508e-07	1.42749e-07	1.2822e-07	9.33507e-08	5.29731e-08	2.3811e-08	1.26433e-08	1.69033e-08	4.66594e-08
	1.23111	2.787e-07	2.39058e-07	1.37752e-07	2.15392e-08	1.1123e-07	1.7985e-07	1.86086e-07	1.3505e-07	5.69361e-08	6.91931e-08	1.31924e-07	1.5747e-07	1.40041e-07	1.00946e-07	1.02121e-07	1.6417e-07	2.35763e-07	2.92735e-07	3.24728e-07	3.25735e-07	2.94622e-07	2.39281e-07	1.81357e-07	1.53682e-07	1.62316e-07	1.71821e-07	1.58941e-07	1.2664e-07	9.72336e-08	9.26689e-08	9.79384e-08	9.0872e-08	7.74533e-08	8.57775e-08	1.12722e-07	1.2751e-07	1.12632e-07	6.63925e-08	1.52869e-08	7.86056e-08	1.36685e-07	1.66771e-07	1.63694e-07	1.32745e-07	8.72744e-08	4.46429e-08	2.41632e-08	2.77235e-08
	1.23556	2.69975e-07	3.07205e-07	2.61781e-07	1.55077e-07	9.20721e-08	1.89801e-07	2.70381e-07	2.77381e-07	2.06508e-07	8.0244e-08	6.23416e-08	1.7849e-07	2.35131e-07	2.183e-07	1.37448e-07	5.20997e-08	1.45736e-07	2.55371e-07	3.25571e-07	3.48458e-07	3.30582e-07	2.85288e-07	2.25725e-07	1.62003e-07	1.0508e-07	7.53657e-08	8.23204e-08	9.32139e-08	8.76955e-08	6.94939e-08	6.27002e-08	8.36693e-08	1.11061e-07	1.30056e-07	1.38999e-07	1.39938e-07	1.31442e-07	1.08053e-07	6.59899e-08	1.40081e-08	6.17522e-08	1.19741e-07	1.57176e-07	1.65253e-07	1.43924e-07	1.02458e-07	5.94675e-08	4.4466e-08
	1.24	1.36673e-07	2.24439e-07	2.51614e-07	2.04259e-07	9.91765e-08	8.77033e-08	2.11006e-07	2.90941e-07	2.92248e-07	2.1257e-07	7.62933e-08	7.87022e-08	2.00453e-07	2.57169e-07	2.34186e-07	1.43065e-07	4.56617e-08	1.44349e-07	2.47746e-07	3.05349e-07	3.19789e-07	3.11814e-07	3.01825e-07	2.91033e-07	2.66554e-07	2.23156e-07	1.74984e-07	1.4842e-07	1.46885e-07	1.42098e-07	1.19241e-07	9.68777e-08	1.11329e-07	1.46842e-07	1.68045e-07	1.62788e-07	1.37304e-07	1.08694e-07	9.01988e-08	7.44119e-08	4.79074e-08	3.26286e-08	7.3295e-08	1.16566e-07	1.37664e-07	1.28435e-07	9.27463e-08	4.81281e-08
	1.24444	9.62306e-08	6.17244e-08	1.31932e-07	1.79351e-07	1.6647e-07	9.44627e-08	4.82899e-08	1.53252e-07	2.35297e-07	2.56685e-07	2.11372e-07	1.22986e-07	8.66125e-08	1.59477e-07	2.10948e-07	2.05227e-07	1.48728e-07	8.61842e-08	1.17658e-07	1.92758e-07	2.5414e-07	3.01527e-07	3.43608e-07	3.77336e-07	3.88165e-07	3.64581e-07	3.09796e-07	2.44498e-07	1.97911e-07	1.78814e-07	1.61855e-07	1.26844e-07	8.78652e-08	9.47203e-08	1.33998e-07	1.56093e-07	1.46036e-07	1.12682e-07	8.58504e-08	9.18609e-08	1.02989e-07	9.01296e-08	4.97662e-08	1.53878e-08	6.59811e-08	1.01071e-07	1.05903e-07	8.05336e-08
	1.24889	2.18493e-07	1.32369e-07	1.70734e-08	1.26424e-07	2.20678e-07	2.50131e-07	2.05083e-07	1.0224e-07	6.56619e-08	1.80838e-07	2.59369e-07	2.71056e-07	2.16612e-07	1.23978e-07	8.45793e-08	1.51171e-07	1.97937e-07	1.90997e-07	1.35923e-07	8.00972e-08	1.36144e-07	2.37594e-07	3.2713e-07	3.89718e-07	4.18795e-07	4.11556e-07	3.69889e-07	3.03218e-07	2.3027e-07	1.75589e-07	1.50509e-07	1.34384e-07	1.02422e-07	5.07333e-08	2.16085e-08	7.08437e-08	1.02031e-07	1.0585e-07	9.25719e-08	8.94695e-08	1.08331e-07	1.24482e-07	1.17246e-07	8.26654e-08	3.44937e-08	4.73782e-08	9.19896e-08	1.15406e-07
	1.25333	2.33076e-07	1.97081e-07	1.04454e-07	4.99972e-08	1.80203e-07	2.8286e-07	3.16688e-07	2.66904e-07	1.43818e-07	2.08737e-08	1.79495e-07	2.89955e-07	3.22074e-07	2.69773e-07	1.5241e-07	2.97312e-08	1.33503e-07	2.1179e-07	2.18455e-07	1.5585e-07	6.29666e-08	1.22306e-07	2.38774e-07	3.24336e-07	3.66753e-07	3.70763e-07	3.485e-07	3.10585e-07	2.62585e-07	2.09958e-07	1.65803e-07	1.46983e-07	1.48373e-07	1.43797e-07	1.16944e-07	6.84575e-08	1.15414e-08	4.45923e-08	8.094e-08	9.83749e-08	1.05726e-07	1.14418e-07	1.2292e-07	1.1883e-07	9.44905e-08	6.04154e-08	6.59985e-08	1.10214e-07
	1.25778	1.41514e-07	1.63013e-07	1.39905e-07	7.09962e-08	6.43731e-08	1.75587e-07	2.65222e-07	2.96468e-07	2.53761e-07	1.44658e-07	2.94531e-08	1.5882e-07	2.63662e-07	2.98235e-07	2.54812e-07	1.49819e-07	2.96661e-08	1.12943e-07	1.87817e-07	1.99834e-07	1.54087e-07	9.18284e-08	1.16006e-07	1.90239e-07	2.43424e-07	2.67348e-07	2.763e-07	2.8507e-07	2.91266e-07	2.80954e-07	2.48004e-07	2.05491e-07	1.8189e-07	1.87625e-07	1.94684e-07	1.76062e-07	1.26047e-07	5.60849e-08	2.4022e-08	7.67719e-08	1.05829e-07	1.10388e-07	1.04069e-07	1.00613e-07	9.68016e-08	8.03244e-08	5.43788e-08	6.26858e-08
	1.26222	5.51877e-08	1.13458e-07	1.68671e-07	1.90945e-07	1.69786e-07	1.21963e-07	1.16622e-07	1.78458e-07	2.31793e-07	2.37004e-07	1.86692e-07	1.03378e-07	8.98359e-08	1.69185e-07	2.22884e-07	2.20934e-07	1.64079e-07	7.396e-08	5.63245e-08	1.35735e-07	1.84965e-07	1.91227e-07	1.6104e-07	1.1374e-07	8.79324e-08	1.21742e-07	1.85044e-07	2.49736e-07	3.00306e-07	3.23476e-07	3.11177e-07	2.66175e-07	2.06641e-07	1.66844e-07	1.68761e-07	1.82841e-07	1.7431e-07	1.33525e-07	6.89906e-08	2.55985e-09	5.96416e-08	9.19228e-08	9.6164e-08	8.18576e-08	6.67724e-08	6.05528e-08	5.10856e-08	2.71396e-08
	1.26667	1.13017e-07	1.15611e-07	1.75599e-07	2.43638e-07	2.77414e-07	2.54553e-07	1.72579e-07	5.79394e-08	1.10336e-07	2.22136e-07	2.8063e-07	2.6642e-07	1.83422e-07	5.66442e-08	8.18079e-08	1.85816e-07	2.30364e-07	2.04109e-07	1.16745e-07	7.09192e-09	1.26441e-07	2.13591e-07	2.44668e-07	2.13718e-07	1.31294e-07	3.01148e-08	1.0893e-07	2.10332e-07	2.81735e-07	3.16878e-07	3.17023e-07	2.87113e-07	2.34102e-07	1.68629e-07	1.11551e-07	9.86419e-08	1.23084e-07	1.39599e-07	1.30218e-07	9.69132e-08	5.54938e-08	4.26392e-08	6.08035e-08	6.67769e-08	5.23799e-08	3.0687e-08	3.67658e-08	5.53089e-08
	1.27111	1.23471e-07	9.67201e-08	1.15573e-07	1.86435e-07	2.55562e-07	2.85947e-07	2.5707e-07	1.66372e-07	3.05721e-08	1.18166e-07	2.4122e-07	3.05232e-07	2.92799e-07	2.08991e-07	8.63969e-08	8.98652e-08	1.90459e-07	2.35931e-07	2.08645e-07	1.18733e-07	1.88234e-08	1.30546e-07	2.14176e-07	2.38609e-07	2.01317e-07	1.23726e-07	8.46918e-08	1.54913e-07	2.27383e-07	2.67156e-07	2.76055e-07	2.68162e-07	2.54966e-07	2.35069e-07	1.99866e-07	1.48466e-07	1.01616e-07	1.03318e-07	1.38269e-07	1.59065e-07	1.50306e-07	1.16307e-07	7.29113e-08	4.18514e-08	3.16565e-08	1.86289e-08	1.97865e-08	5.69154e-08
	1.27556	7.89762e-08	6.72802e-08	3.06055e-08	4.51203e-08	1.17355e-07	1.80646e-07	2.11319e-07	1.94061e-07	1.27295e-07	3.60744e-08	1.04216e-07	1.99137e-07	2.48783e-07	2.37624e-07	1.69901e-07	7.48618e-08	8.1335e-08	1.59798e-07	1.96551e-07	1.76621e-07	1.0902e-07	2.84527e-08	8.24711e-08	1.39793e-07	1.5247e-07	1.20387e-07	6.66245e-08	7.22096e-08	1.32182e-07	1.79996e-07	2.08672e-07	2.30912e-07	2.58655e-07	2.86284e-07	2.96033e-07	2.74309e-07	2.21588e-07	1.57789e-07	1.27631e-07	1.52087e-07	1.81885e-07	1.84727e-07	1.57054e-07	1.09793e-07	5.91954e-08	1.88617e-08	1.71004e-08	4.53016e-08
	1.28	3.75889e-08	8.61941e-08	1.09809e-07	9.91906e-08	5.45674e-08	1.46469e-08	8.88227e-08	1.477e-07	1.72733e-07	1.55415e-07	1.02552e-07	5.60214e-08	9.82686e-08	1.50222e-07	1.65011e-07	1.3431e-07	6.93999e-08	4.7518e-08	1.19143e-07	1.72408e-07	1.86202e-07	1.59236e-07	1.02654e-07	3.55928e-08	2.53949e-08	5.86823e-08	6.10673e-08	3.39332e-08	1.46851e-08	7.31825e-08	1.33777e-07	1.91931e-07	2.45504e-07	2.90639e-07	3.19778e-07	3.23818e-07	2.96832e-07	2.40761e-07	1.69781e-07	1.18801e-07	1.28681e-07	1.64149e-07	1.80524e-07	1.66204e-07	1.26265e-07	7.43036e-08	3.19593e-08	4.02943e-08
	1.28444	4.6951e-08	6.92505e-08	1.29024e-07	1.62656e-07	1.57549e-07	1.1724e-07	7.81165e-08	1.15291e-07	1.79575e-07	2.15069e-07	2.02539e-07	1.41953e-07	5.14924e-08	6.08534e-08	1.37593e-07	1.72338e-07	1.54565e-07	9.58172e-08	6.47426e-08	1.32902e-07	1.96963e-07	2.20699e-07	1.99097e-07	1.45891e-07	9.58036e-08	9.5743e-08	1.18654e-07	1.18022e-07	8.47648e-08	4.20281e-08	8.0986e-08	1.52229e-07	2.13234e-07	2.55919e-07	2.80871e-07	2.91534e-07	2.88891e-07	2.69666e-07	2.29852e-07	1.70875e-07	1.07176e-07	8.2528e-08	1.15417e-07	1.4605e-07	1.47616e-07	1.1807e-07	6.77284e-08	2.07972e-08
	1.28889	8.78855e-08	1.74227e-08	5.5807e-08	1.15058e-07	1.45358e-07	1.39385e-07	1.05752e-07	8.91837e-08	1.32958e-07	1.8543e-07	2.05682e-07	1.79479e-07	1.13037e-07	5.48365e-08	1.10977e-07	1.73016e-07	1.90464e-07	1.559e-07	8.43626e-08	5.74125e-08	1.2925e-07	1.821e-07	1.91333e-07	1.60582e-07	1.15891e-07	1.04634e-07	1.29713e-07	1.43393e-07	1.2497e-07	7.96504e-08	5.11841e-08	9.79422e-08	1.53159e-07	1.90448e-07	2.09047e-07	2.19144e-07	2.32634e-07	2.50664e-07	2.61596e-07	2.51497e-07	2.13791e-07	1.53884e-07	9.39346e-08	8.10113e-08	1.08587e-07	1.2164e-07	1.04927e-07	6.47988e-08
	1.29333	1.32265e-07	1.17954e-07	8.34215e-08	4.52409e-08	4.61979e-08	6.83393e-08	6.97755e-08	4.42255e-08	2.79601e-08	7.70028e-08	1.21697e-07	1.37275e-07	1.13953e-07	5.46134e-08	2.64168e-08	1.0579e-07	1.61203e-07	1.76341e-07	1.47166e-07	8.31577e-08	4.25588e-09	6.5919e-08	1.07238e-07	1.09921e-07	7.73246e-08	2.93753e-08	4.72882e-08	8.61896e-08	9.86455e-08	8.04954e-08	3.86871e-08	1.51615e-08	6.49521e-08	1.04198e-07	1.32354e-07	1.57582e-07	1.89439e-07	2.28976e-07	2.67346e-07	2.91979e-07	2.92326e-07	2.63727e-07	2.10178e-07	1.46743e-07	1.03489e-07	1.06399e-07	1.24573e-07	1.26637e-07
	1.29778	1.38915e-07	1.78513e-07	1.80867e-07	1.4595e-07	8.50516e-08	3.76503e-08	7.54722e-08	1.08116e-07	1.0335e-07	6.32177e-08	4.10744e-08	1.00771e-07	1.51473e-07	1.63287e-07	1.28835e-07	6.23935e-08	6.66288e-08	1.44458e-07	1.95627e-07	1.98739e-07	1.5307e-07	7.65419e-08	4.81922e-08	1.11195e-07	1.48395e-07	1.41815e-07	9.65662e-08	3.24209e-08	4.44313e-08	8.96518e-08	1.03862e-07	8.40061e-08	3.73771e-08	2.43858e-08	8.76358e-08	1.44998e-07	1.93286e-07	2.33216e-07	2.66173e-07	2.91533e-07	3.05766e-07	3.03542e-07	2.80425e-07	2.36477e-07	1.80267e-07	1.33658e-07	1.25587e-07	1.46533e-07
	1.30222	8.90933e-08	1.59987e-07	1.96911e-07	1.92101e-07	1.48334e-07	8.91683e-08	8.86948e-08	1.4322e-07	1.75514e-07	1.62271e-07	1.13407e-07	9.90925e-08	1.67048e-07	2.31388e-07	2.46064e-07	1.97759e-07	9.75425e-08	4.97827e-08	1.6051e-07	2.33916e-07	2.42392e-07	1.86373e-07	9.82769e-08	1.00149e-07	1.81964e-07	2.2775e-07	2.14428e-07	1.50506e-07	7.4558e-08	8.72906e-08	1.39092e-07	1.51942e-07	1.17095e-07	5.04503e-08	5.90502e-08	1.38602e-07	2.0271e-07	2.43185e-07	2.63934e-07	2.73563e-07	2.79155e-07	2.82318e-07	2.79112e-07	2.62979e-07	2.29183e-07	1.79997e-07	1.31112e-07	1.14624e-07
	1.30667	3.91169e-08	8.4641e-08	1.30415e-07	1.48369e-07	1.314e-07	8.19672e-08	3.32311e-08	8.89096e-08	1.48684e-07	1.71262e-07	1.45915e-07	8.7817e-08	9.34963e-08	1.80197e-07	2.48939e-07	2.63937e-07	2.16033e-07	1.21325e-07	6.85716e-08	1.53867e-07	2.17556e-07	2.17721e-07	1.5286e-07	4.82166e-08	8.72561e-08	1.80667e-07	2.2236e-07	2.01338e-07	1.29499e-07	4.95677e-08	8.71987e-08	1.39805e-07	1.44141e-07	9.78736e-08	1.63879e-08	7.73608e-08	1.59526e-07	2.15878e-07	2.43825e-07	2.51155e-07	2.49777e-07	2.48171e-07	2.47783e-07	2.44727e-07	2.32777e-07	2.05961e-07	1.62075e-07	1.07274e-07
	1.31111	1.36247e-07	1.04658e-07	7.61783e-08	5.77771e-08	5.98296e-08	6.97538e-08	7.05967e-08	6.40588e-08	7.06653e-08	9.42551e-08	1.09904e-07	9.70911e-08	4.8641e-08	3.39496e-08	1.23629e-07	2.01723e-07	2.43863e-07	2.36625e-07	1.83448e-07	1.13481e-07	1.03377e-07	1.53527e-07	1.81063e-07	1.61162e-07	1.01982e-07	5.63596e-08	1.04411e-07	1.50774e-07	1.54809e-07	1.13958e-07	4.30745e-08	3.76904e-08	9.77665e-08	1.24492e-07	1.15105e-07	8.8316e-08	9.14921e-08	1.35255e-07	1.81215e-07	2.12634e-07	2.28887e-07	2.35214e-07	2.36427e-07	2.34653e-07	2.30133e-07	2.21517e-07	2.05315e-07	1.77343e-07
[truncated: 605 more rows]
[truncated: 332 more columns]

## Sheet: Fig 3c (right) Data
Frequency (pump)	Magnitude	Frequency (pump)	Magnitude
THz	a.u.	THz	a.u.
	Normalized 2D FFT		Normalized 2D FFT fit
0	0.941386	0	0.138999
0.00351803	0.831393	0.00133467	0.140882
0.00703606	0.672544	0.00266934	0.142839
0.0105541	0.49839	0.00351803	0.144124
0.0140721	0.36165	0.004004	0.144875
0.0175901	0.312411	0.00533867	0.146993
0.0211082	0.326291	0.00667334	0.149198
0.0246262	0.33747	0.00703606	0.149813
[truncated: 992 more rows]

## Sheet: Fig 3d Data
	f (probe)
[truncated: 902 more rows]
[truncated: 332 more columns]

## Sheet: Fig 3d (right) Data 
Frequency (pump)		Frequency (pump)	Magnitude
[truncated: 1,002 more rows]

[truncated: 2 more sheets: Fig 3e Data, Fig 3e (right) data]
