# Supplementary material for: Canted spin order as a platform for ultrafast conversion of magnons
Source: Nature. 2024 May 29;630(8016):335–9. doi: 10.1038/s41586-024-07448-3 (PMC11168928; doi:10.1038/s41586-024-07448-3)
Supplement: Supplementary file 3 — Source Data Fig. 4 [file 41586_2024_7448_MOESM3_ESM.xlsx]

## Sheet: Fig4a
	f (probe)
f (pump)	0	0	0.00294	0.00587	0.00881	0.01174	0.01468	0.01761	0.02055	0.02348	0.02642	0.02935	0.03229	0.03523	0.03816	0.0411	0.04403	0.04697	0.0499	0.05284	0.05577	0.05871	0.06164	0.06458	0.06751	0.07045	0.07339	0.07632	0.07926	0.08219	0.08513	0.08806	0.091	0.09393	0.09687	0.0998	0.10274	0.10568	0.10861	0.11155	0.11448	0.11742	0.12035	0.12329	0.12622	0.12916	0.13209	0.13503	0.13796
	0.005	144.961	95.6876	89.5127	115.106	171.031	223.27	275.592	329.398	385.571	444.884	508.139	576.24	650.259	731.501	821.598	922.624	1037.28	1169.16	1323.15	1506.12	1727.98	2003.66	2356.71	2826.61	3484.91	4476.05	6140.87	9514.36	19669.7	51850.4	16277.2	9031.99	6277.91	4837.41	3952.41	3353.3	2920.5	2592.92	2336.13	2129.25	1958.87	1816.02	1694.42	1589.58	1498.22	1417.82	1346.5	1282.75
	0.01	162.709	27.9237	51.3217	124.727	129.968	119.363	138.375	161.453	186.634	213.713	242.865	274.424	308.844	346.712	388.776	435.999	489.639	551.378	623.507	709.239	813.226	942.469	1108.02	1328.39	1637.15	2102.06	2883.02	4465.57	9229.64	24324.2	7634.38	4235.39	2943.39	2267.64	1852.5	1571.48	1368.49	1214.85	1094.43	997.412	917.526	850.547	793.541	744.401	701.576	663.9	630.478	600.611
	0.015	161.983	9.1481	20.4811	30.8285	36.9054	94.2876	100.485	104.463	116.785	131.767	148.562	167.079	187.472	210.037	235.194	263.506	295.72	332.844	376.254	427.885	490.543	568.448	668.267	801.171	987.415	1267.88	1739.04	2693.86	5568.35	14676.7	4606.97	2556.17	1776.65	1368.95	1118.49	948.954	826.49	733.807	661.161	602.638	554.448	514.044	479.655	450.011	424.176	401.445	381.28	363.258
	0.02	156.1	12.6538	21.8094	31.4457	42.0041	54.8293	78.0282	122.23	62.8492	78.3753	92.1718	105.979	120.486	136.125	153.289	172.411	194.019	218.802	247.682	281.946	323.452	374.989	440.956	528.727	651.661	836.722	1147.54	1777.35	3673.21	9679.68	3037.77	1685.13	1170.98	902.065	736.869	625.05	544.283	483.164	435.264	396.683	364.92	338.295	315.642	296.119	279.112	264.154	250.889	239.04
	0.025	160.028	9.66376	14.5448	19.7278	25.0195	30.3647	35.8502	42.8669	83.6892	148.93	91.8086	90.263	95.757	104.029	114.212	126.191	140.146	156.454	175.698	198.732	226.816	261.858	306.881	366.959	451.296	578.467	792.323	1226.01	2532.15	6670.26	2093.02	1161.12	807.031	621.928	508.279	431.397	375.897	333.919	301.034	274.555	252.757	234.484	218.931	205.521	193.829	183.534	174.393	166.213
	0.03	164.053	3.09665	5.6035	8.70321	11.8555	14.8949	17.6306	19.6483	19.7717	13.3993	102.387	97.1186	77.4708	77.4432	82.0518	89.0781	98.0345	108.949	122.123	138.101	157.739	182.368	214.109	256.539	316.158	406.092	557.335	864.011	1787.53	4715.82	1481.65	822.818	572.357	441.328	360.797	306.249	266.81	236.929	213.475	194.552	178.942	165.831	154.649	144.991	136.558	129.125	122.52	116.609
	0.035	162.088	3.73092	6.75474	9.81622	12.9373	16.1413	19.454	22.9041	26.524	30.3535	34.4559	39.179	172.258	50.6958	55.6333	61.9647	69.3159	77.8352	87.8176	99.7021	114.134	132.087	155.102	185.762	228.749	293.511	402.351	622.982	1287.32	3392.31	1064.72	590.75	410.624	316.438	258.592	219.445	191.174	169.781	153.014	139.506	128.381	119.049	111.103	104.247	98.2679	93.0015	88.3238	84.138
	0.04	163.166	5.0158	6.69162	8.33562	9.91554	11.4111	12.798	14.0352	15.0445	15.6665	15.5491	13.8212	8.56242	36.445	173.054	78.1098	68.358	68.1618	71.7398	77.9156	86.6127	98.2966	113.965	135.431	166.065	212.73	291.671	452.264	936.628	2474.67	778.826	433.242	301.823	233.011	190.651	161.889	141.029	125.162	112.653	102.513	94.1098	87.0203	80.9519	75.6961	71.1002	67.0498	63.4578	60.2563
	0.045	168.019	2.95127	2.96873	3.16665	3.54699	4.12678	4.93394	6.00336	7.37822	9.11869	11.3226	14.1772	18.111	24.3798	38.4848	133.322	81.1541	44.2687	42.3554	46.6776	53.8698	63.5384	76.2011	93.113	116.717	152.036	210.985	329.802	686.221	1816.49	571.469	317.214	220.232	169.291	137.858	116.497	101.025	89.3069	80.1371	72.7844	66.7776	61.7983	57.6222	54.0855	51.0648	48.4643	46.208	44.2346
	0.05	169.336	0.48712	1.60753	2.78517	4.02221	5.33131	6.72692	8.22529	9.84537	11.6103	13.5502	15.7065	18.1419	20.9627	24.382	28.9625	37.2053	197.807	22.6428	33.77	41.6881	49.9901	59.8908	72.6087	90.0802	116.089	159.495	247.146	510.576	1344.28	421.403	233.5	162.099	124.789	101.905	86.4525	75.3244	66.9325	60.3796	55.1201	50.8027	47.1909	44.1199	41.4709	39.1567	37.1117	35.2862	33.6416
	0.055	170.053	2.67352	3.35327	3.93705	4.42363	4.81586	5.12252	5.36136	5.5636	5.77956	6.08397	6.57718	7.37906	8.62174	10.463	13.1594	17.3185	25.0377	50.4339	156.321	36.0408	32.9246	38.3785	47.5179	60.7045	80.4417	113.176	178.732	374.505	995.488	313.722	174.093	120.641	92.4586	75.0178	63.1545	54.5797	48.1235	43.1236	39.1741	36.0091	33.4441	31.3447	29.6084	28.155	26.9204	25.8527	24.9096
	0.06	174.948	2.78838	2.69892	2.43205	1.97899	1.33823	0.57138	0.79759	2.0511	3.60175	5.42475	7.5383	9.97645	12.7936	16.0784	19.9839	24.7967	31.1242	40.5333	58.7878	139.866	80.5947	21.0539	30.3819	44.3096	61.5632	87.3825	136.676	281.172	731.507	225.805	123.206	84.4701	64.5553	52.6811	44.9748	39.6851	35.8909	33.0559	30.8453	29.0412	27.4986	26.1201	24.8408	23.6185	22.4271	21.2525	20.0893
	0.065	179.301	1.06749	0.63558	0.29109	0.73695	1.4857	2.35726	3.33219	4.40163	5.55811	6.79437	8.10344	9.47902	10.9161	12.4119	13.9674	15.5897	17.2974	19.1343	21.2195	24.0099	30.7435	159.246	61.6893	51.387	57.2111	72.2198	105.764	210.545	542.801	168.898	93.9049	65.9115	51.5241	42.7816	36.8599	32.5163	29.1264	26.3487	23.9857	21.9196	20.0796	18.424	16.9296	15.5854	14.3879	13.3378	12.4374
	0.07	181.559	1.13785	1.41983	1.64056	1.79827	1.89692	1.94914	1.981	2.03721	2.18048	2.47577	2.96579	3.66359	4.56616	5.66944	6.97596	8.49855	10.2646	12.324	14.7667	17.7641	21.6897	27.6058	41.0844	162.08	29.892	45.0831	71.9001	148.62	386.975	119.521	65.3276	44.9397	34.5092	28.3161	24.2991	21.5238	19.5002	17.9459	16.6884	15.6189	14.668	13.7921	12.9648	12.1718	11.4073	10.6714	9.96871
	0.075	187.002	2.33534	2.33036	2.20882	1.98168	1.68494	1.41796	1.39761	1.8074	2.56913	3.55079	4.67935	5.91371	7.2244	8.58606	9.97476	11.3673	12.7411	14.0756	15.3542	16.5707	17.7499	19.0264	21.0288	27.4524	75.8565	173.018	90.7278	127.484	280.594	83.9776	48.259	35.9872	29.8865	26.0477	23.189	20.7995	18.6516	16.6397	14.7165	12.8662	11.0921	9.41127	7.85421	6.46769	5.32134	4.5089	4.11674
	0.08	194.83	1.80422	1.70396	1.60821	1.59052	1.72701	2.04579	2.51706	3.09096	3.72193	4.37167	5.00631	5.59394	6.10306	6.50166	6.75629	6.83116	6.68657	6.27669	5.54602	4.42588	2.84958	1.26649	3.54898	8.66448	17.5073	37.111	165.253	98.352	210.595	75.8437	45.52	32.6362	24.9831	19.6065	15.4512	12.0568	9.20333	6.79113	4.80785	3.35601	2.69983	2.93853	3.63883	4.40977	5.09289	5.6326	6.01052
	0.085	201.453	0.03999	0.14038	0.26416	0.39702	0.53576	0.67763	0.81992	0.96018	1.09643	1.22755	1.35367	1.47665	1.60067	1.73275	1.88321	2.06577	2.29733	2.59749	2.98858	3.49706	4.15758	5.02142	6.17343	7.76905	10.1266	14.0063	21.7362	44.8289	268.74	35.3638	19.3023	13.1527	9.94911	8.01565	6.75108	5.88316	5.26696	4.81551	4.47224	4.1987	3.96845	3.76359	3.57247	3.38813	3.20713	3.02865	2.85382
	0.09	211.198	1.75771	1.78211	1.78221	1.77269	1.77655	1.8218	1.93335	2.12303	2.38544	2.70213	3.04851	3.39857	3.72696	4.00965	4.22433	4.3509	4.37257	4.27839	4.06906	3.77143	3.47401	3.39441	3.89419	5.27626	7.71751	11.6067	18.1833	32.3961	37.8004	54.5472	195.045	46.23	26.0188	17.2735	12.1491	8.73106	6.35838	4.79274	3.95661	3.73991	3.90458	4.20562	4.4923	4.69316	4.77965	4.7446	4.5921
	0.095	230.009	2.24912	2.31008	2.39593	2.51083	2.65255	2.81301	2.98025	3.14084	3.2821	3.39413	3.4716	3.51575	3.53665	3.55562	3.60659	3.73398	3.98466	4.39529	4.98336	5.74827	6.67979	7.7676	9.00944	10.4203	12.0493	14.0273	16.7726	22.9023	50.4462	37.6429	54.7784	169.978	121.326	43.6079	26.9526	19.9618	16.1612	13.721	11.9383	10.5003	9.25876	8.14468	7.1312	6.21576	5.41073	4.73697	4.21677
	0.1	286.74	1.14959	1.23347	1.32457	1.40328	1.45278	1.46083	1.42107	1.3351	1.21682	1.10097	1.05189	1.14339	1.396	1.76864	2.20873	2.67328	3.1268	3.5371	3.8727	4.10145	4.18906	4.09722	3.78031	3.18227	2.26234	1.56503	4.09468	13.4428	44.3741	15.2395	9.90551	12.8692	28.1465	273.681	45.3858	21.4806	13.5635	9.31656	6.59605	4.7789	3.67149	3.19318	3.17865	3.38154	3.61418	3.78028	3.84008
	0.105	375.685	1.60495	1.63421	1.74139	1.92415	2.15299	2.38681	2.58489	2.71172	2.73873	2.64545	2.42186	2.07452	1.64596	1.2838	1.33958	1.95827	2.88962	3.96091	5.08476	6.19872	7.24717	8.17782	8.94542	9.52743	9.98279	10.6984	13.5411	28.3676	90.9222	35.2549	23.2515	19.0673	19.2619	27.2397	63.5636	366.206	53.82	29.4287	19.5124	13.6987	9.7633	7.04352	5.38455	4.74913	4.87155	5.30988	5.74762
	0.11	429.239	3.74363	3.96563	4.25225	4.53719	4.75293	4.84456	4.77777	4.54667	4.18711	3.80136	3.58633	3.78672	4.50036	5.60316	6.90208	8.22881	9.44264	10.418	11.0369	11.1846	10.7462	9.60008	7.60478	4.58043	1.11691	6.92199	18.3185	46.3461	120.912	28.8636	5.56638	8.75208	20.765	34.2647	53.2202	90.4939	252.168	292.039	87.4022	50.9233	37.0385	30.429	26.6867	24.0519	21.7574	19.4822	17.1224
	0.115	481.091	3.02736	3.27832	3.45724	3.49277	3.34448	3.009	2.54077	2.11414	2.09425	2.71636	3.76045	4.95638	6.12877	7.14713	7.89925	8.28435	8.21322	7.61116	6.42424	4.64264	2.49889	2.59628	6.28364	11.3742	17.9277	26.9445	41.9258	81.0128	191.057	56.0953	34.8071	31.569	32.615	34.8319	37.805	42.6247	53.3557	87.3343	426.292	151.668	68.9205	45.5939	33.432	25.1624	18.8069	13.7751	10.0506
	0.12	533.901	0.39152	0.55018	0.90364	1.29787	1.66791	1.97409	2.18928	2.30051	2.31593	2.27645	2.2691	2.41822	2.81969	3.47555	4.32	5.27473	6.27273	7.26472	8.22556	9.16659	10.1565	11.3532	13.0475	15.7279	20.2305	28.2754	44.8217	94.0755	247.985	76.5745	41.3628	28.1285	21.8114	18.8026	17.6337	17.4509	17.7426	18.3393	19.7727	26.9835	534.26	26.1655	17.6738	14.2244	11.6649	9.36275	7.2189
	0.125	600.232	4.05782	4.46054	4.98857	5.44742	5.67192	5.5457	5.00553	4.05434	2.82698	1.98327	2.91461	4.95496	7.2349	9.41811	11.2741	12.6006	13.219	12.9842	11.8097	9.73595	7.22887	6.43377	10.287	17.6326	27.7926	42.1171	66.3239	130.73	318.798	96.5127	58.1531	48.3578	45.2232	43.31	40.9597	37.8045	34.301	32.1726	35.4097	50.2513	89.3677	242.518	498.569	121.151	64.4512	41.6014	31.0439
	0.13	688.22	5.00024	5.49171	5.80952	5.773	5.28903	4.36898	3.22333	2.65048	3.73317	5.82596	8.13189	10.2555	11.9182	12.888	12.9754	12.0467	10.0523	7.12367	4.26532	5.82209	11.4231	18.3962	26.175	34.7118	44.5129	57.5927	81.5262	156.316	410.022	138.16	84.1048	62.0603	47.3972	34.6242	22.1644	10.1049	7.78389	20.143	34.4686	50.216	69.0992	96.9612	158.449	547.466	317.599	126.186	83.5519
	0.135	797.335	1.80585	2.01763	1.92832	1.53476	1.00633	1.15345	2.23197	3.60108	5.00432	6.2863	7.3206	8.01364	8.32558	8.30515	8.14279	8.21834	9.01703	10.8227	13.5523	16.9523	20.8039	25.0189	29.7345	35.5084	43.7741	58.079	88.8101	184.994	495.432	156.692	85.7699	57.3338	41.7792	32.6684	28.0752	26.8125	27.4297	28.5318	29.1396	28.6657	26.7914	23.4498	19.3312	19.6111	44.7852	776.736	74.6452
	0.14	946.586	4.04902	4.75767	5.73748	6.5488	6.87733	6.52482	5.39297	3.48549	1.04283	2.52013	5.95768	9.45295	12.6495	15.2194	16.8744	17.4097	16.7769	15.2352	13.703	14.1382	18.2425	25.634	35.3564	47.1262	61.7702	82.6762	122.031	242.168	635.884	206.752	120.021	85.0319	63.1897	45.91	31.0581	19.6578	16.9738	23.9895	33.4577	42.0015	48.5287	52.7085	54.8852	56.7796	63.8721	92.727	223.056
	0.145	1177.33	8.3774	9.39418	10.0754	9.95581	8.7968	6.61529	4.00382	4.03597	7.84335	12.4191	16.654	19.9103	21.6768	21.5689	19.3844	15.2321	10.1026	8.85308	15.9169	26.2681	37.3962	48.275	58.3641	67.8088	78.3649	96.0417	139.747	292.833	809.711	259.845	138.15	84.5722	53.7225	40.1919	43.0802	52.9396	62.1427	67.722	68.6211	64.6623	56.441	45.922	38.6303	44.6889	66.9334	102.374	156.689
	0.15	1548.85	6.77476	7.32684	6.89282	5.28459	2.56501	1.52559	5.71874	10.2067	14.3439	17.5974	19.506	19.7523	18.2731	15.4974	12.9985	14.0341	19.8099	28.0739	36.9207	45.2113	52.2833	58.045	63.3965	71.0143	86.3889	119.35	192.719	412.434	1091.7	333.525	178.573	123.975	101.851	92.803	87.4789	81.1556	71.7676	58.7484	42.4619	24.1942	10.5281	22.8512	41.7566	59.1559	73.4879	84.2225	92.1491
	0.155	2247.93	3.83019	5.71356	8.16723	10.1696	11.2117	11.0879	9.98734	8.85143	9.6023	13.1259	18.2035	23.5284	28.2092	31.6645	33.657	34.4452	34.9918	36.9961	42.225	51.373	63.9488	79.1939	96.9458	118.473	148.053	197.188	300.538	622.329	1657.95	522.773	286.453	193.32	144.314	117.1	103.264	96.9802	93.276	88.5968	80.9854	69.8301	55.6833	40.5854	29.9126	32.4041	45.4684	60.4057	72.9885
	0.16	4153.57	25.2257	29.2532	32.2166	31.9325	27.2704	18.1109	6.68323	14.1999	31.2288	47.6818	60.9178	68.7966	69.7348	63.0674	49.83	35.8736	39.107	64.3816	97.0398	129.34	157.165	178.32	193.511	209.214	242.767	327.928	533.997	1159.53	3081.91	933.652	495.064	347.749	296.069	277.999	263.644	239.926	202.68	152.485	93.1434	36.3115	54.3877	111.62	161.545	197.021	214.565	213.1	194.992
	0.165	19390.3	108.546	118.333	113.106	88.8893	48.6051	36.1501	95.6212	162.832	220.866	259.357	270.488	250.21	200.966	141.777	140.464	232.211	355.008	473.179	567.9	627.966	652.165	657.558	692.481	834.57	1153	1720.79	2789.23	5763.41	14820.2	4608.78	2651.2	1971.65	1605.65	1316.35	1033.79	751.002	505.461	401.139	498.289	661.217	789.479	845.056	813.957	695.739	502.035	267.081	200.014
	0.17	5548.98	5.67434	7.71411	9.55639	12.4927	17.1377	23.0466	29.3564	35.2599	40.236	44.2245	47.7503	51.8638	57.7319	65.9995	76.4661	88.3579	100.874	113.676	127.246	143.077	163.624	192.048	232.166	289.501	374.901	515.397	796.266	1640.03	4319.27	1359.42	756.654	525.489	401.953	324.502	272.563	237.454	213.956	197.569	184.222	170.892	156.143	140.297	125.302	114.112	109.104	109.996	113.59
	0.175	2592.2	11.4332	14.1112	16.3105	16.4413	13.719	8.03463	1.32274	10.2681	20.3396	29.1927	35.356	37.6961	35.7367	30.2445	24.8287	27.3491	39.7872	56.0172	71.4965	83.6525	91.4679	96.1899	102.769	120.512	160.292	234.683	379.322	787.75	2039.38	635.678	363.167	266.216	213.173	172.101	134.139	99.6166	75.2045	70.294	81.6298	95.4038	102.734	99.959	86.2912	62.8499	32.4081	9.81807	40.1512
	0.18	1692.05	10.0612	11.1815	10.8805	8.61702	4.67927	3.74973	9.63903	15.9656	20.9546	23.5054	22.8981	18.9876	12.8074	9.9584	17.5834	28.7287	38.9975	46.3514	49.6394	48.8957	46.3828	48.0052	60.64	85.4103	120.99	171.483	260.428	518.891	1352.51	435.81	249.141	171.366	122.199	87.0171	66.5027	63.3574	70.5484	77.4806	78.4084	71.4073	56.7348	36.2164	14.5559	19.3815	40.7332	58.1909	68.3585
	0.185	1251.01	3.61361	3.57076	2.47027	0.63482	2.68127	5.78964	8.64297	10.6916	11.5412	11.095	9.81666	9.17726	11.0395	15.075	19.6432	23.5167	26.024	27.1209	27.6393	29.4113	34.4435	43.3819	55.6119	70.7726	90.3422	120.477	181.888	373.745	994.048	313.301	171.114	115.248	87.0015	72.6941	65.8026	61.4328	56.3883	49.3503	40.6185	32.0027	26.8188	27.5952	32.0119	35.943	36.9174	33.9815	27.2501
	0.19	988.142	2.41202	3.46025	4.39453	4.65854	4.05635	2.84708	2.65825	4.80412	7.57742	9.97268	11.4579	11.7915	11.1618	10.4655	11.2675	14.2681	18.4903	22.6825	26.0393	28.3593	30.2622	33.3474	39.7395	51.0775	68.7191	96.4107	148.73	302.859	794.036	251.942	141.496	97.5832	72.4442	56.2082	46.6072	42.4266	41.2604	40.291	37.6798	32.8841	26.5419	20.5774	18.185	20.6033	24.6867	27.3525	27.1287
	0.195	820.185	4.51691	5.1801	5.15631	4.07364	2.00112	1.68172	4.85016	7.91946	10.0767	10.7728	9.73062	7.14862	4.66911	6.80645	11.8384	16.6633	20.0025	21.1986	20.3063	18.6885	19.6419	25.8371	36.1089	48.5164	62.7912	82.2395	120.644	244.898	656.187	207.665	111.472	72.5192	54.0244	47.3901	46.1395	44.8551	40.8232	33.5376	24.088	15.6927	15.0696	21.4643	27.5286	30.1828	28.4844	22.5236	13.1517
	0.2	701.01	2.97618	3.00683	2.26071	0.82725	1.57277	3.81489	5.79039	7.0064	7.12778	6.08502	4.37772	4.08949	6.68551	10.0542	12.8122	14.2812	14.2655	13.2989	13.0682	15.6561	21.0026	27.5374	34.1107	40.6319	48.8048	63.7146	98.4805	208.336	554.392	171.161	93.2126	66.0735	54.2413	47.2014	40.5928	33.1244	25.4404	19.772	18.7614	21.4147	24.1041	24.5703	22.0841	16.942	10.5176	7.30277	11.7202
	0.205	608.673	0.44695	1.01851	1.52842	1.90527	2.16902	2.44162	2.88032	3.53394	4.30577	5.05255	5.67965	6.19396	6.71639	7.42738	8.44681	9.75057	11.2145	12.7307	14.3085	16.1227	18.4903	21.7861	26.3953	32.8531	42.3227	57.8804	89.2636	184.209	486.127	152.694	84.4872	58.4379	44.9495	36.935	31.6921	27.8491	24.6794	21.9071	19.5681	17.819	16.7069	16.0324	15.438	14.6269	13.5219	12.3042	11.3312
	0.21	539.097	2.39178	2.89276	2.98041	2.35126	0.97775	0.9672	3.08261	4.93569	6.07911	6.19438	5.22493	3.6944	3.6801	6.14658	9.03702	11.1801	12.0357	11.6001	10.7499	11.4758	15.0409	20.3904	26.1345	31.7567	38.2339	49.3869	75.631	159.871	426.114	131.454	71.5581	50.99	42.1249	36.5596	30.954	24.602	18.5194	15.0716	15.7503	18.1908	19.528	18.5124	15.0689	10.0724	6.2909	8.46042	12.8296
	0.215	485.437	2.3921	2.49143	1.98695	0.94214	1.20965	2.89985	4.37408	5.14669	4.93375	3.72221	2.19182	3.0695	5.68754	8.03581	9.36502	9.35832	8.26014	7.39495	8.91983	12.6639	16.8471	20.3154	22.7946	25.2608	30.4562	42.6732	69.5272	146.897	383.104	119.561	68.4556	49.891	38.8704	29.8661	22.3147	17.7525	17.3206	18.9488	19.765	18.4156	14.8436	10.0645	7.002	9.12807	12.8356	14.9782	14.59
	0.22	439.355	0.74849	0.62404	0.36493	0.87185	1.69143	2.40785	2.82491	2.87526	2.71187	2.78492	3.46799	4.52344	5.50411	6.12835	6.37146	6.52673	7.1175	8.45033	10.3064	12.2582	14.0636	15.8816	18.3598	22.5068	29.5018	41.3324	64.4009	132.331	347.496	109.68	61.2111	42.2061	31.7631	25.4284	21.7809	19.7718	18.3034	16.6045	14.4928	12.3621	10.9487	10.6838	11.0847	11.2544	10.6364	9.2228	7.57143
	0.225	400.827	1.18183	1.58647	1.73922	1.41751	0.6711	0.88026	2.14006	3.24968	3.86315	3.81378	3.22503	2.81975	3.64509	5.25828	6.71565	7.50753	7.54714	7.30814	7.84469	9.82464	12.7124	15.6794	18.3743	21.2894	26.1007	35.8986	57.2068	120.092	314.883	98.5009	55.7168	39.8466	30.7706	24.0181	18.9203	16.0164	15.3004	15.4307	14.9541	13.2641	10.6532	8.30174	7.89113	9.27121	10.5612	10.5865	9.07971
	0.23	370.319	1.82583	1.97008	1.62914	0.79607	0.88719	2.23637	3.36719	3.85458	3.47712	2.30478	1.43349	3.01081	5.03694	6.4162	6.7199	5.9524	4.93998	5.62094	8.24305	11.1432	13.2412	14.2467	14.9081	17.2529	23.4028	34.5986	55.0155	111.895	291.12	93.0069	52.5492	35.5157	25.2285	19.364	17.5305	17.663	17.2734	15.2361	11.7489	8.2487	7.49926	9.6287	11.5616	11.7174	9.79791	6.33472	3.39718
	0.235	343.413	1.05944	0.91072	0.3528	0.56973	1.5327	2.30221	2.62268	2.37633	1.74253	1.66094	2.74834	4.00541	4.80179	4.90038	4.46724	4.28175	5.25977	7.05878	8.77392	9.87904	10.4233	11.1823	13.3623	17.5679	23.763	32.7839	49.5768	100.706	266.562	83.9873	45.6888	30.7988	23.8341	20.6204	18.607	16.3137	13.4492	10.7173	9.37593	9.76462	10.552	10.4689	9.12783	6.96129	5.34432	5.86785	7.45035
	0.24	318.898	0.42563	0.74665	0.93665	0.91319	0.82011	1.04883	1.59982	2.14366	2.47038	2.53479	2.50747	2.73526	3.36408	4.14576	4.77757	5.14201	5.38894	5.88613	6.90699	8.35051	9.93	11.5189	13.3658	16.1473	20.8724	29.1416	45.543	93.8707	246.633	77.7473	43.3232	29.868	22.5715	18.2496	15.7615	14.2223	12.8763	11.3675	9.82473	8.69098	8.27086	8.29678	8.1892	7.59877	6.61379	5.7319	5.52532
	0.245	298.811	1.2928	1.46406	1.24831	0.57348	0.58835	1.69378	2.55732	2.85178	2.42873	1.48428	1.45784	2.92003	4.2709	4.89544	4.61371	3.81079	3.84553	5.50782	7.57855	9.03707	9.56596	9.71273	10.9965	14.6302	20.4463	28.6364	43.0827	86.69	229.504	72.4262	39.034	25.9768	20.3135	18.1241	16.5853	14.2515	11.1403	8.47703	7.97755	9.16366	9.95609	9.29788	7.21867	4.76036	4.42567	6.33073	7.79251
	0.25	281.495	1.122	1.03237	0.56265	0.51075	1.38388	2.10012	2.32885	1.93173	1.10072	1.26533	2.57137	3.65072	4.03887	3.64085	2.93774	3.27175	4.85142	6.44728	7.31773	7.36234	7.31034	8.55128	11.5033	15.3548	19.6723	25.6211	38.2544	79.5694	212.137	65.6562	35.9227	25.8026	21.1593	17.6731	14.071	10.8007	9.17776	9.49443	10.1229	9.70346	7.98852	5.73435	4.82253	6.06055	7.38079	7.46132	6.07832
	0.255	264.807	0.22283	0.24963	0.41388	0.71588	1.01123	1.2062	1.29401	1.38093	1.6108	1.98253	2.36034	2.63473	2.81496	3.03523	3.44033	4.02458	4.65313	5.22357	5.77932	6.506	7.59659	9.11374	11.049	13.5506	17.2037	23.4818	36.4979	75.7371	199.562	62.604	34.876	24.3672	18.7301	15.1222	12.7041	11.1369	10.0899	9.2127	8.30915	7.42583	6.75931	6.41816	6.25704	6.01569	5.57073	5.03645	4.67409
	0.26	250.259	0.81416	0.99799	0.8888	0.39255	0.40427	1.25558	1.88533	2.0563	1.70238	1.17914	1.59491	2.63729	3.40961	3.56513	3.17827	2.95921	3.78607	5.18361	6.28757	6.7405	6.85694	7.64263	9.84472	13.1265	17.0903	22.5929	33.862	70.1231	186.532	57.9023	31.7828	22.722	18.3997	15.1848	12.0891	9.56229	8.50441	8.69291	8.79969	7.98877	6.36375	4.92881	4.99754	5.9866	6.43096	5.75462	4.20719
	0.265	238.143	1.02837	0.99627	0.60554	0.43166	1.19059	1.82793	1.98204	1.52165	0.69416	1.24282	2.44674	3.20156	3.19324	2.51145	2.11541	3.19914	4.68077	5.55961	5.5496	5.15725	5.77264	7.92277	10.5581	12.8977	15.292	19.8555	31.3087	66.7229	175.604	54.8533	31.4131	22.6489	17.061	12.6735	10.0448	9.59268	9.87494	9.33189	7.60829	5.50831	4.85908	5.97971	6.87212	6.47598	4.82284	2.98919	3.39638
	0.27	226.383	0.47013	0.28911	0.14134	0.67794	1.1188	1.2821	1.10971	0.85566	1.1732	1.83482	2.30012	2.36102	2.14155	2.18449	2.85008	3.68426	4.20613	4.32222	4.42302	5.13462	6.50851	8.04386	9.4391	11.0203	13.8296	19.3887	30.752	63.6183	166.72	52.7147	29.448	20.0908	14.9583	12.219	10.9255	9.98151	8.7142	7.21623	6.163	6.03238	6.28607	6.11514	5.28499	4.24379	3.89824	4.40498	4.83316
	0.275	215.29	0.41058	0.59213	0.58418	0.36328	0.43583	0.93224	1.33317	1.44691	1.287	1.20387	1.61171	2.20689	2.57698	2.60077	2.51866	2.82674	3.59309	4.37329	4.85022	5.11883	5.6813	6.95914	8.81456	10.969	13.6779	18.2937	28.4386	59.5126	156.876	49.1461	27.6254	19.4838	14.8224	11.6436	9.70834	8.82413	8.2974	7.49634	6.36859	5.4231	5.19353	5.41306	5.37316	4.77195	3.91049	3.53149	3.8902
	0.28	206.11	0.84331	0.8595	0.54329	0.29721	0.96583	1.51724	1.61541	1.15844	0.52679	1.27757	2.22968	2.65497	2.37365	1.73268	2.02513	3.24566	4.18881	4.3554	3.95132	4.09725	5.5781	7.48278	8.93468	9.99594	11.983	16.9613	27.6115	57.3876	149.587	47.6242	26.7663	17.8999	12.8839	10.6826	10.1361	9.47546	7.91604	5.95584	5.05954	5.71035	6.31191	5.82207	4.32912	3.04733	3.64933	4.79366	4.97769
	0.285	197.581	0.61288	0.45791	0.18739	0.65929	1.13269	1.27077	0.96824	0.51141	1.03694	1.79565	2.15182	1.95302	1.51059	1.80152	2.74688	3.44606	3.5307	3.24191	3.49692	4.69728	6.05128	6.93992	7.51831	8.81202	11.8865	17.1706	26.601	53.8093	141.663	44.6445	24.1726	16.3447	13.0124	11.4014	9.81976	7.87055	6.26519	5.91067	6.28689	6.1837	5.2012	3.90959	3.6073	4.35897	4.78811	4.25834	3.03176
	0.29	188.977	0.12793	0.26163	0.36507	0.45521	0.57487	0.73317	0.89399	1.02714	1.14567	1.29424	1.49392	1.71562	1.92295	2.12215	2.3611	2.67606	3.05248	3.45736	3.89916	4.44323	5.16714	6.11863	7.3512	9.02815	11.5562	15.8635	24.6288	50.9365	134.205	42.1541	23.4025	16.2366	12.4782	10.2056	8.70051	7.59609	6.71325	6.00675	5.47738	5.0843	4.74306	4.40009	4.07851	3.83518	3.67449	3.53092	3.34732
	0.295	181.559	0.61408	0.66851	0.43116	0.13886	0.73971	1.19734	1.25925	0.87288	0.5656	1.25287	1.91755	2.08298	1.72144	1.45514	2.13343	3.02498	3.41377	3.21973	3.11888	3.98688	5.3577	6.4	6.99288	7.98628	10.6141	15.4469	24.1008	48.7463	128.189	40.4066	21.8397	14.7709	11.8415	10.386	8.82507	6.94715	5.6218	5.56468	5.8875	5.51475	4.3625	3.35364	3.62054	4.32663	4.29828	3.36096	2.30104
	0.3	175.112	0.64367	0.53065	0.24603	0.60344	1.06675	1.1849	0.82961	0.32326	1.02276	1.7177	1.8979	1.49456	1.10218	1.79901	2.68735	3.00576	2.67955	2.45851	3.32356	4.57454	5.31146	5.45966	5.95503	7.8796	11.004	15.0853	22.3432	45.538	121.217	37.545	20.5954	14.9624	12.1393	9.62665	7.29934	6.14844	6.28144	6.31808	5.44521	4.04276	3.48825	4.18361	4.62725	4.05716	2.79167	2.31368	3.24272
	0.305	168.449	0.20526	0.05339	0.26019	0.55226	0.6975	0.64032	0.5622	0.80093	1.1518	1.32491	1.27752	1.26285	1.57176	2.00464	2.25207	2.28667	2.41176	2.89986	3.55152	4.05716	4.43214	5.05977	6.27051	7.99854	10.2208	13.6959	21.0861	43.9547	116.014	36.3606	20.3907	14.3086	10.8488	8.61224	7.35726	6.70034	6.0677	5.24068	4.50604	4.23555	4.25179	4.0693	3.55512	3.06631	3.03185	3.23211	3.16295
	0.31	162.239	0.37713	0.45928	0.31735	0.10731	0.54889	0.89327	0.94192	0.70525	0.67194	1.15507	1.55288	1.58058	1.36212	1.48431	2.07809	2.55975	2.63962	2.56657	2.96487	3.8482	4.64478	5.12648	5.73656	7.21901	9.77459	13.5187	20.4323	41.8136	110.794	34.5154	19.031	13.5797	10.7649	8.58165	6.83039	5.94496	5.74889	5.43137	4.63364	3.78795	3.6192	3.90829	3.84891	3.22171	2.57034	2.67679	3.11539
	0.315	157.074	0.58953	0.51883	0.23723	0.50603	0.94163	1.0439	0.6856	0.2809	1.00755	1.56491	1.57552	1.08281	1.01838	1.86028	2.46056	2.39385	1.95775	2.29229	3.37705	4.13395	4.20987	4.26625	5.4554	7.54805	9.75784	12.5309	18.8681	39.9132	105.737	33.0347	18.9344	13.5049	9.88105	7.41162	6.58436	6.53825	5.93592	4.60976	3.61512	3.93012	4.42258	4.03185	2.89402	2.32263	3.07128	3.57656	3.08803
	0.32	151.925	0.34601	0.17882	0.24735	0.60593	0.76607	0.6023	0.33042	0.72794	1.17686	1.27028	1.0101	0.95599	1.49794	1.96237	1.98799	1.77242	2.02636	2.77054	3.32136	3.43468	3.57776	4.44528	5.82801	7.17776	8.68628	11.6597	18.5699	38.9189	102.023	32.3098	18.0551	12.1652	9.06904	7.71682	6.99345	5.99913	4.80496	4.18338	4.30985	4.31395	3.70827	2.90676	2.82025	3.25072	3.2571	2.62326	2.0017
	0.325	146.704	0.16388	0.25897	0.24851	0.24807	0.43254	0.62479	0.69064	0.66808	0.75952	1.00083	1.19296	1.24365	1.28148	1.49886	1.81994	2.04594	2.16517	2.38436	2.83345	3.36327	3.82882	4.35197	5.22887	6.60789	8.54336	11.5699	17.7962	36.9397	97.4926	30.5733	17.0801	11.9321	9.08132	7.3075	6.27618	5.61461	4.97035	4.31657	3.87964	3.71618	3.56079	3.22671	2.86032	2.72846	2.76555	2.67257	2.38141
	0.33	142.309	0.47835	0.44759	0.1826	0.38392	0.78007	0.86972	0.54948	0.32662	0.95072	1.34929	1.24084	0.82183	1.10227	1.8017	2.07357	1.79788	1.66412	2.39222	3.1687	3.37081	3.27359	3.89964	5.34453	6.76755	8.07705	10.6078	16.9886	35.8871	93.9583	29.8517	16.7196	11.1176	8.21911	7.17407	6.59738	5.50671	4.22647	3.84042	4.19381	4.08322	3.2185	2.46235	2.81539	3.28234	2.95398	2.03569	1.81895
	0.335	138.271	0.41734	0.27455	0.24835	0.60644	0.77487	0.56975	0.19098	0.72064	1.15897	1.14195	0.74418	0.86117	1.51938	1.82416	1.58883	1.38279	1.99886	2.70436	2.86186	2.68711	3.14886	4.32255	5.33682	6.0088	7.31376	10.5483	16.9274	34.5046	90.4071	28.5072	15.3619	10.4631	8.55103	7.36177	5.8855	4.57268	4.30007	4.49369	4.0972	3.13005	2.65864	3.11934	3.32092	2.72356	1.91296	2.14082	2.7272
	0.34	133.952	0.07735	0.08773	0.24556	0.37508	0.40585	0.40601	0.52901	0.70877	0.80174	0.8142	0.90221	1.11396	1.29779	1.37695	1.46904	1.71261	2.02265	2.2567	2.46137	2.82361	3.38353	4.01145	4.70764	5.73691	7.45857	10.3292	15.9279	32.7814	86.5031	27.0947	15.0093	10.5221	8.15779	6.58147	5.50498	4.86086	4.41644	3.94235	3.47623	3.20163	3.0899	2.91627	2.6224	2.39995	2.37015	2.35087	2.17364
	0.345	130.065	0.33622	0.34186	0.12024	0.26762	0.60488	0.68465	0.44895	0.39483	0.8517	1.10117	0.95865	0.76219	1.1527	1.60139	1.64255	1.43631	1.69079	2.33174	2.68641	2.66818	2.92305	3.84444	4.85907	5.65413	6.88353	9.72757	15.5491	31.8744	83.5912	26.332	14.2813	9.79092	7.91089	6.69231	5.36136	4.32952	4.11689	4.10603	3.5976	2.83752	2.68085	2.99178	2.88843	2.26064	1.89918	2.27427	2.47333
	0.35	126.764	0.42289	0.30831	0.22195	0.55872	0.73014	0.51937	0.13827	0.71142	1.08387	0.96584	0.54116	0.90319	1.49009	1.56649	1.18358	1.303	2.05751	2.4396	2.23923	2.25681	3.16644	4.08443	4.46498	4.96807	6.76201	9.89244	15.0292	30.1995	80.026	24.7932	13.6286	9.98573	7.9253	5.97955	4.70261	4.58476	4.51812	3.72761	2.79775	2.87607	3.28583	2.96164	2.08271	1.94563	2.55906	2.58968	1.83921
	0.355	123.266	0.18772	0.05227	0.27183	0.46197	0.42963	0.24535	0.45984	0.7589	0.79406	0.6207	0.74015	1.11559	1.2641	1.13876	1.19642	1.63212	1.9489	1.95254	2.0368	2.58311	3.20487	3.56959	4.00907	5.11399	6.87245	9.29804	14.0338	29.1374	77.1269	24.1477	13.6344	9.55982	7.10233	5.66956	5.07733	4.60062	3.85065	3.22902	3.16243	3.17796	2.79181	2.28017	2.26363	2.47102	2.29098	1.8102	1.7156
	0.36	119.803	0.18678	0.22444	0.1175	0.20828	0.438	0.51007	0.41182	0.45838	0.72345	0.85845	0.79057	0.81082	1.0991	1.3221	1.32139	1.35383	1.68679	2.04892	2.19826	2.34668	2.84213	3.53021	4.13862	4.88758	6.35203	8.95156	13.8099	28.2365	74.5453	23.2884	12.8792	9.13118	7.10041	5.6138	4.6692	4.25611	3.89723	3.33771	2.88886	2.82628	2.79127	2.46727	2.10769	2.11366	2.2173	2.02025	1.67755
	0.365	116.942	0.37612	0.29234	0.16376	0.47486	0.64379	0.45	0.15115	0.67472	0.95971	0.77547	0.46215	0.95064	1.3651	1.2483	0.94193	1.39513	1.97045	1.99599	1.76623	2.26173	3.11186	3.49084	3.62965	4.61027	6.50299	8.82029	12.9911	26.9588	71.6492	22.3803	12.831	9.04133	6.49381	5.13614	4.86534	4.44675	3.46929	2.83551	3.10074	3.1547	2.48888	1.90404	2.28255	2.54363	2.04042	1.39855	1.78159
	0.37	114.128	0.26989	0.13822	0.28619	0.50298	0.45346	0.14488	0.44744	0.78036	0.74121	0.44795	0.71116	1.12975	1.13819	0.87174	1.12398	1.64032	1.74609	1.5529	1.86113	2.55319	2.89162	2.95328	3.58884	4.88719	6.24245	8.06013	12.5051	26.498	69.674	22.0985	12.3471	8.21584	6.23371	5.49875	4.7823	3.75657	3.18523	3.30492	3.17364	2.50797	2.11163	2.42066	2.4785	1.93514	1.54801	1.9297	2.09293
	0.375	111.105	0.05845	0.11732	0.17704	0.23808	0.30091	0.36607	0.43415	0.50583	0.5819	0.66329	0.75111	0.84669	0.95172	1.06829	1.19907	1.34757	1.51843	1.71799	1.95515	2.24277	2.6002	3.058	3.66735	4.52108	5.80649	7.96565	12.3409	25.5121	67.2488	21.1104	11.7136	8.14163	6.27336	5.12558	4.34858	3.78728	3.36245	3.02944	2.76115	2.54021	2.35495	2.19727	2.06133	1.94285	1.8386	1.74612	1.66346
	0.38	108.497	0.29326	0.24228	0.08287	0.37139	0.53043	0.37393	0.19505	0.60946	0.80474	0.61074	0.49413	0.93726	1.1645	0.96894	0.92364	1.42642	1.7143	1.57069	1.65154	2.29925	2.76236	2.84503	3.30268	4.50732	5.86845	7.58385	11.6741	24.7437	65.1216	20.654	11.5368	7.66946	5.85243	5.17155	4.43357	3.45468	3.03689	3.16213	2.90254	2.23432	2.06984	2.37956	2.22781	1.63888	1.58203	1.96727	1.84454
	0.385	106.185	0.30428	0.18249	0.27275	0.49948	0.45274	0.09555	0.44593	0.76078	0.65369	0.33018	0.74244	1.09034	0.94149	0.69807	1.18122	1.56666	1.41485	1.30237	1.91573	2.40786	2.3729	2.55682	3.54604	4.54032	5.32984	7.14796	11.6658	24.2118	63.2789	19.9708	10.716	7.38336	6.13153	5.04345	3.80796	3.32802	3.44282	3.06568	2.28668	2.20119	2.53828	2.26345	1.59313	1.69467	2.09056	1.81294	1.18244
	0.39	103.627	0.08857	0.06073	0.23781	0.30341	0.21483	0.26998	0.47965	0.53021	0.44216	0.55352	0.7793	0.81918	0.76055	0.93959	1.19569	1.24965	1.26393	1.55011	1.88762	2.03544	2.23989	2.78719	3.44182	4.07571	5.14587	7.25342	11.3049	23.1097	60.9314	19.0363	10.532	7.47508	5.77115	4.54434	3.86669	3.54515	3.11668	2.62623	2.45081	2.43171	2.18087	1.85619	1.8456	1.90284	1.68563	1.43672	1.51821
	0.395	101.207	0.19113	0.17526	0.01708	0.26929	0.40527	0.31145	0.25191	0.52446	0.64221	0.5133	0.55197	0.85326	0.94384	0.8239	0.97684	1.31971	1.4059	1.36404	1.67943	2.12448	2.31124	2.52555	3.2248	4.13307	5.08151	6.83273	10.8705	22.5729	59.2264	18.647	10.1599	7.03869	5.64927	4.60254	3.66614	3.25075	3.12176	2.72236	2.24591	2.20809	2.25563	1.94159	1.61895	1.7435	1.8063	1.48895	1.27662
	0.4	99.206	0.29498	0.18855	0.23093	0.45778	0.42272	0.07617	0.4309	0.70176	0.54699	0.29812	0.76151	0.98528	0.72882	0.68785	1.21534	1.369	1.09293	1.31497	1.92183	2.04988	1.93755	2.54693	3.4186	3.88204	4.63904	6.81228	10.8133	21.715	57.2086	17.7287	9.76412	7.18507	5.53108	4.08326	3.57639	3.53929	2.96332	2.24538	2.35475	2.50697	1.98965	1.53069	1.89759	1.98594	1.42158	1.20714	1.68031
	0.405	97.096	0.16848	0.09111	0.276	0.35637	0.18683	0.22649	0.5161	0.52776	0.31818	0.53177	0.80298	0.72666	0.60059	0.9405	1.17011	1.04376	1.09744	1.54778	1.75477	1.70092	2.05307	2.70664	3.0957	3.5367	4.77739	6.78118	10.1836	20.8586	55.3205	17.2968	9.83324	6.85299	4.99775	4.14293	3.79783	3.18417	2.55531	2.51179	2.50505	2.05663	1.7297	1.93045	1.90227	1.46212	1.36638	1.64308	1.50833
	0.41	94.8816	0.08639	0.11096	0.10059	0.19725	0.28243	0.28255	0.31055	0.43107	0.49863	0.49875	0.58044	0.71877	0.77535	0.81206	0.96221	1.12409	1.20465	1.33524	1.59135	1.83252	2.04931	2.42399	2.98038	3.63867	4.60587	6.37726	9.93639	20.4454	53.8785	16.8769	9.35321	6.56457	5.05088	4.05931	3.47214	3.08611	2.69346	2.37518	2.2284	2.0842	1.85819	1.71939	1.69334	1.5881	1.42268	1.38299	1.38932
	0.415	93.0431	0.25098	0.16539	0.16826	0.3877	0.3687	0.08144	0.39781	0.61223	0.44208	0.33096	0.73674	0.8344	0.5737	0.75455	1.15308	1.10776	0.94875	1.39334	1.74586	1.64916	1.83584	2.55473	3.00135	3.30267	4.4418	6.43817	9.62897	19.5967	52.0583	16.2548	9.31022	6.47851	4.64648	3.91724	3.64418	2.95723	2.35061	2.45402	2.39423	1.82697	1.64811	1.9439	1.74793	1.24182	1.41826	1.64876	1.27512
	0.42	91.3035	0.21613	0.12409	0.28497	0.38063	0.18856	0.21513	0.52751	0.49852	0.2255	0.55288	0.78587	0.59225	0.54369	0.9752	1.05738	0.81953	1.10606	1.52846	1.47712	1.46894	2.07497	2.5087	2.6073	3.28256	4.60627	6.09472	9.08199	19.2301	50.812	16.1376	9.01155	5.9353	4.64702	4.12512	3.31044	2.60037	2.62959	2.52976	1.9348	1.74734	2.01648	1.78138	1.28543	1.48908	1.66972	1.25255	1.01691
	0.425	89.3477	0.02906	0.07812	0.17629	0.18325	0.17378	0.28919	0.36062	0.33953	0.4014	0.53257	0.56338	0.57183	0.71049	0.83079	0.85245	0.95479	1.15844	1.28043	1.38416	1.64929	1.96008	2.22335	2.64942	3.35847	4.29202	5.79778	9.04649	18.7831	49.4257	15.5358	8.55545	5.94919	4.65942	3.77221	3.13451	2.79448	2.52219	2.18963	1.9871	1.91683	1.75018	1.55238	1.51835	1.48668	1.32279	1.23262	1.27081
	0.43	87.5963	0.18361	0.12535	0.10032	0.30137	0.30113	0.11816	0.35236	0.50512	0.36556	0.37614	0.66556	0.67631	0.52908	0.78657	1.00514	0.8971	0.97221	1.35691	1.46469	1.44427	1.86844	2.3389	2.5479	3.10149	4.27289	5.76447	8.6497	18.1596	47.9861	15.191	8.46612	5.65857	4.4306	3.83265	3.08528	2.53645	2.50044	2.29324	1.81939	1.75965	1.8644	1.56051	1.29421	1.49373	1.45575	1.08996	1.13402
	0.435	86.1091	0.22898	0.13298	0.26519	0.3734	0.18778	0.20866	0.5095	0.44673	0.18309	0.56932	0.72182	0.45463	0.57987	0.96233	0.87279	0.71073	1.17215	1.38106	1.17774	1.48009	2.03961	2.11775	2.31763	3.27028	4.20803	5.32562	8.47252	17.9414	46.9252	14.8272	7.92973	5.54297	4.60475	3.56918	2.76432	2.75625	2.54191	1.89303	1.83202	2.03189	1.63058	1.26873	1.60084	1.5517	1.03701	1.17287	1.44177
	0.44	84.4463	0.09695	0.09077	0.2308	0.21145	0.08809	0.31164	0.39374	0.25719	0.36519	0.56749	0.50422	0.46276	0.72526	0.80021	0.69583	0.90554	1.14895	1.11443	1.22502	1.61952	1.80514	1.93695	2.49984	3.173	3.8422	5.29731	8.45211	17.2801	45.427	14.1586	7.8291	5.62336	4.26396	3.32213	2.98362	2.67701	2.1668	1.98472	2.00621	1.71362	1.45153	1.56995	1.49501	1.17918	1.2212	1.33158	1.08259
	0.445	82.7807	0.10496	0.0857	0.07107	0.21273	0.23323	0.17316	0.30405	0.39561	0.33997	0.40397	0.56144	0.55941	0.55858	0.74414	0.83553	0.82026	0.9917	1.20091	1.25533	1.42004	1.77201	2.0317	2.33557	2.99269	3.88138	5.1811	8.07152	16.8374	44.2763	13.9301	7.63534	5.32118	4.20228	3.35871	2.78423	2.54204	2.25711	1.91265	1.81412	1.75091	1.50626	1.38761	1.43213	1.29504	1.12177	1.18415	1.16358
	0.45	81.4273	0.21099	0.11858	0.22181	0.3382	0.1744	0.19558	0.46456	0.38106	0.19328	0.55782	0.62264	0.36409	0.62934	0.87885	0.68352	0.74623	1.16114	1.13832	1.0508	1.5463	1.81346	1.77192	2.32293	3.10296	3.63287	4.93643	8.07392	16.4322	43.0743	13.3564	7.36979	5.41884	4.03895	3.05993	2.90012	2.58693	1.94821	1.91611	1.99836	1.53749	1.34471	1.61901	1.38748	1.0025	1.29388	1.31293	0.86202
	0.455	80.0434	0.14932	0.11157	0.25937	0.24229	0.03126	0.32903	0.40486	0.18834	0.3725	0.57658	0.41682	0.43134	0.74865	0.70268	0.58412	0.94062	1.06325	0.91243	1.22448	1.56522	1.52726	1.80729	2.45442	2.82358	3.44973	5.0704	7.80931	15.7482	41.7391	13.0267	7.45419	5.13872	3.7226	3.25299	2.86955	2.21089	2.04257	2.0827	1.66898	1.43154	1.63627	1.4354	1.08382	1.30139	1.30742	0.91627	1.01615
	0.46	78.509	0.028	0.07233	0.11477	0.13912	0.17949	0.23033	0.26175	0.30059	0.3601	0.4051	0.448	0.51774	0.58398	0.64131	0.72751	0.82663	0.91748	1.03848	1.19573	1.36162	1.57133	1.8633	2.23142	2.7372	3.52838	4.84579	7.48895	15.4899	40.8422	12.8279	7.11957	4.93608	3.81043	3.12186	2.63512	2.29544	2.05162	1.83849	1.66853	1.55017	1.43393	1.32464	1.25516	1.1879	1.1081	1.05851	1.02049
	0.465	77.2082	0.16921	0.08807	0.16402	0.28199	0.15384	0.17934	0.39921	0.31496	0.22772	0.51393	0.51158	0.35321	0.63774	0.74628	0.57587	0.80412	1.04446	0.92812	1.08942	1.48055	1.51409	1.68175	2.29974	2.72315	3.27926	4.78327	7.42633	14.9762	39.6551	12.3779	7.07187	4.86653	3.54779	3.10804	2.69579	2.088	1.98893	1.95787	1.53153	1.42481	1.56795	1.27492	1.07612	1.30057	1.14644	0.85324	1.08334
	0.47	76.0404	0.17492	0.11782	0.26103	0.25615	0.01113	0.33015	0.39269	0.13641	0.38949	0.55178	0.32285	0.46011	0.73276	0.56436	0.58245	0.95462	0.89021	0.82365	1.27231	1.37527	1.30982	1.84843	2.25801	2.43264	3.35069	4.78452	7.00471	14.5972	38.7596	12.3215	6.8743	4.50211	3.65294	3.14073	2.35346	2.13329	2.1503	1.6636	1.46363	1.6708	1.36235	1.07751	1.36121	1.21199	0.83993	1.12239	1.12359
	0.475	74.6886	0.04625	0.09024	0.16968	0.10458	0.15086	0.27847	0.22987	0.23732	0.39636	0.37962	0.35672	0.53434	0.564	0.52665	0.71437	0.80748	0.78124	0.98239	1.16641	1.19928	1.45166	1.79812	2.01974	2.5054	3.3478	4.46705	6.88121	14.4222	37.9392	11.9469	6.52579	4.56763	3.61397	2.841	2.40228	2.2157	1.87641	1.63686	1.62958	1.44361	1.24206	1.29541	1.20294	1.00458	1.07007	1.05012	0.85278
	0.48	73.4157	0.11239	0.05543	0.10731	0.21349	0.13986	0.17068	0.32205	0.26627	0.26208	0.44375	0.41995	0.38939	0.59211	0.61468	0.57293	0.79353	0.88215	0.85569	1.10593	1.29842	1.34543	1.68616	2.09603	2.41327	3.16684	4.46718	6.73438	13.9465	36.9082	11.6585	6.48538	4.37843	3.46947	2.89314	2.30388	2.07566	1.93965	1.59576	1.48492	1.49544	1.24793	1.14972	1.23271	1.04864	0.93038	1.05305	0.92441
	0.485	72.3761	0.1743	0.10546	0.23824	0.24837	0.0078	0.31217	0.35962	0.10872	0.39366	0.49671	0.2525	0.49554	0.66662	0.44046	0.64055	0.89181	0.70489	0.87378	1.22597	1.12122	1.30357	1.81902	1.91834	2.29398	3.28445	4.26656	6.4485	13.7989	36.2277	11.4627	6.11874	4.34169	3.5482	2.62417	2.26202	2.22591	1.71871	1.51607	1.67675	1.32207	1.11955	1.36777	1.11195	0.86816	1.16202	0.98947	0.69415
	0.49	71.2297	0.09853	0.11133	0.20967	0.11426	0.14407	0.31032	0.20636	0.21435	0.42344	0.33258	0.31762	0.55991	0.49506	0.46489	0.73954	0.71629	0.68618	1.00332	1.04999	1.05463	1.45379	1.64441	1.79296	2.44328	3.10293	4.03933	6.50709	13.4587	35.2543	10.9651	6.06365	4.39514	3.24145	2.58946	2.40678	1.96545	1.64986	1.71084	1.45215	1.20568	1.35013	1.1803	0.94366	1.1247	1.01522	0.76999	0.96677
	0.495	70.0099	0.04978	0.05109	0.08353	0.1419	0.14459	0.17743	0.24234	0.25037	0.28581	0.35957	0.37706	0.41943	0.50697	0.54068	0.59792	0.70911	0.77242	0.86163	1.0193	1.14449	1.31108	1.5824	1.87478	2.29143	2.98619	4.07495	6.28664	13.0532	34.3947	10.8083	5.96767	4.15981	3.22807	2.60223	2.21789	1.95856	1.70246	1.54128	1.43496	1.2836	1.19436	1.14744	1.04035	0.98163	0.96467	0.88088	0.83677
	0.5	69.0196	0.1513	0.07708	0.1965	0.22122	0.01309	0.27766	0.31138	0.11389	0.37694	0.4227	0.23482	0.50262	0.56587	0.39164	0.67287	0.76405	0.61484	0.92645	1.06902	0.97502	1.36094	1.62258	1.68508	2.31204	3.00078	3.83149	6.19624	12.8691	33.6509	10.4461	5.77407	4.22021	3.06911	2.47034	2.32794	1.83701	1.5846	1.67124	1.33128	1.17019	1.33666	1.05567	0.9277	1.13326	0.88236	0.76709	0.99628
	0.505	68.0577	0.13088	0.12	0.22819	0.13426	0.14317	0.32204	0.18537	0.21877	0.42893	0.27271	0.32954	0.55958	0.39734	0.48102	0.73284	0.57834	0.69971	0.98723	0.86499	1.05299	1.41884	1.39525	1.74726	2.35753	2.73181	3.83803	6.17667	12.3738	32.6731	10.1742	5.85571	3.97863	2.91902	2.64057	2.13254	1.70531	1.78495	1.48775	1.20585	1.38936	1.15588	0.93297	1.16155	0.95127	0.7611	1.01363	0.81098
	0.51	66.9401	0.01073	0.0783	0.11044	0.07602	0.16493	0.19596	0.16906	0.26475	0.29483	0.27833	0.38439	0.41705	0.41627	0.53841	0.58098	0.60581	0.75575	0.82429	0.89663	1.10362	1.24093	1.42382	1.78507	2.15339	2.73548	3.83608	5.88226	12.1282	32.0467	10.0923	5.60607	3.84002	3.01391	2.46441	2.03065	1.83148	1.62091	1.40133	1.34587	1.22535	1.07987	1.08073	0.99308	0.88405	0.9133	0.83853	0.75205
	0.515	65.9564	0.11196	0.03937	0.14419	0.18045	0.04812	0.23258	0.2567	0.14383	0.33995	0.34721	0.26144	0.47155	0.46426	0.41486	0.64368	0.63077	0.63223	0.89232	0.89608	0.97901	1.30865	1.39331	1.65303	2.20727	2.66064	3.66447	5.85455	11.8563	31.267	9.75976	5.55232	3.79263	2.83921	2.48596	2.01325	1.68852	1.67049	1.38331	1.22232	1.29181	1.0529	0.97466	1.0708	0.84471	0.8251	0.92351	0.69892
	0.52	65.1219	0.1416	0.11217	0.22431	0.14331	0.13597	0.31298	0.16254	0.22859	0.40977	0.21311	0.35811	0.52254	0.30886	0.52653	0.6679	0.46905	0.75752	0.88173	0.73786	1.11311	1.25479	1.24169	1.78544	2.09809	2.50168	3.76189	5.64094	11.4802	30.5667	9.72022	5.41658	3.54936	2.96201	2.39613	1.82291	1.8546	1.56312	1.23355	1.4091	1.1547	0.94842	1.16781	0.90055	0.79255	1.01277	0.72027	0.70459
	0.525	64.1471	0.06038	0.10557	0.14965	0.0268	0.18759	0.21561	0.11056	0.29056	0.28792	0.22114	0.41159	0.37857	0.36421	0.56118	0.50778	0.55968	0.76468	0.71394	0.85258	1.08402	1.08746	1.36756	1.70922	1.93119	2.61483	3.61242	5.41301	11.4028	30.0633	9.48997	5.14056	3.64185	2.87013	2.19455	1.97372	1.74529	1.40346	1.40968	1.26583	1.03977	1.12934	0.98863	0.83815	0.9601	0.80085	0.71802	0.843
	0.53	63.1725	0.06347	0.02203	0.09452	0.13369	0.09097	0.18496	0.20707	0.1819	0.28783	0.29223	0.29574	0.40936	0.40262	0.44487	0.56499	0.56147	0.65458	0.78849	0.81621	0.98492	1.16581	1.29179	1.62005	1.9928	2.49034	3.50604	5.39454	11.0883	29.3139	9.23638	5.13071	3.50771	2.76835	2.2454	1.85616	1.69305	1.46118	1.28931	1.25087	1.08701	1.00837	1.00517	0.86441	0.84492	0.84352	0.71699	0.7402
	0.535	62.3969	0.13222	0.08873	0.20044	0.13754	0.11984	0.28525	0.1389	0.23095	0.36904	0.17291	0.3738	0.45543	0.27418	0.54696	0.56075	0.45565	0.76862	0.72471	0.749	1.0929	1.04343	1.26588	1.69734	1.81905	2.48828	3.51139	5.1361	10.9188	28.8218	9.13154	4.87363	3.50322	2.78003	2.04538	1.93493	1.6764	1.29571	1.41497	1.18398	0.97464	1.1518	0.88441	0.82344	0.97888	0.67694	0.75378	0.84112
	0.54	61.5738	0.09555	0.12078	0.178	0.02977	0.20202	0.22726	0.07491	0.3105	0.26599	0.2044	0.42863	0.31392	0.37107	0.55935	0.40801	0.58711	0.72336	0.59993	0.88802	0.98087	0.97553	1.38402	1.51921	1.8093	2.54883	3.26418	5.11468	10.7862	28.1924	8.7551	4.84443	3.52656	2.52765	2.14058	1.92226	1.4594	1.4623	1.33045	1.02695	1.16628	0.99302	0.82008	0.9921	0.75981	0.72568	0.86059	0.58928
	0.545	60.6441	0.01347	0.05716	0.07261	0.08982	0.13415	0.14378	0.17514	0.21713	0.22796	0.2748	0.31371	0.33527	0.3979	0.43777	0.48176	0.56271	0.61594	0.69901	0.81107	0.90781	1.06611	1.25905	1.48903	1.85772	2.37853	3.24926	5.06113	10.4396	27.5118	8.62893	4.80469	3.32905	2.55976	2.10989	1.77139	1.54809	1.3867	1.22781	1.13475	1.0455	0.95128	0.90946	0.84293	0.78576	0.76537	0.70727	0.6774
	0.55	59.8753	0.10658	0.05335	0.16146	0.12039	0.10041	0.24318	0.12259	0.22257	0.31424	0.16953	0.36428	0.37731	0.29612	0.52143	0.45707	0.49936	0.70675	0.60997	0.79955	0.97092	0.9404	1.29296	1.48977	1.72516	2.42567	3.15469	4.89508	10.329	27.0271	8.40444	4.65282	3.36575	2.42727	2.06793	1.81811	1.40963	1.41911	1.2363	1.0154	1.12434	0.90219	0.84281	0.93308	0.68373	0.76722	0.77361	0.55284
	0.555	59.1757	0.11334	0.12047	0.18885	0.04844	0.20306	0.22613	0.06519	0.31536	0.23227	0.21903	0.42101	0.24349	0.40624	0.51428	0.3416	0.62546	0.6182	0.5789	0.89728	0.81369	0.99903	1.31746	1.31421	1.83281	2.33778	2.99862	4.95717	10.021	26.3089	8.17143	4.72477	3.15906	2.39261	2.14904	1.59899	1.50473	1.41939	1.04784	1.18442	1.01939	0.81589	1.00499	0.73979	0.74108	0.85288	0.54802	0.72646
	0.56	58.3355	0.03265	0.09121	0.09177	0.05926	0.17107	0.11657	0.16712	0.24291	0.16901	0.28937	0.30715	0.27813	0.42122	0.38703	0.44706	0.57051	0.53006	0.68638	0.77577	0.80866	1.05362	1.15823	1.38444	1.79585	2.18251	3.07602	4.78372	9.75246	25.8188	8.1509	4.52891	3.07355	2.46674	1.9571	1.64029	1.51764	1.24264	1.17637	1.10137	0.91416	0.95558	0.84272	0.75161	0.81169	0.66194	0.67489	0.68828
	0.565	57.5558	0.07008	0.01139	0.11443	0.09942	0.09055	0.19251	0.12475	0.20525	0.25666	0.19519	0.32925	0.31603	0.32839	0.45825	0.40793	0.51955	0.60744	0.5914	0.78383	0.8382	0.94741	1.20959	1.33606	1.7133	2.22451	2.9441	4.69494	9.62409	25.3097	7.9055	4.47029	3.04827	2.33885	1.98924	1.58516	1.44731	1.29644	1.08347	1.09594	0.94025	0.86109	0.88783	0.72137	0.75457	0.72347	0.5981	0.68508
	0.57	56.9275	0.11363	0.1048	0.18136	0.05384	0.18986	0.21142	0.0708	0.30237	0.19315	0.23985	0.38709	0.19746	0.42905	0.43523	0.35002	0.61932	0.49539	0.63373	0.8207	0.7046	1.04899	1.13942	1.26862	1.79614	2.05628	2.94666	4.65232	9.29946	24.7405	7.86377	4.37607	2.88797	2.43812	1.84709	1.56306	1.52016	1.11812	1.18502	1.0668	0.82397	1.00108	0.74909	0.74573	0.83386	0.54409	0.73689	0.64463
	0.575	56.2043	0.06791	0.11391	0.12109	0.04967	0.19667	0.10428	0.17492	0.25528	0.12149	0.31306	0.27709	0.26365	0.43359	0.31286	0.46816	0.53434	0.46608	0.70856	0.67222	0.79157	1.02203	1.01665	1.3846	1.65203	2.03109	2.97878	4.41031	9.21706	24.4098	7.72903	4.15273	2.98907	2.3067	1.77025	1.66877	1.3238	1.20182	1.17866	0.90169	0.98771	0.86192	0.72918	0.84725	0.62845	0.68804	0.69487	0.50315
	0.58	55.4318	0.02923	0.03203	0.06982	0.08489	0.10086	0.1397	0.14596	0.18267	0.21098	0.22654	0.27625	0.29559	0.33645	0.38721	0.41578	0.48593	0.5384	0.60419	0.70426	0.78753	0.92692	1.08982	1.29316	1.61553	2.05645	2.82697	4.39114	9.04997	23.8729	7.50193	4.16346	2.88172	2.23805	1.81472	1.54232	1.35353	1.18326	1.08353	0.97997	0.89538	0.84715	0.77078	0.73558	0.69441	0.64284	0.63097	0.5846
	0.585	54.8216	0.09851	0.07645	0.15779	0.04922	0.1649	0.18558	0.08179	0.27294	0.15951	0.25015	0.33427	0.19799	0.4198	0.35198	0.39346	0.55879	0.4308	0.6662	0.69045	0.71827	1.00616	0.9801	1.31186	1.61745	1.93042	2.87382	4.24605	8.85034	23.4759	7.44495	3.9809	2.88589	2.21274	1.69951	1.62073	1.24675	1.18336	1.1223	0.85676	0.9832	0.78338	0.74116	0.81233	0.567	0.72087	0.61236	0.5198
	0.59	54.2118	0.08971	0.12217	0.14109	0.05065	0.20788	0.09916	0.18451	0.25257	0.09801	0.32698	0.23073	0.28538	0.41552	0.25645	0.49857	0.45101	0.47884	0.6887	0.56235	0.83595	0.90099	0.9737	1.36322	1.44971	2.02378	2.76391	4.11557	8.82038	23.0744	7.16032	3.96606	2.88225	2.03015	1.8268	1.49013	1.2236	1.2636	0.9321	0.99673	0.9061	0.71167	0.86997	0.62003	0.69357	0.69571	0.48575	0.68584
	0.595	53.4851	0.01475	0.07034	0.04952	0.08384	0.12464	0.09118	0.17497	0.15836	0.19085	0.24811	0.21914	0.31118	0.31083	0.34801	0.43026	0.41877	0.53358	0.57163	0.63994	0.78259	0.83909	1.04593	1.22996	1.49451	1.97945	2.63955	4.14974	8.56662	22.5254	7.04524	3.95921	2.71118	2.09825	1.7436	1.42259	1.29936	1.11572	1.00485	0.95535	0.81569	0.81667	0.73057	0.67534	0.68429	0.58056	0.60968	0.55709
	0.6	52.861	0.07186	0.04043	0.12241	0.046	0.13348	0.15387	0.09697	0.23126	0.14575	0.24392	0.27712	0.22617	0.37862	0.30402	0.41471	0.47313	0.44348	0.63133	0.59568	0.75312	0.88658	0.94659	1.27296	1.44122	1.91839	2.65674	3.99429	8.45148	22.1816	6.91339	3.8322	2.73658	1.99394	1.73841	1.41883	1.21648	1.16932	0.92641	0.95923	0.82909	0.74255	0.78888	0.60731	0.68958	0.60243	0.54008	0.61584
	0.605	52.3316	0.09667	0.11542	0.14644	0.04674	0.2038	0.09284	0.18683	0.23551	0.10214	0.32242	0.18097	0.31258	0.36707	0.25547	0.49727	0.35804	0.52859	0.6037	0.54164	0.836	0.75306	1.02624	1.22429	1.36917	1.98814	2.48182	4.01316	8.29758	21.6634	6.71113	3.89224	2.56393	2.02462	1.7292	1.2915	1.33436	1.02206	0.98453	0.9657	0.70806	0.87609	0.64145	0.68289	0.69931	0.48335	0.6837	0.46341
	0.61	51.6869	0.04706	0.09928	0.06653	0.09157	0.14882	0.05328	0.20077	0.13444	0.1965	0.25337	0.17794	0.33431	0.25915	0.35675	0.41195	0.3714	0.54909	0.49103	0.64589	0.7308	0.77379	1.03746	1.10135	1.46647	1.84987	2.47759	3.97972	8.0276	21.2461	6.72008	3.73292	2.52339	2.05923	1.56545	1.40604	1.21815	1.01388	1.03171	0.80998	0.84426	0.75457	0.65386	0.72373	0.54482	0.63309	0.55051	0.49642
	0.615	51.0487	0.03889	0.01669	0.08085	0.05721	0.1038	0.12407	0.11632	0.18342	0.15772	0.22138	0.23567	0.24965	0.32065	0.3062	0.39315	0.41331	0.46478	0.55568	0.58156	0.72195	0.79586	0.95034	1.15741	1.3811	1.83321	2.46019	3.84249	7.95485	20.914	6.54297	3.67131	2.51594	1.95405	1.60885	1.32792	1.20651	1.02436	0.95162	0.86708	0.76918	0.76119	0.65734	0.65767	0.60504	0.55687	0.5701	0.48841
	0.62	50.5528	0.08951	0.09525	0.13689	0.03298	0.1856	0.08304	0.17889	0.20737	0.11921	0.29834	0.14726	0.3227	0.30282	0.29133	0.45391	0.31436	0.54737	0.49342	0.592	0.75188	0.70154	1.03086	1.05321	1.40595	1.81102	2.35401	3.87086	7.71924	20.4508	6.49146	3.60726	2.41048	2.01816	1.4741	1.38643	1.16104	0.97722	1.01948	0.73985	0.86212	0.68805	0.66085	0.70477	0.49278	0.66514	0.46682	0.54016
	0.625	50.0052	0.07066	0.11558	0.0898	0.09796	0.16514	0.03247	0.21669	0.11142	0.21295	0.2412	0.17008	0.34212	0.20278	0.38531	0.35486	0.38283	0.52865	0.4262	0.67198	0.6214	0.79675	0.95796	1.0272	1.44843	1.66058	2.4393	3.70897	7.59099	20.2066	6.42081	3.42431	2.50693	1.86835	1.50631	1.38124	1.04191	1.09722	0.85667	0.84258	0.80846	0.62871	0.75645	0.53331	0.64122	0.55661	0.48522	0.58599
	0.63	49.3794	0.01127	0.04691	0.04041	0.0793	0.08652	0.1053	0.13711	0.13701	0.18391	0.18628	0.2258	0.25221	0.27254	0.32688	0.34075	0.40749	0.44266	0.50519	0.58392	0.64936	0.77943	0.89058	1.08692	1.33347	1.70433	2.35988	3.62455	7.52908	19.8354	6.21749	3.44948	2.40958	1.83607	1.52374	1.27259	1.11962	0.99496	0.88331	0.82712	0.73543	0.70425	0.64368	0.6049	0.58195	0.5288	0.52854	0.47943
	0.635	48.8777	0.07074	0.06535	0.11485	0.01394	0.15625	0.07461	0.16179	0.17426	0.13592	0.25919	0.14635	0.30794	0.24856	0.31909	0.38524	0.33369	0.51169	0.43061	0.61614	0.63764	0.7366	0.93797	0.99226	1.38161	1.62574	2.33344	3.5891	7.33118	19.4919	6.18289	3.31935	2.41198	1.79739	1.46935	1.3108	1.02565	1.0494	0.81688	0.83556	0.7432	0.64586	0.70386	0.51922	0.63434	0.48926	0.52377	0.51292
	0.64	48.4134	0.08206	0.1178	0.10363	0.09661	0.16976	0.02884	0.21953	0.08953	0.22534	0.21436	0.18856	0.3259	0.17436	0.39832	0.28108	0.42394	0.45844	0.43782	0.64644	0.53871	0.82993	0.81579	1.06309	1.32247	1.58055	2.36443	3.41433	7.32097	19.2361	5.97073	3.31155	2.38758	1.68824	1.56057	1.15541	1.12821	0.96309	0.81935	0.87291	0.61924	0.77094	0.55562	0.62767	0.57867	0.46918	0.5939	0.36587
	0.645	47.8366	0.03202	0.07903	0.02229	0.1018	0.08713	0.10212	0.15504	0.10128	0.20947	0.14482	0.24205	0.23092	0.25983	0.33014	0.29355	0.42421	0.38233	0.51162	0.53797	0.61849	0.75789	0.81218	1.07368	1.22149	1.65316	2.22024	3.43519	7.17514	18.7987	5.85798	3.32369	2.23995	1.77345	1.43811	1.19159	1.10103	0.8909	0.89482	0.73699	0.72925	0.66538	0.5898	0.61966	0.49283	0.563	0.45268	0.48569
	0.65	47.3131	0.04439	0.03302	0.08424	0.02731	0.12004	0.07688	0.13903	0.14546	0.14706	0.21386	0.16905	0.27143	0.23006	0.3161	0.32693	0.36076	0.44462	0.43633	0.5771	0.5808	0.74102	0.8309	1.00227	1.26591	1.56144	2.22979	3.35539	7.03358	18.5256	5.78892	3.21166	2.26402	1.68734	1.45004	1.15818	1.06806	0.91425	0.82697	0.78304	0.66295	0.68899	0.56398	0.5987	0.51852	0.50659	0.49963	0.42556
	0.655	46.8969	0.08081	0.10639	0.1049	0.08573	0.16186	0.03026	0.20877	0.07136	0.22591	0.17923	0.21044	0.28814	0.18921	0.37991	0.2336	0.44396	0.36923	0.48743	0.55918	0.5534	0.78643	0.73255	1.08098	1.1535	1.60922	2.15694	3.29103	6.97865	18.1629	5.61423	3.2597	2.12422	1.74268	1.38185	1.1457	1.09279	0.81955	0.91666	0.65734	0.75702	0.61032	0.5957	0.60857	0.45291	0.59346	0.37227	0.53923
	0.66	46.3959	0.05575	0.10171	0.04293	0.11797	0.09719	0.10845	0.16614	0.08533	0.22533	0.106	0.2636	0.19136	0.27953	0.30236	0.28932	0.4177	0.334	0.52905	0.45642	0.64495	0.67272	0.80932	1.01051	1.14549	1.61368	2.04274	3.3419	6.74737	17.7927	5.63356	3.12699	2.12025	1.73186	1.28699	1.22891	0.94654	0.93471	0.79704	0.7195	0.72244	0.56197	0.66002	0.47209	0.5823	0.44957	0.4862	0.46217
	0.665	45.8622	0.01734	0.02794	0.04984	0.05837	0.08222	0.09278	0.11529	0.13172	0.15118	0.1755	0.19308	0.22497	0.2448	0.28255	0.31071	0.35346	0.39675	0.44745	0.51345	0.58245	0.68325	0.79514	0.96133	1.1791	1.51774	2.08198	3.22187	6.6691	17.5695	5.51159	3.06429	2.12377	1.64126	1.33827	1.13549	0.99154	0.8753	0.79538	0.71729	0.66742	0.61236	0.57576	0.53835	0.50634	0.48298	0.4526	0.43874
	0.67	45.454	0.0683	0.08367	0.09447	0.06732	0.14284	0.03452	0.18601	0.06485	0.21261	0.14658	0.22043	0.23999	0.21978	0.33381	0.24048	0.42162	0.3184	0.50454	0.46415	0.59957	0.67972	0.75609	0.99829	1.09233	1.56856	1.97363	3.2298	6.53093	17.2022	5.44849	3.02367	2.05178	1.67501	1.24214	1.1957	0.90166	0.92271	0.74638	0.72319	0.67493	0.56615	0.62972	0.45413	0.57958	0.39835	0.51256	0.39383
	0.675	45.0324	0.07002	0.11206	0.06162	0.1243	0.10533	0.11443	0.16781	0.08801	0.22741	0.08322	0.2742	0.14658	0.30404	0.2497	0.32118	0.3713	0.34486	0.5046	0.41389	0.65368	0.5745	0.84524	0.87908	1.17046	1.47465	1.98054	3.18187	6.36315	16.9947	5.42024	2.87285	2.13513	1.52981	1.32965	1.10008	0.93473	0.90547	0.69423	0.78486	0.55131	0.6814	0.48726	0.576	0.47627	0.46764	0.48386	0.36689
	0.68	44.5188	0.02171	0.05621	0.01688	0.08813	0.04914	0.115	0.09504	0.13683	0.14806	0.15828	0.20508	0.18809	0.26436	0.23628	0.32672	0.31035	0.39757	0.41611	0.49034	0.56401	0.63294	0.78198	0.88526	1.15365	1.41422	2.00699	3.04887	6.35001	16.7508	5.24035	2.9082	2.03894	1.53767	1.30215	1.05091	0.9718	0.80906	0.77515	0.67298	0.63763	0.59034	0.53408	0.53388	0.4565	0.48768	0.40279	0.4432
	0.685	44.0915	0.04744	0.05401	0.07534	0.04859	0.1158	0.04784	0.15447	0.07666	0.18696	0.13082	0.21306	0.19997	0.23718	0.27946	0.26988	0.36803	0.32763	0.46888	0.42955	0.59416	0.599	0.77676	0.88356	1.10784	1.43509	1.92138	3.05918	6.19188	16.447	5.21261	2.81573	2.0369	1.49881	1.27924	1.05402	0.92441	0.84154	0.71196	0.71682	0.5739	0.62736	0.48697	0.55086	0.4388	0.4786	0.41679	0.40929
	0.69	43.7284	0.0732	0.10931	0.06978	0.11959	0.10588	0.11425	0.15936	0.09703	0.21526	0.08644	0.26695	0.11815	0.31145	0.19447	0.34955	0.30033	0.38845	0.4319	0.44656	0.59589	0.56016	0.81753	0.7957	1.17608	1.31661	1.98698	2.92409	6.15248	16.2771	5.05896	2.80999	1.99921	1.45269	1.31011	0.96132	1.00206	0.72116	0.81098	0.60059	0.66522	0.54598	0.54136	0.52309	0.43396	0.50875	0.34686	0.48937
	0.695	43.2668	0.0442	0.08261	0.01399	0.11166	0.0304	0.13533	0.08055	0.15234	0.13792	0.16501	0.20044	0.17998	0.26692	0.20847	0.33764	0.26321	0.41583	0.35484	0.51068	0.49575	0.64417	0.71334	0.87016	1.08708	1.34848	1.92787	2.87325	6.1015	15.9408	4.94548	2.83254	1.87564	1.53235	1.17984	1.05462	0.88972	0.79402	0.73838	0.62477	0.64548	0.5078	0.57755	0.42906	0.5189	0.38197	0.46235	0.35984
	0.7	42.8173	0.02308	0.02774	0.05224	0.04565	0.08507	0.06955	0.11856	0.10037	0.15283	0.13913	0.18919	0.18693	0.23027	0.24552	0.28055	0.31817	0.34731	0.41138	0.44267	0.53871	0.58917	0.73095	0.83751	1.07085	1.33948	1.86909	2.87043	5.94932	15.6993	4.91827	2.72961	1.90519	1.45245	1.20894	0.998	0.90081	0.76572	0.72461	0.62678	0.60768	0.53667	0.52205	0.47524	0.45524	0.43138	0.40136	0.39811
	0.705	42.4776	0.06568	0.09452	0.06732	0.10473	0.09794	0.10665	0.14214	0.10372	0.1913	0.10458	0.24229	0.12329	0.29434	0.16966	0.34878	0.24506	0.41013	0.35154	0.48886	0.49911	0.60788	0.71533	0.82056	1.07893	1.28182	1.89281	2.76001	5.9339	15.4536	4.77011	2.7666	1.79532	1.50702	1.12159	1.0443	0.84242	0.79067	0.70053	0.62242	0.6187	0.49983	0.56432	0.40839	0.52133	0.34331	0.48141	0.30325
	0.71	42.0849	0.06031	0.09952	0.03354	0.12579	0.03186	0.14849	0.07045	0.167	0.1215	0.18243	0.18001	0.19791	0.2457	0.21945	0.32001	0.2565	0.40673	0.32181	0.51428	0.43271	0.66157	0.62029	0.89561	0.96415	1.36232	1.76496	2.81014	5.77308	15.125	4.78828	2.65462	1.81847	1.45614	1.11109	1.04265	0.79013	0.8326	0.60906	0.70068	0.49909	0.60437	0.43301	0.52589	0.39615	0.45708	0.37803	0.39428
	0.715	41.6329	0.01505	0.03495	0.03265	0.0637	0.05612	0.09401	0.08357	0.12613	0.11582	0.16108	0.15427	0.20061	0.20098	0.2475	0.2591	0.30627	0.33397	0.38464	0.43534	0.49706	0.58309	0.67423	0.82443	0.99611	1.30363	1.75982	2.75986	5.66328	14.9608	4.71132	2.59257	1.82526	1.38335	1.15206	0.95775	0.8511	0.742	0.67855	0.61247	0.56535	0.52653	0.48467	0.4654	0.42406	0.41941	0.37702	0.38306
	0.72	41.2841	0.04939	0.07042	0.05677	0.08279	0.08384	0.09381	0.11979	0.10585	0.16081	0.12226	0.20636	0.14711	0.25746	0.18479	0.3166	0.2403	0.38865	0.32088	0.48302	0.43986	0.61925	0.62646	0.84402	0.95852	1.29952	1.72864	2.71202	5.60201	14.6825	4.63789	2.57108	1.77112	1.39815	1.09429	0.9906	0.78833	0.78503	0.6128	0.66003	0.49996	0.57396	0.42358	0.50881	0.37132	0.45566	0.33627	0.40973
	0.725	40.9543	0.06693	0.10468	0.04374	0.12889	0.0373	0.1518	0.06127	0.17384	0.10066	0.19609	0.1488	0.22048	0.2056	0.25017	0.27333	0.29037	0.35676	0.34972	0.46503	0.44351	0.61718	0.60262	0.85872	0.90529	1.32921	1.6401	2.74465	5.4272	14.4867	4.63626	2.44637	1.83727	1.27721	1.17977	0.87182	0.88111	0.67308	0.7051	0.56052	0.58496	0.49199	0.49476	0.44838	0.42258	0.41947	0.3623	0.39922
	0.73	40.5303	0.03492	0.06076	0.02853	0.08699	0.03625	0.11604	0.05605	0.1475	0.08365	0.18205	0.11844	0.22114	0.1618	0.2672	0.21662	0.32427	0.28806	0.3994	0.38559	0.50602	0.52844	0.67309	0.762	0.97654	1.22465	1.69932	2.62469	5.41109	14.3351	4.48027	2.48867	1.73894	1.32178	1.10697	0.90466	0.82994	0.6882	0.67504	0.55454	0.57601	0.46345	0.5068	0.39754	0.45512	0.34812	0.4144	0.31036
	0.735	40.1566	0.02784	0.04199	0.0432	0.05987	0.06877	0.08061	0.09862	0.10445	0.13227	0.13242	0.17066	0.16622	0.21567	0.20843	0.27036	0.26318	0.33993	0.33752	0.43379	0.44472	0.57092	0.61332	0.79601	0.9182	1.24508	1.63876	2.6137	5.31504	14.0715	4.44999	2.42345	1.73429	1.28499	1.10152	0.88347	0.81956	0.6791	0.65869	0.55585	0.55366	0.47395	0.47888	0.41603	0.42231	0.37331	0.37753	0.3408
	0.74	39.8641	0.06354	0.09788	0.04403	0.12088	0.03692	0.14461	0.0514	0.17	0.07979	0.19824	0.11644	0.23103	0.16123	0.27092	0.2166	0.32192	0.2875	0.39098	0.38317	0.49114	0.52236	0.65045	0.74936	0.94239	1.19887	1.64082	2.56003	5.23392	13.9441	4.34389	2.4163	1.6907	1.2817	1.07974	0.87621	0.81271	0.66545	0.66432	0.53457	0.57051	0.44429	0.50615	0.37752	0.45935	0.3257	0.42377	0.28403
	0.745	39.4935	0.05229	0.0821	0.03697	0.10571	0.03174	0.13174	0.0434	0.16061	0.06664	0.19328	0.09736	0.2313	0.13579	0.27709	0.18443	0.33456	0.24818	0.41047	0.33615	0.51763	0.46676	0.68367	0.68348	0.98117	1.11852	1.68093	2.44836	5.24243	13.6995	4.22979	2.44391	1.5927	1.33751	0.98028	0.94553	0.70916	0.74426	0.55627	0.62111	0.45822	0.53752	0.39016	0.47671	0.34034	0.4302	0.30251	0.39327
	0.75	39.102	0.01171	0.0235	0.03547	0.04769	0.06028	0.07333	0.08697	0.10133	0.11657	0.13288	0.15047	0.16962	0.19066	0.21401	0.24021	0.26996	0.30419	0.34417	0.39168	0.4493	0.52091	0.61262	0.73469	0.90572	1.16323	1.59578	2.47229	5.11091	13.4721	4.22911	2.34661	1.63103	1.25676	1.02682	0.87116	0.75872	0.67361	0.6069	0.55315	0.50889	0.47177	0.44018	0.41295	0.38922	0.36833	0.3498	0.33325
	0.755	38.8141	0.0512	0.08063	0.03627	0.10323	0.03222	0.128	0.04467	0.15549	0.06783	0.1867	0.098	0.22316	0.13551	0.26724	0.18282	0.32275	0.24468	0.39627	0.32996	0.50025	0.45656	0.66152	0.66671	0.95056	1.08886	1.6303	2.38016	5.08872	13.3083	4.10725	2.37397	1.54611	1.29998	0.95051	0.92012	0.6861	0.72561	0.53629	0.60707	0.43952	0.52704	0.37167	0.46921	0.32134	0.42535	0.28246	0.39085
	0.76	38.5043	0.06176	0.09384	0.04325	0.1157	0.03454	0.1386	0.045	0.16341	0.06948	0.19129	0.10209	0.22382	0.14236	0.26342	0.19247	0.31391	0.25702	0.38183	0.34462	0.47957	0.47281	0.63379	0.68294	0.91442	1.1008	1.58232	2.36992	5.0074	13.0248	4.11748	2.27922	1.58644	1.22197	1.00265	0.84512	0.74703	0.64991	0.60485	0.52914	0.51508	0.44609	0.45374	0.3848	0.4095	0.33721	0.3763	0.29881
	0.765	38.1193	0.02675	0.03891	0.04024	0.05551	0.06284	0.07503	0.08946	0.09749	0.11963	0.12373	0.15422	0.15525	0.19495	0.19438	0.24464	0.24485	0.30808	0.31312	0.39389	0.41132	0.51949	0.5656	0.72581	0.84457	1.13739	1.50427	2.39117	4.87229	12.8848	4.07714	2.21926	1.58956	1.17567	1.01091	0.80665	0.75386	0.61801	0.60787	0.50353	0.51311	0.42684	0.44612	0.3721	0.39584	0.3313	0.35635	0.29996
	0.77	37.8116	0.03239	0.05594	0.02599	0.07889	0.03243	0.10441	0.04978	0.13226	0.0739	0.16313	0.10415	0.19835	0.14175	0.2401	0.18928	0.29199	0.25134	0.36033	0.33635	0.45708	0.46137	0.60807	0.66661	0.88114	1.07457	1.52924	2.31204	4.85028	12.6864	3.99624	2.21398	1.54279	1.18241	0.97702	0.81376	0.72927	0.62219	0.59128	0.5034	0.50377	0.42171	0.44342	0.36169	0.39919	0.31562	0.36515	0.27922
	0.775	37.5489	0.06201	0.09449	0.04188	0.11541	0.0336	0.13561	0.05009	0.1556	0.08157	0.17635	0.12119	0.19942	0.1685	0.2274	0.22546	0.26446	0.29624	0.31764	0.38884	0.39974	0.5198	0.53719	0.72852	0.79764	1.13551	1.43096	2.35839	4.70481	12.4944	4.00935	2.11069	1.59128	1.09724	1.0272	0.74172	0.77384	0.56419	0.62662	0.46137	0.52758	0.39753	0.45413	0.35665	0.39576	0.33017	0.34696	0.3129
	0.78	37.1987	0.04511	0.06193	0.05042	0.07227	0.0716	0.08187	0.10065	0.09246	0.13438	0.10646	0.17234	0.12688	0.21545	0.1572	0.26588	0.20166	0.32782	0.26648	0.40923	0.36298	0.52662	0.51569	0.71928	0.78962	1.10714	1.42868	2.30349	4.65388	12.4028	3.87776	2.15725	1.49121	1.16554	0.92747	0.82198	0.67152	0.65033	0.52292	0.54784	0.42516	0.47911	0.35642	0.42871	0.30668	0.38887	0.27074	0.35534
	0.785	36.8657	0.01252	0.02936	0.02622	0.05262	0.04522	0.07728	0.06746	0.10353	0.09351	0.13223	0.12452	0.16477	0.16216	0.20341	0.20907	0.25176	0.26964	0.31606	0.35188	0.408	0.47203	0.55253	0.66861	0.81476	1.05915	1.43685	2.24569	4.61789	12.1849	3.83956	2.11172	1.48809	1.12577	0.94049	0.77799	0.69628	0.60121	0.5566	0.49488	0.46504	0.4244	0.39964	0.37455	0.35016	0.33751	0.31125	0.30877
	0.79	36.6223	0.05331	0.0844	0.03213	0.10506	0.02661	0.12327	0.05328	0.13865	0.09226	0.15194	0.13784	0.16526	0.18966	0.18264	0.24901	0.21067	0.31913	0.25895	0.40692	0.34148	0.52757	0.48345	0.71856	0.74798	1.09607	1.37134	2.25691	4.51108	12.0716	3.77185	2.10072	1.445	1.14388	0.88928	0.81651	0.63406	0.65373	0.48589	0.55484	0.39112	0.48529	0.32954	0.43027	0.29152	0.3827	0.27081	0.33905
	0.795	36.3248	0.05715	0.07858	0.05739	0.08614	0.07888	0.08754	0.11172	0.08494	0.14932	0.08381	0.18918	0.09398	0.23077	0.12442	0.27513	0.17784	0.32565	0.25608	0.38999	0.36679	0.48502	0.53125	0.65076	0.81	1.00558	1.43541	2.14122	4.53548	11.9062	3.65899	2.13007	1.3732	1.16656	0.84954	0.81671	0.62943	0.62673	0.51733	0.50052	0.45483	0.40659	0.41678	0.33277	0.39015	0.27456	0.36771	0.23116
	0.8	35.9812	0.01884	0.02101	0.04022	0.0335	0.0647	0.0508	0.08983	0.07338	0.11568	0.10191	0.14318	0.13725	0.17417	0.18078	0.21186	0.23506	0.26149	0.30504	0.33197	0.40092	0.44007	0.54571	0.62363	0.80119	0.99589	1.39945	2.13438	4.45117	11.6898	3.67329	2.03646	1.42024	1.08536	0.90035	0.74596	0.67139	0.57127	0.54159	0.46564	0.45631	0.39635	0.39428	0.34887	0.34578	0.31536	0.30606	0.29086
	0.805	35.7283	0.03732	0.06541	0.01549	0.08628	0.02005	0.10348	0.05579	0.11598	0.09762	0.12507	0.14364	0.13485	0.19313	0.15272	0.24648	0.18813	0.30607	0.24992	0.37838	0.34805	0.47881	0.50287	0.6455	0.77211	0.99343	1.38073	2.09875	4.40004	11.5763	3.57761	2.05584	1.3536	1.11739	0.84502	0.77544	0.63152	0.58926	0.52149	0.4665	0.4571	0.37803	0.4135	0.31351	0.37829	0.26944	0.34513	0.24396
	0.81	35.4823	0.0608	0.08563	0.05727	0.09233	0.08023	0.08792	0.11707	0.07403	0.157	0.06059	0.19501	0.07425	0.22883	0.12416	0.25861	0.19782	0.28841	0.29143	0.32929	0.40993	0.40462	0.57154	0.56081	0.83265	0.91421	1.41674	2.02564	4.38307	11.3435	3.57634	1.97622	1.40185	1.02862	0.91732	0.67908	0.70722	0.50035	0.58177	0.4041	0.48805	0.35804	0.40752	0.34127	0.33414	0.33709	0.26796	0.33389
	0.815	35.1544	0.03797	0.04116	0.05615	0.03524	0.08362	0.03015	0.11043	0.04692	0.13327	0.08386	0.15164	0.1319	0.16796	0.18769	0.18858	0.25055	0.22429	0.32272	0.28895	0.41232	0.39995	0.54117	0.59084	0.77053	0.96566	1.32778	2.07358	4.24886	11.2063	3.56525	1.91947	1.39615	1.01675	0.8823	0.70992	0.64213	0.5647	0.49611	0.48289	0.3971	0.42778	0.32985	0.38266	0.28842	0.33995	0.26778	0.29706
	0.82	34.8762	0.01716	0.04068	0.00848	0.06177	0.02966	0.07946	0.06101	0.09349	0.09719	0.10663	0.13623	0.12455	0.17705	0.15423	0.22006	0.20141	0.26853	0.27056	0.33074	0.36893	0.42453	0.5152	0.58925	0.76491	0.9357	1.33575	2.01293	4.22762	11.0746	3.48053	1.92822	1.35086	1.02108	0.86295	0.69621	0.64678	0.5323	0.51972	0.43896	0.43088	0.38314	0.36239	0.34744	0.30821	0.32091	0.26725	0.29675
	0.825	34.6621	0.05566	0.08235	0.04901	0.08949	0.07434	0.08172	0.11449	0.0607	0.15429	0.04661	0.18652	0.08266	0.20787	0.15057	0.21969	0.23237	0.2318	0.32361	0.2672	0.42697	0.35881	0.55903	0.54552	0.77666	0.92356	1.30356	2.01895	4.13443	10.8893	3.49925	1.84245	1.38394	0.97217	0.87121	0.69204	0.61883	0.57032	0.45864	0.50216	0.35327	0.4477	0.29571	0.39129	0.27938	0.32897	0.28645	0.26363
	0.83	34.374	0.05244	0.06088	0.06762	0.0487	0.09758	0.02157	0.12518	0.03189	0.14248	0.08614	0.14712	0.14786	0.14369	0.21058	0.149	0.27033	0.18893	0.32719	0.27568	0.38999	0.41105	0.48658	0.61532	0.68862	0.98155	1.22515	2.03676	4.04334	10.8294	3.39224	1.89093	1.28483	1.04563	0.77556	0.75252	0.55356	0.59014	0.44872	0.47106	0.40366	0.37223	0.38281	0.2924	0.36347	0.2401	0.33444	0.22262
	0.835	34.0739	0.01092	0.01656	0.03072	0.03492	0.05037	0.05587	0.0703	0.0797	0.09184	0.10653	0.11696	0.13683	0.14806	0.17199	0.1879	0.21507	0.24016	0.27192	0.31126	0.35343	0.41476	0.48195	0.58399	0.71442	0.92198	1.2619	1.95618	4.04448	10.6622	3.3435	1.85951	1.28808	0.99636	0.81129	0.68959	0.60101	0.53146	0.48245	0.43501	0.40545	0.37072	0.35035	0.32548	0.30833	0.29207	0.27528	0.26592
	0.84	33.8638	0.04267	0.0696	0.0335	0.07827	0.06248	0.07028	0.10415	0.04989	0.141	0.05278	0.16525	0.10432	0.1747	0.17405	0.17657	0.24763	0.19374	0.3196	0.25689	0.3935	0.3812	0.49205	0.58335	0.68433	0.94761	1.19918	1.98184	3.94142	10.5474	3.30618	1.84293	1.25009	1.02042	0.7547	0.73135	0.5452	0.56536	0.45265	0.44083	0.41317	0.34136	0.38746	0.27287	0.35453	0.24486	0.30777	0.24972
	0.845	33.6256	0.05941	0.07298	0.07175	0.05918	0.104	0.02225	0.13164	0.03368	0.1417	0.10049	0.1305	0.16806	0.10924	0.22626	0.12107	0.26805	0.19581	0.29489	0.30965	0.32674	0.44934	0.41412	0.63044	0.63914	0.94509	1.20297	1.91624	3.94538	10.445	3.19729	1.87209	1.20327	1.00986	0.77577	0.66913	0.61671	0.47294	0.52887	0.36279	0.45076	0.32465	0.36578	0.32785	0.27898	0.33405	0.21073	0.321
	0.85	33.3236	0.03028	0.02178	0.05213	0.01	0.07202	0.03963	0.08146	0.08081	0.0827	0.12163	0.09014	0.15583	0.12171	0.18139	0.17694	0.20419	0.246	0.24113	0.32414	0.31596	0.41889	0.45251	0.56441	0.69606	0.87031	1.23735	1.85625	3.91738	10.2449	3.21781	1.78123	1.25614	0.93528	0.80757	0.6372	0.59982	0.49888	0.46719	0.42819	0.37198	0.38249	0.30875	0.33971	0.27696	0.29264	0.26693	0.24495
	0.855	33.0944	0.02395	0.04946	0.01455	0.0608	0.04894	0.05785	0.08785	0.05089	0.11911	0.07126	0.13706	0.12052	0.14406	0.17852	0.15611	0.23379	0.19838	0.28386	0.28171	0.34035	0.4045	0.43822	0.5819	0.64976	0.90173	1.18073	1.8674	3.84056	10.1554	3.14792	1.79433	1.20046	0.96168	0.76793	0.64703	0.5909	0.47838	0.48731	0.38756	0.40377	0.34699	0.32796	0.32833	0.2668	0.30779	0.23332	0.27451
	0.86	32.897	0.05789	0.07567	0.06746	0.06228	0.10179	0.02113	0.12881	0.04217	0.13117	0.11396	0.10597	0.17885	0.08181	0.22228	0.13181	0.23745	0.23215	0.23727	0.34175	0.27228	0.44941	0.4054	0.57775	0.67262	0.841	1.2317	1.7757	3.85686	9.97645	3.13386	1.72861	1.24915	0.87804	0.82546	0.58794	0.60832	0.48476	0.44572	0.44928	0.32431	0.41349	0.26887	0.3523	0.2779	0.27003	0.30116	0.19378
	0.865	32.6191	0.04705	0.04274	0.06882	0.01424	0.08987	0.03707	0.09085	0.09224	0.07067	0.13975	0.06414	0.16708	0.11786	0.17093	0.19472	0.16899	0.2669	0.20703	0.32547	0.31095	0.38489	0.47122	0.50266	0.70891	0.80886	1.20427	1.79356	3.75334	9.83232	3.14528	1.67585	1.23178	0.90196	0.75403	0.66022	0.52031	0.53866	0.40167	0.43913	0.36112	0.34204	0.35113	0.26306	0.3308	0.23041	0.28539	0.24175
	0.87	32.3632	0.00553	0.02508	0.01811	0.04056	0.04225	0.05184	0.06861	0.06582	0.09239	0.08987	0.11255	0.12355	0.13395	0.16195	0.16588	0.20261	0.21575	0.25018	0.28661	0.31918	0.38491	0.43584	0.5376	0.65326	0.84083	1.15994	1.78281	3.70771	9.75038	3.06068	1.69685	1.18584	0.90252	0.75125	0.62395	0.55326	0.48745	0.43589	0.40692	0.36054	0.34893	0.31357	0.30072	0.28407	0.26115	0.26082	0.23348
	0.875	32.1836	0.04817	0.06892	0.05519	0.05766	0.09128	0.01555	0.11705	0.04951	0.11312	0.1197	0.08187	0.1746	0.08273	0.19828	0.16145	0.19175	0.25576	0.19596	0.33453	0.27967	0.39728	0.44715	0.49577	0.69726	0.77713	1.18831	1.73844	3.66844	9.58047	3.07798	1.62525	1.20752	0.88118	0.72823	0.65739	0.49304	0.53576	0.39084	0.42157	0.37184	0.31046	0.36409	0.241	0.32552	0.24255	0.25458	0.27036
	0.88	31.9483	0.0573	0.05851	0.07836	0.02883	0.10103	0.04246	0.09539	0.10449	0.05636	0.15174	0.05387	0.16422	0.1371	0.14152	0.21835	0.13313	0.26948	0.21368	0.28838	0.34575	0.32184	0.49052	0.46761	0.67347	0.81975	1.10359	1.79234	3.55467	9.52957	2.99518	1.67355	1.11321	0.94274	0.66916	0.65864	0.52217	0.46547	0.47059	0.33551	0.41504	0.29644	0.32858	0.31399	0.23495	0.31676	0.19411	0.27526
	0.885	31.6766	0.02174	0.00646	0.04056	0.0237	0.0491	0.05736	0.05026	0.08628	0.06683	0.10297	0.10478	0.1121	0.1467	0.13363	0.18096	0.18222	0.21099	0.25015	0.25863	0.32872	0.35239	0.43153	0.51739	0.62035	0.82683	1.09878	1.7352	3.5604	9.41437	2.93528	1.65205	1.1271	0.88077	0.721	0.59638	0.54452	0.45567	0.4328	0.38492	0.34832	0.34242	0.29172	0.30116	0.26534	0.25564	0.25395	0.21804
	0.89	31.4885	0.03172	0.05405	0.03718	0.04722	0.07418	0.01575	0.09806	0.05517	0.09234	0.1155	0.07175	0.15591	0.10342	0.16436	0.17914	0.15966	0.24806	0.20223	0.29311	0.31182	0.33978	0.45768	0.46821	0.65397	0.79134	1.0909	1.73107	3.48749	9.29303	2.92113	1.62876	1.0965	0.90383	0.67212	0.62392	0.52195	0.4468	0.4525	0.34323	0.38143	0.31514	0.29607	0.31395	0.23065	0.28914	0.22279	0.23255
	0.895	31.2981	0.05949	0.06603	0.07936	0.03571	0.10386	0.04608	0.09334	0.11141	0.04078	0.15324	0.06577	0.14701	0.15966	0.1046	0.22583	0.1335	0.24081	0.25121	0.22914	0.36665	0.2978	0.4553	0.50325	0.58547	0.84901	1.02587	1.7312	3.45334	9.23488	2.81934	1.65674	1.07121	0.86684	0.72743	0.54166	0.5778	0.41158	0.43675	0.39743	0.30245	0.38207	0.24776	0.31388	0.27925	0.21532	0.29774	0.171
	0.9	31.0338	0.04061	0.02611	0.06109	0.02173	0.06317	0.06974	0.03692	0.10507	0.05191	0.1081	0.11616	0.08904	0.16483	0.1144	0.17908	0.19286	0.17926	0.26774	0.23243	0.31967	0.35841	0.38743	0.52999	0.57692	0.80144	1.07662	1.64267	3.47018	9.06014	2.83942	1.56833	1.12534	0.80993	0.72231	0.57161	0.50576	0.47914	0.37317	0.40465	0.3267	0.31527	0.32123	0.24312	0.29496	0.23143	0.2353	0.24864
	0.905	30.8205	0.01108	0.03338	0.02051	0.0355	0.05371	0.03131	0.07471	0.0607	0.07716	0.1018	0.08231	0.12889	0.12025	0.13978	0.17348	0.16171	0.21759	0.22292	0.25634	0.31286	0.3286	0.42196	0.48305	0.59714	0.78758	1.04334	1.65875	3.38859	8.97455	2.7945	1.57683	1.07377	0.83647	0.69253	0.56281	0.52125	0.43749	0.40409	0.37827	0.32173	0.33017	0.28328	0.27427	0.27019	0.22801	0.24868	0.21334
	0.91	30.6597	0.05334	0.06456	0.07167	0.03446	0.09796	0.04447	0.08458	0.1104	0.0278	0.14337	0.08397	0.12021	0.17058	0.0838	0.20988	0.16439	0.19252	0.27445	0.19998	0.34154	0.334	0.38223	0.53386	0.53892	0.80448	1.04291	1.599	3.40428	8.84792	2.76798	1.52432	1.11792	0.7692	0.7201	0.56061	0.47947	0.49239	0.34311	0.40448	0.33318	0.28431	0.34249	0.2185	0.29107	0.25189	0.19707	0.27429
	0.915	30.4265	0.05404	0.04435	0.07576	0.03036	0.07591	0.08144	0.03047	0.11799	0.05461	0.1044	0.1343	0.06194	0.17284	0.12344	0.15453	0.21758	0.1459	0.26575	0.24837	0.27265	0.38553	0.34837	0.50937	0.59185	0.72356	1.08599	1.55857	3.35051	8.69675	2.79569	1.47596	1.08827	0.8208	0.63401	0.61558	0.44931	0.45845	0.41187	0.31845	0.38061	0.2727	0.29568	0.29834	0.20554	0.28662	0.20684	0.21398
	0.92	30.1885	0.01226	0.00991	0.02655	0.03091	0.03565	0.05218	0.05137	0.06698	0.07676	0.08081	0.10162	0.10573	0.12229	0.14083	0.14909	0.17755	0.1938	0.21889	0.25592	0.28341	0.33728	0.39354	0.46797	0.58625	0.74228	1.02563	1.5882	3.27611	8.64557	2.71507	1.50764	1.04247	0.81147	0.6555	0.55943	0.48984	0.42745	0.39393	0.35302	0.32517	0.30693	0.27757	0.26836	0.24966	0.23333	0.22934	0.20955
	0.925	30.0323	0.03972	0.05473	0.05647	0.02676	0.08413	0.03895	0.07091	0.10122	0.02875	0.12409	0.09662	0.0941	0.16448	0.09545	0.17695	0.18838	0.15708	0.26289	0.22221	0.28744	0.36229	0.34414	0.50318	0.56546	0.71889	1.05318	1.52526	3.27313	8.50105	2.72563	1.44719	1.05767	0.80572	0.61801	0.5966	0.44984	0.43416	0.41187	0.30832	0.36203	0.28698	0.26653	0.3015	0.20478	0.26069	0.23161	0.18071
	0.93	29.8422	0.06002	0.0555	0.08247	0.036	0.08289	0.08793	0.0273	0.12271	0.06636	0.09248	0.1473	0.0475	0.16455	0.14931	0.11605	0.22869	0.15086	0.23017	0.2845	0.22408	0.37821	0.372	0.43792	0.6228	0.6746	1.02997	1.56186	3.16539	8.44345	2.66606	1.49343	0.97209	0.8447	0.612	0.54244	0.52086	0.36457	0.4238	0.34849	0.28582	0.35296	0.2312	0.27691	0.27764	0.17671	0.27208	0.19565
	0.935	29.5964	0.03291	0.01317	0.04674	0.03783	0.03025	0.07261	0.0352	0.07309	0.08998	0.05627	0.11732	0.1015	0.10778	0.15856	0.12548	0.178	0.20115	0.18872	0.26763	0.26882	0.3148	0.40365	0.43011	0.57485	0.72761	0.96735	1.55852	3.14748	8.37624	2.59581	1.47879	0.99934	0.77232	0.65889	0.51448	0.4854	0.42257	0.35566	0.36864	0.29974	0.29136	0.29282	0.23008	0.25968	0.23004	0.19951	0.23237
	0.94	29.422	0.0205	0.03832	0.03678	0.0189	0.0642	0.03521	0.05692	0.08515	0.04466	0.10026	0.0994	0.08411	0.1435	0.11697	0.14582	0.18752	0.16005	0.22774	0.24535	0.25445	0.3454	0.36023	0.4472	0.57616	0.68664	0.99474	1.51608	3.11619	8.25172	2.59823	1.44806	0.97587	0.79478	0.61778	0.52655	0.48802	0.38808	0.38461	0.3475	0.28918	0.31379	0.25886	0.24642	0.26166	0.20139	0.22709	0.21369
	0.945	29.2698	0.0577	0.0583	0.08033	0.03454	0.08231	0.08722	0.02216	0.11839	0.07652	0.07462	0.14924	0.05975	0.14128	0.16938	0.08819	0.21403	0.18564	0.17805	0.2956	0.23126	0.32379	0.41314	0.38698	0.59119	0.70739	0.92672	1.55541	3.04824	8.2183	2.50668	1.47455	0.96681	0.74217	0.6751	0.47569	0.48306	0.43528	0.3143	0.38643	0.29743	0.26203	0.32203	0.20481	0.25271	0.26002	0.15621	0.24871
	0.95	29.0406	0.04934	0.03273	0.06502	0.04834	0.0385	0.08915	0.0342	0.07695	0.10677	0.03478	0.12353	0.11677	0.08121	0.17186	0.12831	0.15353	0.22339	0.16653	0.2525	0.29261	0.26963	0.40446	0.43471	0.5173	0.74015	0.92269	1.48623	3.08353	8.07773	2.52141	1.38874	1.01725	0.71378	0.63015	0.54356	0.41299	0.44014	0.35875	0.30703	0.34744	0.25282	0.26697	0.28036	0.19076	0.24866	0.22119	0.16513
	0.955	28.8384	0.00209	0.01825	0.02136	0.02483	0.0408	0.0406	0.05069	0.0645	0.0643	0.08069	0.09154	0.09559	0.11707	0.12629	0.13896	0.16487	0.17699	0.20317	0.23615	0.26135	0.31069	0.36477	0.43049	0.54071	0.68787	0.94239	1.46906	3.0227	7.98387	2.50012	1.39425	0.96439	0.74211	0.61283	0.51196	0.45005	0.40211	0.35464	0.33085	0.30198	0.2755	0.26535	0.24242	0.22882	0.22264	0.20302	0.19843
	0.96	28.704	0.04737	0.05279	0.06966	0.02544	0.07413	0.07921	0.01427	0.10567	0.08077	0.05615	0.13878	0.08062	0.11101	0.17198	0.09681	0.17882	0.21	0.15207	0.26785	0.27045	0.26718	0.40728	0.40952	0.51443	0.72789	0.89184	1.46116	3.01388	7.90254	2.4627	1.35454	1.00168	0.69464	0.61191	0.54212	0.39597	0.42811	0.36549	0.28419	0.34418	0.26197	0.23924	0.28892	0.19224	0.22291	0.24235	0.14793
	0.965	28.5111	0.05911	0.0463	0.07692	0.0554	0.0478	0.09928	0.04206	0.07647	0.11926	0.03022	0.11842	0.13628	0.05539	0.16861	0.15439	0.11443	0.22966	0.18627	0.20538	0.31465	0.26308	0.35678	0.47044	0.4717	0.69942	0.94719	1.38064	3.0107	7.7509	2.50087	1.31065	0.96104	0.75896	0.54137	0.54407	0.4476	0.34698	0.40279	0.30468	0.27264	0.32579	0.21807	0.24254	0.27002	0.1628	0.22911	0.22229
	0.97	28.289	0.02395	0.00805	0.02958	0.04099	0.017	0.05397	0.05755	0.0421	0.08199	0.07649	0.07447	0.11421	0.10222	0.11662	0.1543	0.14174	0.17473	0.21104	0.20807	0.26419	0.30719	0.33422	0.43307	0.52079	0.65227	0.92999	1.40968	2.92234	7.71179	2.42781	1.35152	0.91825	0.73321	0.58786	0.48652	0.4507	0.37895	0.34071	0.3329	0.27931	0.26987	0.26572	0.22108	0.22901	0.22012	0.18421	0.20226
	0.975	28.1474	0.0304	0.04022	0.05207	0.00992	0.05982	0.06539	0.01583	0.08673	0.07833	0.04809	0.11823	0.09473	0.0892	0.156	0.12126	0.14394	0.20592	0.16933	0.22342	0.28346	0.26288	0.35913	0.43674	0.47909	0.68104	0.91206	1.37064	2.92807	7.60066	2.42772	1.2995	0.9319	0.73378	0.54833	0.51326	0.44155	0.35017	0.37145	0.31435	0.26295	0.29926	0.23961	0.21792	0.25338	0.18911	0.19324	0.21938
	0.98	27.9957	0.06084	0.0523	0.08054	0.05593	0.05171	0.10149	0.04818	0.07045	0.12348	0.04324	0.10303	0.14774	0.05487	0.14715	0.17792	0.09268	0.20708	0.22272	0.16278	0.29723	0.30476	0.29347	0.46437	0.50102	0.61312	0.9513	1.35626	2.85221	7.52836	2.38977	1.34201	0.85817	0.74702	0.58452	0.4397	0.47688	0.37148	0.30352	0.3656	0.26494	0.24294	0.30227	0.19813	0.21317	0.25868	0.15169	0.19783
	0.985	27.7749	0.04307	0.02545	0.04852	0.05715	0.00425	0.06873	0.07161	0.02085	0.09466	0.08849	0.0515	0.12659	0.11117	0.09116	0.16786	0.14559	0.14648	0.22674	0.20402	0.23303	0.32469	0.31845	0.39816	0.53627	0.6168	0.88412	1.3994	2.7979	7.49995	2.31104	1.33199	0.89924	0.67195	0.60367	0.46979	0.40326	0.40825	0.31675	0.29708	0.31574	0.23633	0.24238	0.2601	0.18616	0.21024	0.22158	0.15205
	0.99	27.6083	0.00905	0.02322	0.03088	0.01111	0.04256	0.04899	0.03282	0.06582	0.0702	0.05856	0.09379	0.09682	0.0911	0.12963	0.13305	0.1357	0.17994	0.18761	0.20381	0.26016	0.2821	0.3266	0.41703	0.49067	0.63061	0.8892	1.34652	2.80085	7.38094	2.32398	1.29345	0.88037	0.69846	0.56678	0.46443	0.42705	0.37088	0.32053	0.31549	0.27848	0.24771	0.25435	0.22389	0.20394	0.21544	0.18736	0.17494
	0.995	27.4859	0.05424	0.05019	0.07534	0.04908	0.04868	0.09534	0.0491	0.05928	0.11809	0.05746	0.0812	0.14588	0.07714	0.11458	0.18283	0.11215	0.16431	0.23743	0.17251	0.24501	0.33093	0.28813	0.40286	0.53636	0.58328	0.8754	1.37926	2.72003	7.35441	2.2456	1.31865	0.88138	0.64189	0.60614	0.46359	0.37692	0.41571	0.3164	0.27039	0.32686	0.23971	0.21418	0.27492	0.19171	0.18039	0.24045	0.15823
	1	27.29	0.05653	0.04027	0.06438	0.06884	0.02001	0.08002	0.08477	0.0032	0.1003	0.10528	0.02963	0.12685	0.13275	0.06424	0.16348	0.17209	0.11317	0.21848	0.23433	0.1916	0.313	0.34968	0.34542	0.5199	0.641	0.80868	1.36393	2.74353	7.25362	2.25151	1.2359	0.92391	0.64747	0.53374	0.51552	0.37899	0.3473	0.37321	0.26824	0.26136	0.30026	0.20739	0.21207	0.25555	0.16869	0.18021	0.22513
	1.005	27.0961	0.01388	0.01038	0.01682	0.03292	0.02879	0.03585	0.0537	0.05058	0.05832	0.078	0.07684	0.08614	0.10859	0.11079	0.12334	0.15061	0.15889	0.17831	0.21514	0.23615	0.27197	0.33235	0.38783	0.47621	0.62465	0.84491	1.30838	2.72079	7.14711	2.25201	1.23988	0.86627	0.67322	0.539	0.46289	0.40879	0.35157	0.32241	0.29971	0.26426	0.25045	0.23983	0.2135	0.20637	0.20177	0.18016	0.17639
	1.01	26.9796	0.0401	0.04066	0.06203	0.03588	0.03983	0.08154	0.04561	0.04607	0.1037	0.06665	0.06127	0.13068	0.0972	0.08745	0.16651	0.14042	0.12988	0.21945	0.20651	0.2027	0.31029	0.32482	0.35039	0.51034	0.61562	0.80186	1.33286	2.6814	7.09942	2.20613	1.21276	0.89687	0.64158	0.51965	0.49735	0.38333	0.33194	0.35797	0.2796	0.24286	0.28614	0.22481	0.18988	0.24162	0.19171	0.15422	0.21081
	1.015	26.823	0.06245	0.04855	0.07324	0.07367	0.0285	0.08506	0.09243	0.00932	0.09789	0.11741	0.02759	0.11419	0.14964	0.0643	0.13846	0.19321	0.11609	0.17972	0.25843	0.197	0.25949	0.37445	0.3509	0.44933	0.66088	0.80245	1.259	2.71206	6.95754	2.2493	1.17299	0.84796	0.70311	0.49028	0.44807	0.44664	0.31332	0.30389	0.34131	0.23612	0.22643	0.28294	0.19582	0.17631	0.24478	0.17309	0.14027
	1.02	26.6163	0.03524	0.02228	0.02939	0.05363	0.0286	0.03368	0.07356	0.05014	0.04491	0.09589	0.07918	0.06514	0.12306	0.11654	0.0975	0.16001	0.16773	0.14939	0.21763	0.24689	0.2405	0.32555	0.39755	0.43991	0.60315	0.8431	1.24719	2.63478	6.9145	2.18695	1.22165	0.81224	0.65763	0.54581	0.42231	0.39674	0.36781	0.28866	0.28559	0.28586	0.22284	0.22187	0.23812	0.18525	0.17941	0.20603	0.1622
	1.025	26.4825	0.02028	0.0258	0.04247	0.02089	0.0297	0.06182	0.04149	0.03931	0.08269	0.06943	0.05715	0.10685	0.10421	0.08599	0.13822	0.14981	0.1313	0.18517	0.21631	0.2068	0.26837	0.33219	0.3553	0.45762	0.61444	0.79736	1.25069	2.62399	6.84042	2.17355	1.17558	0.82851	0.66099	0.50685	0.43659	0.40857	0.33223	0.29666	0.30352	0.25463	0.22322	0.244	0.21239	0.17786	0.20397	0.1865	0.14783
	1.03	26.3631	0.05993	0.04909	0.07362	0.07059	0.02871	0.0826	0.09255	0.01668	0.08767	0.12037	0.04494	0.09161	0.1527	0.08996	0.10165	0.19205	0.15065	0.13255	0.2475	0.23939	0.20968	0.3472	0.39764	0.4011	0.60882	0.84253	1.19314	2.5921	6.75292	2.155	1.21284	0.76812	0.65142	0.55876	0.39077	0.38499	0.38931	0.27009	0.26452	0.30942	0.21984	0.19139	0.25881	0.198	0.14185	0.21997	0.18812
	1.035	26.1671	0.05217	0.03763	0.0476	0.07019	0.03829	0.04063	0.08925	0.06148	0.0319	0.10706	0.09606	0.04039	0.12472	0.1385	0.07712	0.14727	0.19183	0.13949	0.18779	0.26808	0.24206	0.27958	0.40846	0.4495	0.54217	0.83051	1.24271	2.50815	6.75017	2.07045	1.20596	0.82107	0.5855	0.53888	0.45714	0.33644	0.34895	0.33728	0.24078	0.25074	0.27613	0.19832	0.18678	0.23506	0.18008	0.14176	0.20158
	1.04	26.0042	0.00341	0.01202	0.01987	0.02182	0.0288	0.03872	0.04224	0.04807	0.05969	0.06607	0.07183	0.08503	0.09563	0.10328	0.11875	0.13545	0.1484	0.16892	0.19572	0.221	0.25525	0.30444	0.36295	0.44471	0.57547	0.78886	1.21786	2.52342	6.64753	2.08833	1.15948	0.80271	0.62073	0.50872	0.42809	0.3739	0.33473	0.29847	0.27151	0.25329	0.23283	0.21515	0.20534	0.19312	0.17955	0.17324	0.1663
	1.045	25.9041	0.04919	0.04191	0.06545	0.05983	0.02079	0.07279	0.08478	0.02125	0.07166	0.11287	0.06142	0.06671	0.14007	0.11286	0.07535	0.16776	0.1761	0.1214	0.20595	0.26097	0.21998	0.28739	0.40558	0.42786	0.53457	0.82107	1.21174	2.45584	6.61395	2.02568	1.18399	0.80792	0.56918	0.525	0.45635	0.32903	0.33136	0.33913	0.24488	0.22841	0.27407	0.21365	0.16375	0.22444	0.20147	0.1271	0.17982
	1.05	25.7402	0.06231	0.04784	0.06076	0.08021	0.04651	0.04738	0.09837	0.07381	0.0202	0.10913	0.11356	0.03081	0.11135	0.15641	0.08992	0.11314	0.20139	0.16914	0.14177	0.25805	0.28127	0.24283	0.36849	0.48581	0.5236	0.75369	1.24892	2.44564	6.5537	2.0206	1.10491	0.83978	0.60499	0.44961	0.45888	0.3936	0.2746	0.3066	0.31384	0.21142	0.21201	0.26386	0.19522	0.14678	0.2192	0.19419	0.11068
	1.055	25.5533	0.02596	0.0203	0.01103	0.04039	0.04092	0.01538	0.04968	0.06646	0.04373	0.05763	0.09135	0.08081	0.07422	0.11636	0.12577	0.11066	0.14828	0.18256	0.17621	0.20523	0.26748	0.29344	0.33409	0.44498	0.56771	0.74617	1.18513	2.46216	6.43721	2.04055	1.10871	0.77594	0.61973	0.4855	0.40307	0.37822	0.32802	0.27266	0.2709	0.25828	0.21198	0.20539	0.21531	0.18267	0.16168	0.18106	0.16732
	1.06	25.4475	0.03155	0.02835	0.04985	0.04321	0.00677	0.05735	0.07016	0.02755	0.05504	0.09598	0.07082	0.05464	0.11613	0.12002	0.0824	0.13434	0.17461	0.14628	0.16826	0.24285	0.2515	0.25949	0.36399	0.45209	0.52402	0.7511	1.20234	2.40424	6.4085	1.9893	1.09402	0.80209	0.59665	0.45757	0.43008	0.37993	0.29207	0.28492	0.29184	0.23056	0.20176	0.23393	0.20661	0.1549	0.18416	0.19172	0.13811
	1.065	25.3237	0.06418	0.0508	0.06619	0.08216	0.04853	0.04881	0.09946	0.08098	0.00949	0.10159	0.12309	0.04868	0.08602	0.15872	0.12049	0.0758	0.18338	0.20246	0.13295	0.21019	0.30122	0.27157	0.30133	0.47101	0.56912	0.69285	1.17381	2.44178	6.28718	2.0324	1.05767	0.74845	0.64447	0.47327	0.36124	0.39495	0.34798	0.23359	0.26308	0.2915	0.20211	0.17096	0.24046	0.20522	0.1198	0.18258	0.20496
	1.07	25.1327	0.046	0.0366	0.03022	0.05978	0.05632	0.0073	0.05972	0.08519	0.04594	0.04551	0.10565	0.09659	0.04999	0.11376	0.14707	0.1055	0.12223	0.19521	0.19188	0.17128	0.25604	0.31685	0.31564	0.40363	0.57605	0.74216	1.11353	2.39867	6.22891	1.98336	1.11272	0.72428	0.58085	0.5125	0.39262	0.32439	0.3409	0.29921	0.22261	0.23983	0.25322	0.19014	0.16771	0.21059	0.18604	0.12815	0.16264
	1.075	25.0014	0.00949	0.01249	0.02894	0.02587	0.01533	0.0403	0.05089	0.03835	0.0485	0.07307	0.07149	0.06577	0.09249	0.10905	0.10236	0.11793	0.15129	0.1605	0.16818	0.21042	0.25004	0.27395	0.33128	0.42754	0.53692	0.72234	1.14145	2.35906	6.19009	1.95507	1.07037	0.74573	0.58933	0.47168	0.38983	0.3547	0.31828	0.27002	0.25033	0.24509	0.2168	0.19173	0.1953	0.18765	0.16082	0.15651	0.164
	1.08	24.9084	0.05736	0.04583	0.06308	0.07557	0.04315	0.04348	0.09215	0.08074	0.00459	0.08586	0.12118	0.06949	0.05754	0.14319	0.14184	0.07348	0.14418	0.20902	0.16968	0.16125	0.274	0.3133	0.28919	0.403	0.58089	0.7189	1.0804	2.36537	6.09317	1.95312	1.10106	0.69798	0.56372	0.51723	0.39005	0.3008	0.33702	0.31248	0.21252	0.21873	0.26278	0.20529	0.14132	0.20146	0.20893	0.12915	0.13226
	1.085	24.7378	0.0603	0.04912	0.04682	0.07446	0.06843	0.02227	0.06746	0.09907	0.06	0.03111	0.11034	0.11709	0.04718	0.09393	0.16011	0.13115	0.08711	0.18069	0.22191	0.17267	0.20767	0.32212	0.34947	0.35851	0.53098	0.76774	1.09111	2.27389	6.10098	1.86595	1.09644	0.75898	0.51999	0.46172	0.44106	0.33182	0.2617	0.3049	0.28419	0.19121	0.19929	0.24496	0.19419	0.12897	0.18572	0.20047	0.12733
	1.09	24.576	0.01546	0.01659	0.00558	0.02416	0.03707	0.03069	0.03036	0.05215	0.05942	0.05133	0.06356	0.08536	0.08704	0.0857	0.10942	0.12987	0.13159	0.14603	0.18196	0.20639	0.22408	0.27091	0.33754	0.40437	0.51024	0.71621	1.11191	2.27502	6.02483	1.88368	1.04204	0.73651	0.56424	0.44955	0.38926	0.3478	0.29803	0.2631	0.25253	0.23361	0.20347	0.19278	0.19291	0.17539	0.15566	0.15783	0.15722
	1.095	24.4913	0.04257	0.0335	0.05196	0.06119	0.03143	0.03276	0.07729	0.07301	0.01706	0.06601	0.10775	0.08188	0.04556	0.11559	0.14309	0.10094	0.10927	0.18521	0.19648	0.16294	0.22347	0.30996	0.32661	0.36218	0.52763	0.7404	1.07006	2.23963	5.97583	1.8389	1.06679	0.74129	0.52097	0.44719	0.42258	0.33557	0.26156	0.28259	0.27813	0.20653	0.18309	0.22385	0.20459	0.14002	0.15602	0.19043	0.15298
	1.1	24.3583	0.06679	0.0549	0.05643	0.08179	0.07405	0.03057	0.0697	0.10531	0.0732	0.01563	0.10412	0.13016	0.0701	0.06231	0.15376	0.16013	0.08755	0.13843	0.2276	0.21465	0.17092	0.27741	0.37799	0.38397	0.45871	0.73074	1.1249	2.19067	5.95143	1.82178	0.99212	0.76143	0.57533	0.39797	0.37577	0.38643	0.29691	0.21302	0.26257	0.27292	0.18628	0.15303	0.2201	0.20902	0.1218	0.13644	0.1955
	1.105	24.1784	0.0381	0.03476	0.01735	0.041	0.05809	0.03726	0.01553	0.06566	0.07878	0.04471	0.04838	0.09956	0.10359	0.06765	0.0958	0.14643	0.14227	0.11936	0.17103	0.22498	0.22387	0.23685	0.32959	0.41994	0.49011	0.66938	1.09394	2.2307	5.83309	1.85842	0.99688	0.69191	0.57069	0.4566	0.35072	0.32543	0.32029	0.26434	0.21221	0.228	0.23137	0.18233	0.15519	0.18515	0.1822	0.13455	0.12809
	1.11	24.077	0.02167	0.01585	0.03458	0.04105	0.01925	0.02356	0.05714	0.05926	0.03249	0.05147	0.08582	0.08243	0.06064	0.0909	0.12506	0.1186	0.10901	0.15192	0.18948	0.18865	0.20381	0.27241	0.3345	0.37823	0.48338	0.70016	1.07556	2.17721	5.80793	1.80531	0.99452	0.71743	0.55058	0.42305	0.36758	0.3453	0.29436	0.24105	0.23715	0.23846	0.20219	0.1697	0.18267	0.18606	0.15253	0.13289	0.15339
	1.115	23.9826	0.06437	0.05263	0.05768	0.0805	0.07175	0.03054	0.06498	0.10258	0.07994	0.00272	0.08811	0.13049	0.0936	0.03566	0.1281	0.17069	0.12353	0.09609	0.19702	0.24242	0.19909	0.21666	0.34887	0.42898	0.45844	0.64438	1.0973	2.19548	5.7158	1.84366	0.96045	0.66285	0.58	0.46562	0.32434	0.30603	0.33638	0.27816	0.18541	0.21268	0.25202	0.19892	0.12452	0.17361	0.20768	0.15225	0.0921
	1.12	23.8086	0.0564	0.05035	0.03644	0.05875	0.07514	0.05057	0.01903	0.07574	0.09661	0.05793	0.02825	0.10283	0.12494	0.07822	0.06558	0.1454	0.16915	0.12293	0.13171	0.22236	0.25593	0.22865	0.27977	0.41708	0.52036	0.63656	1.0199	2.19741	5.63701	1.80994	1.02061	0.6541	0.5049	0.46991	0.39207	0.28291	0.26645	0.29528	0.25398	0.1757	0.18794	0.22623	0.19123	0.12394	0.15054	0.1887	0.15409
	1.125	23.6756	0.00489	0.00982	0.01481	0.01992	0.02517	0.03063	0.03632	0.04232	0.04868	0.05549	0.06284	0.07084	0.07962	0.08938	0.10032	0.11274	0.12704	0.14373	0.16357	0.18764	0.21754	0.25584	0.30682	0.37824	0.48578	0.66642	1.03247	2.1344	5.62619	1.76615	0.97998	0.68115	0.52484	0.42882	0.36381	0.31685	0.28131	0.25345	0.231	0.21252	0.19702	0.18383	0.17246	0.16254	0.15382	0.14608	0.13917
	1.13	23.6034	0.05312	0.04222	0.05049	0.07049	0.06157	0.02237	0.05367	0.09098	0.07847	0.0167	0.0662	0.11744	0.10565	0.04644	0.09346	0.15706	0.15068	0.10068	0.14925	0.22932	0.23908	0.21255	0.28673	0.41647	0.50296	0.61922	1.00642	2.15857	5.52997	1.77749	1.0029	0.64309	0.49119	0.45828	0.39141	0.28352	0.25073	0.2838	0.26101	0.18292	0.16698	0.21359	0.20424	0.13656	0.12362	0.17483	0.17234
	1.135	23.4591	0.06765	0.05974	0.04922	0.07097	0.08565	0.06085	0.02753	0.07989	0.10773	0.07575	0.00593	0.09392	0.1371	0.10605	0.04026	0.12083	0.18215	0.1598	0.10478	0.1811	0.26878	0.27153	0.24808	0.3576	0.52942	0.67463	0.9612	2.08663	5.53362	1.69123	1.0002	0.70747	0.47904	0.38388	0.39456	0.3529	0.2466	0.20919	0.26028	0.25372	0.1722	0.13776	0.19831	0.20698	0.13871	0.09783	0.16085
	1.14	23.2971	0.02856	0.03039	0.01494	0.01905	0.04496	0.04942	0.02649	0.02701	0.06352	0.07451	0.05399	0.04931	0.08853	0.10841	0.09386	0.08806	0.12914	0.16165	0.15916	0.16064	0.21174	0.27026	0.30205	0.34678	0.4681	0.66851	1.00917	2.05445	5.49091	1.7042	0.93799	0.67658	0.52583	0.40434	0.33763	0.31979	0.29101	0.23769	0.20663	0.21484	0.21046	0.17447	0.14851	0.16237	0.16901	0.14237	0.11591
	1.145	23.2213	0.03426	0.02476	0.03621	0.05286	0.04518	0.00954	0.03892	0.07201	0.06906	0.03189	0.04799	0.09455	0.10235	0.07057	0.07286	0.12741	0.15112	0.1302	0.12838	0.19018	0.23986	0.24569	0.26525	0.36418	0.49783	0.64727	0.96532	2.05468	5.42452	1.67896	0.96422	0.67821	0.48809	0.38987	0.36615	0.33088	0.26115	0.21757	0.2313	0.2324	0.18887	0.14925	0.16722	0.18406	0.15592	0.11455	0.12733
	1.15	23.1181	0.07008	0.06106	0.05389	0.07514	0.08786	0.06424	0.03	0.07663	0.10961	0.08823	0.01567	0.07442	0.1343	0.12832	0.05942	0.08046	0.16782	0.18872	0.13517	0.12831	0.23488	0.30126	0.28848	0.30318	0.46772	0.69354	0.99266	1.98027	5.42639	1.64976	0.89474	0.68722	0.5472	0.38385	0.29855	0.32586	0.32159	0.23863	0.16648	0.20902	0.24157	0.19381	0.11486	0.14292	0.19494	0.17463	0.0984
	1.155	22.9463	0.05059	0.04971	0.03355	0.03811	0.06486	0.0687	0.03677	0.02154	0.07463	0.09506	0.06787	0.02414	0.08348	0.12639	0.11522	0.07082	0.10451	0.17043	0.18614	0.15532	0.17245	0.26194	0.32859	0.35097	0.41982	0.63287	1.016	2.0171	5.31755	1.69996	0.9014	0.6142	0.51807	0.44007	0.33271	0.26305	0.27356	0.27727	0.22528	0.1648	0.17771	0.20774	0.1855	0.12749	0.12186	0.16273	0.16388
	1.16	22.8438	0.01047	0.00323	0.01872	0.02973	0.02767	0.0186	0.0309	0.04899	0.05336	0.04585	0.05026	0.07136	0.0847	0.08288	0.08369	0.10481	0.12892	0.13902	0.14475	0.16971	0.21083	0.2479	0.28303	0.3453	0.45765	0.63417	0.96714	1.99067	5.2821	1.64883	0.91129	0.64394	0.50004	0.39839	0.33197	0.29827	0.27284	0.23898	0.20771	0.19567	0.1924	0.17816	0.15569	0.14505	0.14835	0.14534	0.12909
	1.165	22.7751	0.06303	0.05358	0.04974	0.07032	0.0811	0.0596	0.02437	0.06583	0.1015	0.09157	0.03394	0.04895	0.11659	0.13449	0.09147	0.05156	0.13065	0.18726	0.17566	0.12847	0.17665	0.27802	0.32851	0.32951	0.40264	0.63234	1.01	1.97494	5.22355	1.67811	0.87797	0.5917	0.51174	0.44579	0.33317	0.24492	0.25894	0.28246	0.23994	0.1602	0.15324	0.20305	0.20378	0.14329	0.09633	0.14363	0.17583
	1.17	22.6201	0.0667	0.06355	0.04852	0.05467	0.07988	0.08338	0.0514	0.02638	0.07981	0.10951	0.08938	0.02386	0.06517	0.13029	0.14144	0.09258	0.0655	0.14936	0.20573	0.19326	0.15187	0.20995	0.32343	0.39268	0.42559	0.56304	0.96187	2.01573	5.12532	1.66112	0.94206	0.60072	0.4365	0.41001	0.38545	0.3009	0.21097	0.21599	0.25446	0.23408	0.15976	0.12533	0.17589	0.19828	0.15608	0.08998	0.11289
	1.175	22.4822	0.01753	0.02265	0.01683	0.0042	0.02517	0.04128	0.04196	0.03002	0.03427	0.05746	0.07048	0.06576	0.05964	0.0775	0.10263	0.11243	0.10932	0.11925	0.15197	0.18381	0.20151	0.22191	0.27287	0.3537	0.45338	0.60299	0.92987	1.94972	5.13073	1.60204	0.90139	0.63145	0.47464	0.3795	0.33177	0.30036	0.26143	0.22181	0.20251	0.20012	0.19038	0.16625	0.14602	0.14592	0.15044	0.14024	0.11991
	1.18	22.4254	0.04705	0.03777	0.03738	0.05697	0.06588	0.04779	0.011	0.04941	0.08436	0.08471	0.04692	0.03018	0.08955	0.12239	0.10905	0.06833	0.09354	0.15758	0.1854	0.16634	0.15678	0.22525	0.31321	0.36734	0.41509	0.56879	0.94685	1.96568	5.04725	1.62287	0.91539	0.59843	0.43899	0.39298	0.36552	0.30033	0.22391	0.20547	0.23066	0.22615	0.17672	0.13063	0.14908	0.17835	0.16508	0.11602	0.09416
	1.185	22.3085	0.07442	0.06948	0.05612	0.06392	0.08727	0.09059	0.06088	0.03041	0.07752	0.11426	0.10576	0.04878	0.03728	0.11648	0.15336	0.12847	0.06229	0.10257	0.19093	0.22571	0.19354	0.1685	0.26365	0.3919	0.47815	0.56558	0.8712	1.93364	5.03465	1.54129	0.91481	0.66184	0.4591	0.32729	0.31902	0.3355	0.2907	0.1986	0.15745	0.20656	0.23128	0.18932	0.11247	0.1127	0.17096	0.18313	0.13425
	1.19	22.1458	0.04291	0.04605	0.03538	0.0211	0.04204	0.0639	0.06237	0.03266	0.01716	0.06536	0.09207	0.08371	0.04759	0.0553	0.10754	0.13514	0.12276	0.09665	0.12674	0.18911	0.2252	0.22565	0.23908	0.32449	0.45844	0.61751	0.90168	1.86517	5.0276	1.54532	0.84487	0.61914	0.49722	0.38355	0.29311	0.26598	0.27196	0.25284	0.20047	0.15801	0.16842	0.1896	0.17662	0.1332	0.10745	0.13156	0.15207
	1.195	22.0728	0.02395	0.01528	0.0195	0.03693	0.04396	0.03269	0.01026	0.03448	0.06128	0.0684	0.05353	0.04067	0.06715	0.09727	0.10529	0.09254	0.09111	0.1252	0.16297	0.1792	0.18111	0.20585	0.27113	0.35227	0.43783	0.57262	0.89205	1.88724	4.94819	1.54087	0.87414	0.617	0.45943	0.35863	0.31338	0.29365	0.26299	0.21774	0.18491	0.1836	0.18941	0.1753	0.14433	0.12547	0.13492	0.14525	0.1341
	1.2	21.9987	0.07228	0.06608	0.05472	0.06409	0.08549	0.08875	0.06236	0.02818	0.06722	0.10795	0.11147	0.06992	0.00845	0.08796	0.14412	0.14981	0.10223	0.06565	0.14417	0.21817	0.23578	0.20308	0.21021	0.32808	0.47736	0.61944	0.86787	1.81277	4.96322	1.50046	0.81065	0.61689	0.51278	0.3884	0.27046	0.24081	0.27442	0.27415	0.21508	0.139	0.14166	0.19217	0.20187	0.15531	0.08859	0.10205	0.155
	1.205	21.8367	0.06395	0.065	0.05301	0.042	0.06036	0.08252	0.08148	0.05019	0.01664	0.06809	0.10662	0.10769	0.06705	0.02433	0.09194	0.14588	0.15405	0.11562	0.0893	0.15655	0.2326	0.26374	0.25328	0.2765	0.40827	0.61826	0.93095	1.81933	4.87592	1.56079	0.81991	0.54395	0.4585	0.4169	0.34302	0.24774	0.19973	0.22482	0.24429	0.2143	0.14891	0.11587	0.15397	0.18336	0.16551	0.11001	0.07748
	1.21	21.7279	0.00586	0.01147	0.01419	0.01504	0.01895	0.02674	0.03399	0.03797	0.04009	0.04482	0.05375	0.06331	0.07021	0.07541	0.08324	0.09603	0.11117	0.12537	0.13945	0.15817	0.18546	0.22124	0.2653	0.32383	0.41385	0.57	0.88678	1.83155	4.82005	1.5157	0.84202	0.58308	0.44742	0.36675	0.31373	0.27365	0.24065	0.21488	0.19691	0.18376	0.17105	0.15749	0.14561	0.13793	0.1331	0.12745	0.1196
	1.215	21.6815	0.06005	0.05314	0.04401	0.05495	0.07426	0.0776	0.05553	0.01883	0.05009	0.09131	0.10461	0.08078	0.02805	0.05484	0.11656	0.14653	0.13195	0.08841	0.09952	0.17466	0.23313	0.24679	0.23474	0.27567	0.41246	0.61014	0.90886	1.78468	4.79401	1.53193	0.80743	0.53512	0.4456	0.4061	0.342	0.25373	0.19481	0.20679	0.2324	0.21916	0.16566	0.11422	0.12868	0.167	0.17205	0.13523	0.0831
	1.22	21.5482	0.07739	0.07652	0.06425	0.05585	0.07292	0.09414	0.09433	0.06574	0.02744	0.06446	0.11044	0.12436	0.09558	0.03074	0.05851	0.13298	0.17124	0.15754	0.10376	0.10271	0.19371	0.27397	0.30439	0.2987	0.3486	0.54597	0.91846	1.84277	4.68327	1.53248	0.87448	0.56202	0.38486	0.33821	0.34604	0.3212	0.24722	0.16502	0.15748	0.20426	0.22098	0.18489	0.11566	0.08807	0.13841	0.17325	0.1604
	1.225	21.4028	0.03332	0.03879	0.03561	0.01995	0.01501	0.04058	0.05883	0.05907	0.03928	0.01775	0.04871	0.08099	0.09328	0.08148	0.06082	0.07487	0.11618	0.14666	0.15231	0.14323	0.15603	0.20991	0.27786	0.33794	0.40227	0.53182	0.84899	1.80026	4.69024	1.45904	0.83223	0.59266	0.44292	0.33797	0.28453	0.27044	0.25815	0.22598	0.18179	0.15451	0.15995	0.17201	0.16463	0.13608	0.10743	0.10787	0.12673
	1.23	21.3556	0.03879	0.03174	0.02504	0.0379	0.05461	0.0582	0.04247	0.00956	0.03175	0.06778	0.08594	0.07892	0.05108	0.04307	0.08434	0.12175	0.13381	0.11955	0.10561	0.13603	0.19449	0.24294	0.26899	0.29444	0.37306	0.54893	0.88145	1.78745	4.63097	1.48505	0.83613	0.55919	0.40641	0.33886	0.31624	0.29059	0.24375	0.19072	0.16566	0.17654	0.18786	0.17477	0.13945	0.1083	0.11323	0.13567	0.1418
	1.235	21.2679	0.08095	0.07847	0.06652	0.06047	0.07673	0.0966	0.09823	0.07372	0.03441	0.05377	0.10236	0.12783	0.11567	0.0652	0.01896	0.0979	0.16022	0.18134	0.15374	0.10268	0.13025	0.22875	0.3136	0.35632	0.37896	0.48456	0.82418	1.80047	4.59459	1.41208	0.83839	0.61855	0.45038	0.30936	0.24606	0.2651	0.28392	0.25662	0.18721	0.1201	0.13201	0.18096	0.19767	0.16737	0.10424	0.06616	0.11196
	1.24	21.105	0.05936	0.06326	0.05769	0.04202	0.0378	0.06021	0.081	0.08253	0.05916	0.01505	0.04063	0.08873	0.11498	0.10926	0.07289	0.04262	0.09288	0.15101	0.18063	0.17298	0.14698	0.16457	0.24767	0.34695	0.43598	0.54134	0.79806	1.71125	4.61988	1.40337	0.76065	0.56171	0.46857	0.38059	0.28532	0.21589	0.20763	0.22904	0.22977	0.19484	0.13964	0.10944	0.1339	0.16363	0.16396	0.13126	0.08445
	1.245	21.0285	0.01113	0.00559	0.00554	0.01861	0.02907	0.03317	0.03021	0.02596	0.03237	0.04703	0.05935	0.06417	0.0628	0.06362	0.07522	0.0941	0.11104	0.12149	0.12887	0.14304	0.17118	0.21064	0.25586	0.30903	0.38738	0.52993	0.83118	1.72932	4.5373	1.42064	0.79499	0.55743	0.42645	0.34114	0.28628	0.25393	0.23257	0.21158	0.18777	0.16578	0.15241	0.14802	0.1453	0.13747	0.12425	0.11169	0.10658
	1.25	20.9827	0.07346	0.06977	0.0586	0.0548	0.07055	0.08888	0.09191	0.07235	0.03498	0.03622	0.0834	0.11655	0.12045	0.0905	0.03551	0.0542	0.1237	0.17155	0.18161	0.15355	0.12174	0.16411	0.26177	0.35705	0.4321	0.52203	0.77185	1.6811	4.55072	1.37072	0.73825	0.55127	0.4691	0.38682	0.28869	0.2058	0.18794	0.21778	0.23379	0.2111	0.15561	0.10051	0.1067	0.14929	0.17098	0.15604	0.11004
	1.255	20.8334	0.07909	0.08133	0.07424	0.05964	0.05645	0.0761	0.09709	0.10098	0.08054	0.03953	0.03289	0.08507	0.12441	0.13426	0.10861	0.05399	0.04786	0.12263	0.18377	0.20922	0.19365	0.16098	0.18637	0.29462	0.4332	0.58578	0.82907	1.64136	4.49538	1.43749	0.75047	0.48304	0.39354	0.37404	0.34504	0.28203	0.19983	0.14592	0.16332	0.20131	0.21051	0.1801	0.12175	0.07599	0.10239	0.14625	0.16247
	1.26	20.7132	0.02169	0.02777	0.03042	0.02448	0.00949	0.01221	0.03406	0.05042	0.05619	0.04982	0.03706	0.03865	0.06101	0.08404	0.09657	0.09613	0.09001	0.09576	0.12239	0.15772	0.18825	0.21039	0.23403	0.28106	0.37326	0.5317	0.82876	1.6864	4.41425	1.40275	0.78501	0.53623	0.39972	0.324	0.28595	0.26203	0.23529	0.20209	0.17062	0.15327	0.15227	0.15526	0.14992	0.13341	0.11267	0.10083	0.10425
	1.265	20.6854	0.05511	0.05069	0.04062	0.03919	0.05475	0.07126	0.07552	0.06185	0.03086	0.01404	0.05774	0.09271	0.10817	0.09869	0.06721	0.04308	0.08204	0.13495	0.1708	0.17945	0.16569	0.16029	0.2073	0.30144	0.41642	0.55595	0.80603	1.62797	4.41383	1.40213	0.74655	0.49222	0.38948	0.35243	0.32212	0.27396	0.21225	0.16209	0.15347	0.17429	0.18765	0.17605	0.14095	0.09965	0.08745	0.1122	0.13607
	1.27	20.5776	0.08931	0.08997	0.08197	0.06867	0.06643	0.08396	0.10428	0.11053	0.0949	0.05872	0.02921	0.07055	0.11786	0.14358	0.1375	0.09789	0.0379	0.06881	0.14797	0.2086	0.23396	0.22081	0.19388	0.22663	0.3573	0.55805	0.86535	1.67373	4.30198	1.42055	0.81587	0.53483	0.35711	0.27362	0.2736	0.29066	0.27886	0.22966	0.1577	0.10445	0.12407	0.16943	0.1907	0.17576	0.12904	0.06968	0.06066
	1.275	20.4222	0.05287	0.05794	0.05847	0.04914	0.03252	0.02978	0.05221	0.07442	0.08365	0.07446	0.04665	0.01007	0.04669	0.0902	0.11897	0.12538	0.10848	0.08118	0.08577	0.13621	0.19412	0.23758	0.26103	0.279	0.33418	0.48253	0.80001	1.6762	4.29491	1.33424	0.77066	0.56062	0.42772	0.32094	0.24455	0.21443	0.21925	0.22521	0.21157	0.1763	0.13204	0.10594	0.11737	0.14151	0.15186	0.1399	0.10911
	1.28	20.3785	0.02748	0.02307	0.01407	0.01664	0.03219	0.04554	0.05059	0.04475	0.02941	0.01921	0.03905	0.06431	0.082	0.0873	0.08057	0.07056	0.07601	0.10292	0.13632	0.16359	0.18035	0.19211	0.21551	0.27036	0.36764	0.52199	0.80508	1.62914	4.26849	1.36048	0.76302	0.52119	0.38598	0.30836	0.26987	0.2506	0.23212	0.20584	0.17385	0.14628	0.13442	0.13778	0.14358	0.14088	0.12675	0.10595	0.08972
[truncated: 464 more columns]

## Sheet: Fig 4b
	f (probe)
f (pump)	0	0	0.00294	0.00587	0.00881	0.01174	0.01468	0.01761	0.02055	0.02348	0.02642	0.02935	0.03229	0.03523	0.03816	0.0411	0.04403	0.04697	0.0499	0.05284	0.05577	0.05871	0.06164	0.06458	0.06751	0.07045	0.07339	0.07632	0.07926	0.08219	0.08513	0.08806	0.091	0.09393	0.09687	0.0998	0.10274	0.10568	0.10861	0.11155	0.11448	0.11742	0.12035	0.12329	0.12622	0.12916	0.13209	0.13503	0.13796
	0.002	0.000109863	0.000101855	1.75878e-05	1.87394e-05	2.92718e-05	4.00893e-05	5.08993e-05	6.18965e-05	7.32699e-05	8.51931e-05	9.78407e-05	0.000111403	0.000126099	0.000142193	0.000160008	0.000179957	0.000202573	0.000228564	0.000258893	0.000294909	0.000338563	0.000392788	0.000462216	0.000554604	0.000684016	0.000878836	0.00121	0.00187	0.00386	0.01019	0.0032	0.00178	0.00123	0.000951331	0.000777388	0.00065963	0.000574557	0.000510164	0.000459685	0.000419014	0.000385518	0.000357431	0.000333522	0.000312909	0.000294943	0.000279134	0.000265107	0.00025257
	0.004	0.000142172	0.000101454	6.10463e-05	2.85658e-05	2.4963e-05	2.67218e-05	3.0289e-05	3.47042e-05	3.96727e-05	4.51145e-05	5.1036e-05	5.74883e-05	6.45551e-05	7.23513e-05	8.10276e-05	9.07809e-05	0.00010187	0.000114643	0.000129572	0.000147323	0.00016886	0.000195634	0.000229933	0.000275595	0.000339578	0.000435922	0.000597766	0.000925735	0.00191	0.00504	0.00158	0.000877513	0.000609751	0.000469705	0.000383669	0.000325429	0.000283358	0.000251517	0.000226559	0.000206452	0.000189895	0.000176012	0.000164196	0.00015401	0.000145133	0.000137323	0.000130394	0.000124202
	0.006	0.000131618	3.37619e-06	0.000122783	1.49407e-05	1.47165e-05	1.67809e-05	1.9481e-05	2.25281e-05	2.58525e-05	2.94492e-05	3.33423e-05	3.75744e-05	4.22047e-05	4.73107e-05	5.29924e-05	5.93794e-05	6.66419e-05	7.50074e-05	8.47866e-05	9.64155e-05	0.000110526	0.000128068	0.000150542	0.000180464	0.000222393	0.00028553	0.000391595	0.000606533	0.00125	0.0033	0.00104	0.000575265	0.000399787	0.000308008	0.000251626	0.000213459	0.00018589	0.000165024	0.000148669	0.000135494	0.000124645	0.000115548	0.000107806	0.000101132	9.53159e-05	9.01987e-05	8.56591e-05	8.16023e-05
	0.008	0.000121745	1.94664e-05	4.54068e-05	0.000109074	1.85542e-05	9.14003e-06	9.12044e-06	1.17383e-05	1.48359e-05	1.80559e-05	2.13853e-05	2.48729e-05	2.85821e-05	3.25859e-05	3.69694e-05	4.18366e-05	4.73186e-05	5.35869e-05	6.08727e-05	6.94981e-05	7.99278e-05	9.28593e-05	0.000109392	0.000131369	0.000162128	0.000208404	0.000286097	0.000443476	0.000917154	0.00242	0.000759278	0.000421348	0.000292873	0.000225661	0.000184359	0.000156393	0.000136183	0.000120883	0.000108885	9.92165e-05	9.12514e-05	8.45706e-05	7.88823e-05	7.39769e-05	6.97002e-05	6.59363e-05	6.2596e-05	5.96099e-05
	0.01	0.0001327	1.6335e-05	2.77946e-05	9.50196e-05	6.88504e-05	2.7922e-05	2.03648e-05	1.85223e-05	1.87058e-05	1.98382e-05	2.15196e-05	2.35927e-05	2.60039e-05	2.87518e-05	3.18684e-05	3.54127e-05	3.94726e-05	4.41717e-05	4.9683e-05	5.62516e-05	6.42348e-05	7.41714e-05	8.69131e-05	0.000103888	0.000127687	0.000163537	0.000223777	0.000345875	0.000713457	0.00188	0.000588053	0.000325721	0.000226025	0.000173893	0.000141876	0.00012021	0.000104565	9.27302e-05	8.34585e-05	7.59938e-05	6.98507e-05	6.4704e-05	6.03269e-05	5.65569e-05	5.32744e-05	5.03892e-05	4.78324e-05	4.555e-05
	0.012	0.000131924	2.84679e-06	3.61945e-06	7.62656e-06	0.000122109	2.0036e-05	1.4498e-05	1.38747e-05	1.44416e-05	1.55325e-05	1.69502e-05	1.86284e-05	2.0553e-05	2.2737e-05	2.52131e-05	2.80322e-05	3.12669e-05	3.50175e-05	3.94233e-05	4.46819e-05	5.10805e-05	5.90525e-05	6.9283e-05	8.29208e-05	0.000102049	0.000130874	0.000179321	0.000277532	0.000573242	0.00151	0.000473723	0.000262732	0.000182546	0.000140617	0.000114866	9.74403e-05	8.48572e-05	7.53377e-05	6.7879e-05	6.18729e-05	5.69293e-05	5.27862e-05	4.92616e-05	4.62246e-05	4.3579e-05	4.12524e-05	3.91893e-05	3.73463e-05
	0.014	0.000125171	7.92703e-06	1.13611e-05	1.75649e-05	3.73634e-05	0.000115016	1.74689e-05	8.81387e-06	7.60509e-06	8.6791e-06	1.03832e-05	1.22927e-05	1.43313e-05	1.65102e-05	1.88684e-05	2.14599e-05	2.4354e-05	2.76407e-05	3.14406e-05	3.59202e-05	4.13191e-05	4.79961e-05	5.65164e-05	6.78257e-05	8.36373e-05	0.000107408	0.000147296	0.000228068	0.00047112	0.00124	0.000389089	0.000215657	0.000149719	0.000115223	9.40254e-05	7.9672e-05	6.93013e-05	6.14511e-05	5.52974e-05	5.03401e-05	4.62585e-05	4.28373e-05	3.99266e-05	3.7419e-05	3.52351e-05	3.33155e-05	3.16144e-05	3.00961e-05
	0.016	0.000130835	9.24316e-06	1.19063e-05	1.6604e-05	2.76898e-05	8.78293e-05	7.76318e-05	2.94383e-05	2.03919e-05	1.74422e-05	1.66055e-05	1.67613e-05	1.74872e-05	1.86061e-05	2.00481e-05	2.17989e-05	2.38805e-05	2.63452e-05	2.9279e-05	3.28108e-05	3.71341e-05	4.25439e-05	4.9509e-05	5.88177e-05	7.19007e-05	9.16473e-05	0.000124878	0.000192301	0.0003954	0.00104	0.000324255	0.000179263	0.000124207	9.54513e-05	7.78163e-05	6.5904e-05	5.73203e-05	5.08423e-05	4.57806e-05	4.17169e-05	3.8383e-05	3.55987e-05	3.32387e-05	3.1213e-05	2.94552e-05	2.79156e-05	2.65558e-05	2.53459e-05
	0.018	0.000132414	2.90753e-06	3.12481e-06	3.80353e-06	5.66348e-06	1.21106e-05	0.000120718	2.66749e-05	1.62975e-05	1.39063e-05	1.33316e-05	1.35026e-05	1.40954e-05	1.49904e-05	1.61464e-05	1.75607e-05	1.9257e-05	2.12822e-05	2.371e-05	2.665e-05	3.0266e-05	3.48073e-05	4.06704e-05	4.85217e-05	5.95714e-05	7.62635e-05	0.000104368	0.000161405	0.000333258	0.000877788	0.000275454	0.00015284	0.000106263	8.1922e-05	6.69825e-05	5.68798e-05	4.95895e-05	4.40775e-05	3.9761e-05	3.62864e-05	3.34271e-05	3.10308e-05	2.89919e-05	2.72342e-05	2.5702e-05	2.43533e-05	2.31558e-05	2.20844e-05
	0.02	0.000127394	4.28135e-06	5.62309e-06	7.33402e-06	9.82236e-06	1.44076e-05	2.89041e-05	0.000120652	1.57185e-05	8.59419e-06	7.46685e-06	7.99968e-06	9.06526e-06	1.03532e-05	1.17917e-05	1.33824e-05	1.51563e-05	1.71636e-05	1.94758e-05	2.21927e-05	2.54588e-05	2.94903e-05	3.46278e-05	4.1441e-05	5.0962e-05	6.52725e-05	8.92851e-05	0.000137914	0.000284249	0.000747042	0.00023383	0.000129386	8.96959e-05	6.89455e-05	5.62061e-05	4.75911e-05	4.13762e-05	3.66808e-05	3.30083e-05	3.00575e-05	2.76348e-05	2.56105e-05	2.38941e-05	2.24206e-05	2.11423e-05	2.00229e-05	1.90348e-05	1.81562e-05
	0.022	0.000130517	6.47246e-06	7.67004e-06	9.29868e-06	1.17714e-05	1.61967e-05	2.66957e-05	7.99926e-05	8.67323e-05	3.10407e-05	2.09917e-05	1.74233e-05	1.60351e-05	1.56613e-05	1.5869e-05	1.64757e-05	1.74084e-05	1.86526e-05	2.02344e-05	2.22174e-05	2.47113e-05	2.78924e-05	3.2047e-05	3.76606e-05	4.56181e-05	5.7708e-05	7.81548e-05	0.000119786	0.000245457	0.000642501	0.000200622	0.000110902	7.69043e-05	5.9196e-05	4.83722e-05	4.1088e-05	3.58596e-05	3.19293e-05	2.88695e-05	2.64211e-05	2.44178e-05	2.27479e-05	2.13337e-05	2.01195e-05	1.90643e-05	1.81372e-05	1.73148e-05	1.65786e-05
	0.024	0.000133108	2.92949e-06	3.06673e-06	3.35123e-06	3.91948e-06	5.10524e-06	7.8594e-06	1.62574e-05	0.000118707	3.39842e-05	1.84727e-05	1.449e-05	1.29935e-05	1.24801e-05	1.2498e-05	1.28772e-05	1.35541e-05	1.45171e-05	1.57894e-05	1.74262e-05	1.95218e-05	2.2228e-05	2.5791e-05	3.06292e-05	3.75052e-05	4.79621e-05	6.56459e-05	0.000101632	0.000210219	0.000554984	0.000174616	9.71631e-05	6.77491e-05	5.238e-05	4.29454e-05	3.65611e-05	3.19483e-05	2.84539e-05	2.57099e-05	2.34934e-05	2.16615e-05	2.01185e-05	1.87978e-05	1.7652e-05	1.6646e-05	1.57536e-05	1.49549e-05	1.42344e-05
	0.026	0.000129396	2.43325e-06	3.11349e-06	3.87468e-06	4.77187e-06	5.91856e-06	7.59324e-06	1.0697e-05	2.04059e-05	0.000125925	1.33857e-05	8.12718e-06	7.3519e-06	7.68858e-06	8.41612e-06	9.34485e-06	1.04318e-05	1.16857e-05	1.31422e-05	1.4861e-05	1.69324e-05	1.94944e-05	2.2765e-05	2.71099e-05	3.31919e-05	4.23485e-05	5.77352e-05	8.8932e-05	0.000182883	0.00047982	0.000150012	8.29544e-05	5.75006e-05	4.42147e-05	3.60752e-05	3.05844e-05	2.66345e-05	2.36592e-05	2.13391e-05	1.94805e-05	1.79587e-05	1.66902e-05	1.56166e-05	1.46959e-05	1.38973e-05	1.31974e-05	1.25784e-05	1.20262e-05
	0.028	0.00013097	4.91414e-06	5.59606e-06	6.40548e-06	7.43536e-06	8.8689e-06	1.11098e-05	1.52176e-05	2.50111e-05	7.17703e-05	9.5805e-05	3.21851e-05	2.13747e-05	1.73762e-05	1.56065e-05	1.48624e-05	1.47055e-05	1.49551e-05	1.55432e-05	1.64659e-05	1.77688e-05	1.95519e-05	2.19933e-05	2.54049e-05	3.03617e-05	3.80298e-05	5.11661e-05	7.81422e-05	0.000159985	0.000419376	0.000131389	7.29809e-05	5.09056e-05	3.94403e-05	3.24493e-05	2.77508e-05	2.43777e-05	2.18363e-05	1.98485e-05	1.82463e-05	1.6922e-05	1.5804e-05	1.48424e-05	1.4002e-05	1.32569e-05	1.25881e-05	1.1981e-05	1.14247e-05
	0.03	0.000134035	2.90202e-06	3.02609e-06	3.20616e-06	3.49251e-06	3.98079e-06	4.85848e-06	6.53073e-06	1.00859e-05	2.00516e-05	0.000116242	4.16209e-05	2.04839e-05	1.49324e-05	1.2568e-05	1.14318e-05	1.09459e-05	1.08966e-05	1.12061e-05	1.18637e-05	1.29056e-05	1.44157e-05	1.65456e-05	1.95626e-05	2.39626e-05	3.07565e-05	4.23413e-05	6.601e-05	0.00013755	0.000365784	0.000115866	6.4856e-05	4.54464e-05	3.52715e-05	2.89953e-05	2.47206e-05	2.16068e-05	1.92254e-05	1.73351e-05	1.57903e-05	1.44979e-05	1.33958e-05	1.24409e-05	1.1603e-05	1.08597e-05	1.01946e-05	9.59523e-06	9.05215e-06
	0.032	0.000131447	1.29484e-06	1.67304e-06	2.06767e-06	2.48719e-06	2.94631e-06	3.47252e-06	4.12429e-06	5.05023e-06	6.74804e-06	1.20917e-05	0.000130717	1.03173e-05	7.12755e-06	6.75755e-06	7.04537e-06	7.59889e-06	8.32534e-06	9.21446e-06	1.0292e-05	1.16118e-05	1.3262e-05	1.53864e-05	1.82271e-05	2.22249e-05	2.82694e-05	3.846e-05	5.91703e-05	0.000121633	0.000319232	9.99049e-05	5.53308e-05	3.84289e-05	2.9618e-05	2.42266e-05	2.05933e-05	1.79807e-05	1.60123e-05	1.44756e-05	1.32416e-05	1.22276e-05	1.1378e-05	1.06544e-05	1.00289e-05	9.48143e-06	8.99663e-06	8.56294e-06	8.17142e-06
	0.034	0.000131995	3.86619e-06	4.30167e-06	4.77287e-06	5.30898e-06	5.96034e-06	6.81863e-06	8.06303e-06	1.0082e-05	1.38701e-05	2.28964e-05	6.34688e-05	0.000104519	3.24697e-05	2.10938e-05	1.677e-05	1.46956e-05	1.36473e-05	1.31905e-05	1.3155e-05	1.34907e-05	1.42236e-05	1.54528e-05	1.73785e-05	2.03842e-05	2.52543e-05	3.38439e-05	5.17855e-05	0.000106694	0.000282268	8.93841e-05	5.01977e-05	3.53785e-05	2.76594e-05	2.29232e-05	1.97076e-05	1.73658e-05	1.55692e-05	1.41336e-05	1.29482e-05	1.19429e-05	1.10714e-05	1.0302e-05	9.61244e-06	8.987e-06	8.41419e-06	7.88567e-06	7.3953e-06
	0.036	0.000135233	2.83575e-06	2.9568e-06	3.09837e-06	3.28696e-06	3.56614e-06	4.00713e-06	4.72857e-06	5.94284e-06	8.09243e-06	1.23591e-05	2.35636e-05	0.000113477	4.93759e-05	2.20237e-05	1.48702e-05	1.16175e-05	9.8343e-06	8.82934e-06	8.36796e-06	8.38695e-06	8.90626e-06	1.00042e-05	1.18354e-05	1.47061e-05	1.92714e-05	2.71258e-05	4.31723e-05	9.15607e-05	0.000246902	7.90033e-05	4.45062e-05	3.12783e-05	2.42694e-05	1.98882e-05	1.68587e-05	1.46164e-05	1.28738e-05	1.147e-05	1.03079e-05	9.32625e-06	8.48441e-06	7.75474e-06	7.11798e-06	6.56038e-06	6.07199e-06	5.64544e-06	5.2751e-06
	0.038	0.000133666	5.16177e-07	7.3112e-07	9.47084e-07	1.16472e-06	1.38509e-06	1.60969e-06	1.84066e-06	2.08166e-06	2.34056e-06	2.64022e-06	3.07883e-06	4.43423e-06	0.00013483	6.2296e-06	5.25969e-06	5.34799e-06	5.71544e-06	6.24532e-06	6.92624e-06	7.7845e-06	8.87587e-06	1.02958e-05	1.22079e-05	1.49113e-05	1.90104e-05	2.59326e-05	4.00117e-05	8.24893e-05	0.000217107	6.81199e-05	3.78123e-05	2.63101e-05	2.03054e-05	1.66231e-05	1.41341e-05	1.23376e-05	1.09779e-05	9.91081e-06	9.04912e-06	8.33688e-06	7.73666e-06	7.22255e-06	6.77603e-06	6.38358e-06	6.03514e-06	5.72305e-06	5.44147e-06
	0.04	0.000133532	3.08295e-06	3.37863e-06	3.67691e-06	3.988e-06	4.32921e-06	4.73003e-06	5.24185e-06	5.95734e-06	7.0532e-06	8.8992e-06	1.24084e-05	2.06577e-05	5.54212e-05	0.000112554	3.15457e-05	1.98173e-05	1.52526e-05	1.29185e-05	1.15991e-05	1.08812e-05	1.0627e-05	1.08386e-05	1.16303e-05	1.32625e-05	1.62754e-05	2.19385e-05	3.41024e-05	7.16932e-05	0.000193551	6.2378e-05	3.55069e-05	2.52474e-05	1.98223e-05	1.64251e-05	1.40612e-05	1.22923e-05	1.08965e-05	9.75024e-06	8.77993e-06	7.93947e-06	7.19892e-06	6.5384e-06	5.94457e-06	5.40853e-06	4.92451e-06	4.48903e-06	4.10033e-06
	0.042	0.000136752	2.74015e-06	2.85743e-06	2.97968e-06	3.12416e-06	3.31683e-06	3.59582e-06	4.01629e-06	4.6588e-06	5.64849e-06	7.20599e-06	9.79699e-06	1.46696e-05	2.68017e-05	0.000110445	5.72264e-05	2.3025e-05	1.42369e-05	1.00377e-05	7.49941e-06	5.83985e-06	4.90343e-06	4.83301e-06	5.78786e-06	7.81642e-06	1.11721e-05	1.68333e-05	2.80998e-05	6.14552e-05	0.000168648	5.4357e-05	3.05967e-05	2.13459e-05	1.63537e-05	1.31732e-05	1.09355e-05	9.25661e-06	7.94238e-06	6.885e-06	6.02084e-06	5.31078e-06	4.72997e-06	4.26198e-06	3.89499e-06	3.61909e-06	3.42427e-06	3.29944e-06	3.2323e-06
	0.044	0.000136127	5.11397e-08	7.45621e-08	2.06036e-07	3.47236e-07	5.00054e-07	6.66951e-07	8.51045e-07	1.05656e-06	1.28972e-06	1.56068e-06	1.8883e-06	2.31427e-06	2.9598e-06	4.42097e-06	0.000137952	1.4722e-06	2.21416e-06	2.98944e-06	3.71715e-06	4.49544e-06	5.39601e-06	6.49983e-06	7.92733e-06	9.88848e-06	1.2802e-05	1.76524e-05	2.74265e-05	5.67609e-05	0.000149586	4.69012e-05	2.59761e-05	1.80148e-05	1.38485e-05	1.12895e-05	9.55957e-06	8.31328e-06	7.37401e-06	6.64195e-06	6.05635e-06	5.57805e-06	5.18057e-06	4.84532e-06	4.55883e-06	4.31107e-06	4.09441e-06	3.90295e-06	3.73204e-06
	0.046	0.000135582	2.45638e-06	2.66356e-06	2.86117e-06	3.05227e-06	3.24327e-06	3.44576e-06	3.67966e-06	3.97859e-06	4.39921e-06	5.03813e-06	6.06752e-06	7.82652e-06	1.11209e-05	1.85974e-05	4.79136e-05	0.000119687	2.91794e-05	1.73605e-05	1.2643e-05	1.00815e-05	8.51142e-06	7.5894e-06	7.29723e-06	7.82902e-06	9.58596e-06	1.34142e-05	2.18974e-05	4.80533e-05	0.000133787	4.39167e-05	2.51888e-05	1.78872e-05	1.3923e-05	1.13677e-05	9.53851e-06	8.13478e-06	7.00506e-06	6.06583e-06	5.26834e-06	4.58333e-06	3.99339e-06	3.48892e-06	3.06562e-06	2.72276e-06	2.46113e-06	2.28055e-06	2.17703e-06
	0.048	0.000138653	2.62206e-06	2.73327e-06	2.8425e-06	2.96231e-06	3.11074e-06	3.31267e-06	3.60116e-06	4.019e-06	4.622e-06	5.488e-06	6.73958e-06	8.6007e-06	1.15535e-05	1.68867e-05	2.96136e-05	0.000106968	6.54533e-05	2.38154e-05	1.34965e-05	8.41992e-06	5.07999e-06	2.43534e-06	3.98727e-07	2.679e-06	5.81582e-06	1.0332e-05	1.85536e-05	4.17953e-05	0.000115296	3.67757e-05	2.02564e-05	1.37065e-05	1.011e-05	7.79374e-06	6.16676e-06	4.97275e-06	4.08761e-06	3.44774e-06	3.0171e-06	2.76714e-06	2.6645e-06	2.66937e-06	2.74223e-06	2.85056e-06	2.97102e-06	3.08817e-06	3.19228e-06
	0.05	0.000138901	4.81161e-07	4.27068e-07	3.93461e-07	4.07865e-07	4.89748e-07	6.36397e-07	8.37267e-07	1.0869e-06	1.38652e-06	1.74376e-06	2.17463e-06	2.70975e-06	3.41099e-06	4.42144e-06	6.16106e-06	1.06253e-05	0.000139712	7.18736e-06	2.16187e-06	1.83514e-06	2.82411e-06	3.96241e-06	5.2439e-06	6.83039e-06	9.02834e-06	1.25312e-05	1.94177e-05	3.98393e-05	0.00010372	3.20801e-05	1.75339e-05	1.20246e-05	9.17199e-06	7.45225e-06	6.32087e-06	5.53386e-06	4.96435e-06	4.53898e-06	4.21195e-06	3.95301e-06	3.74142e-06	3.56263e-06	3.40624e-06	3.26485e-06	3.13316e-06	3.00744e-06	2.88515e-06
	0.052	0.000138173	1.93157e-06	2.07834e-06	2.21187e-06	2.33215e-06	2.44133e-06	2.54467e-06	2.65202e-06	2.78014e-06	2.95601e-06	3.22124e-06	3.63812e-06	4.30003e-06	5.35783e-06	7.09684e-06	1.01926e-05	1.68475e-05	4.10096e-05	0.000125959	2.54121e-05	1.38337e-05	9.05404e-06	6.25535e-06	4.40479e-06	3.54323e-06	4.38435e-06	7.31826e-06	1.36199e-05	3.20914e-05	9.22208e-05	3.04909e-05	1.73357e-05	1.20651e-05	9.12199e-06	7.17904e-06	5.76604e-06	4.67739e-06	3.81201e-06	3.11815e-06	2.57113e-06	2.16266e-06	1.8922e-06	1.7555e-06	1.73383e-06	1.79454e-06	1.90278e-06	2.03088e-06	2.16026e-06
	0.054	0.000141017	2.48634e-06	2.58967e-06	2.68817e-06	2.7915e-06	2.91326e-06	3.07153e-06	3.28908e-06	3.59313e-06	4.01528e-06	4.59301e-06	5.37469e-06	6.43139e-06	7.88212e-06	9.95212e-06	1.3131e-05	1.87182e-05	3.16519e-05	0.000102621	7.46755e-05	2.51736e-05	1.38105e-05	8.57245e-06	5.66518e-06	4.51251e-06	5.36988e-06	8.15476e-06	1.38087e-05	2.9751e-05	7.81726e-05	2.3532e-05	1.2092e-05	7.53757e-06	5.06921e-06	3.57033e-06	2.68117e-06	2.263e-06	2.1988e-06	2.33877e-06	2.55905e-06	2.79026e-06	3.00022e-06	3.17521e-06	3.30999e-06	3.40324e-06	3.45555e-06	3.46846e-06	3.44405e-06
	0.056	0.000142071	8.15452e-07	8.00499e-07	7.9805e-07	8.22878e-07	8.89535e-07	1.00785e-06	1.18125e-06	1.40917e-06	1.6908e-06	2.02767e-06	2.42562e-06	2.89719e-06	3.46647e-06	4.17984e-06	5.1331e-06	6.55186e-06	9.10375e-06	1.59052e-05	0.000139865	1.65404e-05	7.6776e-06	5.80828e-06	5.73959e-06	6.47197e-06	7.8404e-06	1.01891e-05	1.49119e-05	2.90506e-05	7.22755e-05	2.15777e-05	1.15527e-05	7.90531e-06	6.13233e-06	5.14705e-06	4.55269e-06	4.16793e-06	3.89879e-06	3.69307e-06	3.52065e-06	3.36383e-06	3.21217e-06	3.05965e-06	2.90302e-06	2.74078e-06	2.57266e-06	2.3992e-06	2.22155e-06
	0.058	0.000141368	1.47763e-06	1.58086e-06	1.67086e-06	1.74617e-06	1.80716e-06	1.85653e-06	1.90031e-06	1.94927e-06	2.02067e-06	2.13983e-06	2.34073e-06	2.66528e-06	3.16417e-06	3.90561e-06	5.0016e-06	6.67652e-06	9.4762e-06	1.51656e-05	3.4366e-05	0.000131874	2.07749e-05	9.92121e-06	5.26069e-06	2.1811e-06	6.02136e-07	3.71623e-06	8.69854e-06	2.17566e-05	6.27669e-05	2.03003e-05	1.11104e-05	7.34981e-06	5.22085e-06	3.81885e-06	2.83059e-06	2.13229e-06	1.68132e-06	1.46441e-06	1.44571e-06	1.55134e-06	1.70974e-06	1.87654e-06	2.02919e-06	2.15712e-06	2.25573e-06	2.32337e-06	2.36001e-06
	0.06	0.000143951	2.33657e-06	2.43089e-06	2.51972e-06	2.61056e-06	2.71406e-06	2.84409e-06	3.01747e-06	3.25313e-06	3.57127e-06	3.99292e-06	4.54113e-06	5.24437e-06	6.14323e-06	7.30288e-06	8.83812e-06	1.09708e-05	1.41855e-05	1.97613e-05	3.2463e-05	9.68861e-05	8.56026e-05	2.78746e-05	1.61545e-05	1.15914e-05	9.94775e-06	1.03664e-05	1.33286e-05	2.35981e-05	5.26087e-05	1.34148e-05	5.72682e-06	3.00726e-06	2.11482e-06	2.18696e-06	2.5539e-06	2.92649e-06	3.23513e-06	3.46931e-06	3.63216e-06	3.72962e-06	3.76779e-06	3.75236e-06	3.6886e-06	3.58145e-06	3.43565e-06	3.25576e-06	3.04626e-06
	0.062	0.000145746	1.07926e-06	1.09057e-06	1.11115e-06	1.15192e-06	1.2238e-06	1.33554e-06	1.49227e-06	1.69562e-06	1.94516e-06	2.24017e-06	2.5812e-06	2.97149e-06	3.41894e-06	3.93938e-06	4.56325e-06	5.35037e-06	6.42682e-06	8.09378e-06	1.12426e-05	1.9922e-05	0.000138616	2.74941e-05	1.37176e-05	1.04739e-05	9.75794e-06	1.04561e-05	1.31207e-05	2.25404e-05	5.12292e-05	1.47628e-05	8.14589e-06	6.01627e-06	5.09377e-06	4.60181e-06	4.28063e-06	4.02806e-06	3.79998e-06	3.57631e-06	3.3479e-06	3.111e-06	2.86468e-06	2.60957e-06	2.34725e-06	2.07985e-06	1.80991e-06	1.54027e-06	1.27411e-06
	0.064	0.000145263	1.07577e-06	1.14633e-06	1.2052e-06	1.25035e-06	1.28134e-06	1.29973e-06	1.30982e-06	1.31973e-06	1.34263e-06	1.39732e-06	1.50696e-06	1.69551e-06	1.98446e-06	2.39391e-06	2.94915e-06	3.69253e-06	4.70504e-06	6.15751e-06	8.46737e-06	1.2964e-05	2.72782e-05	0.000138381	1.6366e-05	7.29159e-06	4.20456e-06	4.15012e-06	6.97669e-06	1.56852e-05	4.19505e-05	1.25562e-05	6.29197e-06	3.75941e-06	2.39863e-06	1.64065e-06	1.32415e-06	1.32852e-06	1.48438e-06	1.67398e-06	1.84764e-06	1.98812e-06	2.09049e-06	2.15444e-06	2.1815e-06	2.17397e-06	2.13451e-06	2.06598e-06	1.97136e-06
	0.066	0.000147602	2.17554e-06	2.26033e-06	2.34012e-06	2.42074e-06	2.51059e-06	2.6205e-06	2.76321e-06	2.95238e-06	3.20156e-06	3.52328e-06	3.92922e-06	4.43135e-06	5.04438e-06	5.78979e-06	6.70227e-06	7.84154e-06	9.31633e-06	1.13401e-05	1.43816e-05	1.96752e-05	3.17387e-05	8.95267e-05	9.84781e-05	3.17942e-05	1.99448e-05	1.611e-05	1.60129e-05	2.17582e-05	3.64739e-05	7.02358e-06	3.44277e-06	3.50825e-06	3.90499e-06	4.20015e-06	4.3795e-06	4.46336e-06	4.46896e-06	4.40894e-06	4.29287e-06	4.12858e-06	3.92291e-06	3.68216e-06	3.41237e-06	3.11952e-06	2.80962e-06	2.48892e-06	2.16408e-06
	0.068	0.000150086	1.28927e-06	1.31829e-06	1.35451e-06	1.40648e-06	1.48266e-06	1.59008e-06	1.73322e-06	1.91374e-06	2.13102e-06	2.38319e-06	2.66819e-06	2.98484e-06	3.33387e-06	3.71943e-06	4.15142e-06	4.64996e-06	5.25427e-06	6.04213e-06	7.17763e-06	9.04777e-06	1.2767e-05	2.31679e-05	0.000136859	3.90945e-05	1.92731e-05	1.45576e-05	1.38975e-05	1.89448e-05	3.83266e-05	1.2014e-05	7.76718e-06	6.37851e-06	5.63737e-06	5.10562e-06	4.65539e-06	4.23996e-06	3.84e-06	3.44734e-06	3.05904e-06	2.67493e-06	2.29644e-06	1.92606e-06	1.56717e-06	1.22431e-06	9.04408e-07	6.21402e-07	4.13545e-07
	0.07	0.00015002	7.13658e-07	7.58933e-07	7.94648e-07	8.18677e-07	8.30257e-07	8.30321e-07	8.22128e-07	8.12217e-07	8.11435e-07	8.35045e-07	9.00223e-07	1.02102e-06	1.20494e-06	1.45458e-06	1.77204e-06	2.16306e-06	2.64086e-06	3.23223e-06	3.99059e-06	5.02984e-06	6.62949e-06	9.67676e-06	1.91001e-05	0.000146395	1.32059e-05	7.51314e-06	7.52012e-06	1.25083e-05	2.77039e-05	7.10807e-06	3.11595e-06	1.79159e-06	1.42645e-06	1.47443e-06	1.62859e-06	1.77574e-06	1.8862e-06	1.95473e-06	1.98286e-06	1.97389e-06	1.93155e-06	1.8596e-06	1.76173e-06	1.64157e-06	1.50267e-06	1.34855e-06	1.18266e-06
	0.072	0.000152186	2.00569e-06	2.08083e-06	2.15214e-06	2.22405e-06	2.30311e-06	2.39769e-06	2.51738e-06	2.67203e-06	2.87067e-06	3.12078e-06	3.42796e-06	3.79657e-06	4.23078e-06	4.73639e-06	5.32315e-06	6.00838e-06	6.82296e-06	7.82254e-06	9.11084e-06	1.08935e-05	1.36228e-05	1.848e-05	2.96954e-05	8.10423e-05	0.000112661	3.57669e-05	2.4092e-05	2.36952e-05	2.93931e-05	8.26865e-06	6.99454e-06	6.66624e-06	6.379e-06	6.07957e-06	5.76347e-06	5.43002e-06	5.07958e-06	4.71375e-06	4.33528e-06	3.94809e-06	3.55714e-06	3.16847e-06	2.78927e-06	2.42823e-06	2.09597e-06	1.80561e-06	1.57272e-06
	0.074	0.000155338	1.45769e-06	1.49865e-06	1.54549e-06	1.6048e-06	1.68306e-06	1.78564e-06	1.91596e-06	2.07516e-06	2.26229e-06	2.47497e-06	2.71011e-06	2.96475e-06	3.23687e-06	3.52634e-06	3.83623e-06	4.17484e-06	4.55918e-06	5.02115e-06	5.61949e-06	6.46418e-06	7.77319e-06	1.00293e-05	1.4549e-05	2.67697e-05	0.000135935	5.02944e-05	2.33816e-05	1.92188e-05	3.24421e-05	1.34021e-05	9.64337e-06	7.90541e-06	6.74149e-06	5.83309e-06	5.06712e-06	4.3931e-06	3.78635e-06	3.23513e-06	2.73547e-06	2.28906e-06	1.90275e-06	1.58865e-06	1.36283e-06	1.23853e-06	1.21302e-06	1.26213e-06	1.35227e-06
	0.076	0.000155906	3.82431e-07	4.07642e-07	4.25603e-07	4.34441e-07	4.333e-07	4.22581e-07	4.04518e-07	3.84212e-07	3.7097e-07	3.78326e-07	4.19436e-07	4.99841e-07	6.1688e-07	7.65105e-07	9.39983e-07	1.13879e-06	1.36069e-06	1.60704e-06	1.88247e-06	2.19747e-06	2.57452e-06	3.06455e-06	3.79941e-06	5.21787e-06	9.79761e-06	0.000156076	1.09818e-05	1.08883e-05	1.85083e-05	4.26879e-06	2.18261e-06	1.78719e-06	1.73829e-06	1.74628e-06	1.74552e-06	1.7217e-06	1.67313e-06	1.60149e-06	1.5094e-06	1.3998e-06	1.27564e-06	1.13993e-06	9.956e-07	8.45583e-07	6.92738e-07	5.39875e-07	3.89811e-07
	0.078	0.000158051	1.82954e-06	1.89517e-06	1.95853e-06	2.02289e-06	2.09316e-06	2.17559e-06	2.27711e-06	2.40448e-06	2.56348e-06	2.75819e-06	2.99083e-06	3.26201e-06	3.57148e-06	3.91904e-06	4.3058e-06	4.73572e-06	5.21783e-06	5.76971e-06	6.42354e-06	7.23736e-06	8.31801e-06	9.87302e-06	1.2347e-05	1.68672e-05	2.73387e-05	7.27492e-05	0.000127128	4.00319e-05	3.32149e-05	1.52497e-05	1.18136e-05	9.90426e-06	8.56576e-06	7.52723e-06	6.66719e-06	5.92271e-06	5.25958e-06	4.65956e-06	4.11402e-06	3.62067e-06	3.18158e-06	2.80187e-06	2.4883e-06	2.24709e-06	2.08085e-06	1.98538e-06	1.94863e-06
	0.08	0.000161923	1.59492e-06	1.64392e-06	1.69809e-06	1.76223e-06	1.84102e-06	1.93828e-06	2.05632e-06	2.19571e-06	2.35536e-06	2.5329e-06	2.72531e-06	2.92959e-06	3.14345e-06	3.36614e-06	3.59943e-06	3.84897e-06	4.12612e-06	4.45084e-06	4.85603e-06	5.39447e-06	6.15134e-06	7.26938e-06	9.00939e-06	1.19233e-05	1.74831e-05	3.15979e-05	0.000136841	6.06881e-05	3.85553e-05	2.00508e-05	1.38914e-05	1.06529e-05	8.55206e-06	7.03662e-06	5.8739e-06	4.95061e-06	4.20763e-06	3.61326e-06	3.14995e-06	2.80603e-06	2.56943e-06	2.42367e-06	2.34723e-06	2.3164e-06	2.30917e-06	2.30775e-06	2.29931e-06
	0.082	0.000163415	7.45971e-08	8.4011e-08	8.94342e-08	8.99441e-08	8.48991e-08	7.38793e-08	5.67123e-08	3.37819e-08	1.26666e-08	3.77462e-08	7.89589e-08	1.26259e-07	1.78422e-07	2.34558e-07	2.93755e-07	3.55047e-07	4.17423e-07	4.79866e-07	5.41397e-07	6.01147e-07	6.58475e-07	7.13162e-07	7.65775e-07	8.18305e-07	8.74874e-07	9.37539e-07	9.34658e-07	0.000167834	1.2271e-05	3.43364e-06	1.99602e-06	1.51008e-06	1.2655e-06	1.1082e-06	9.88462e-07	8.86591e-07	7.93909e-07	7.06512e-07	6.22846e-07	5.42665e-07	4.66573e-07	3.95843e-07	3.32421e-07	2.79019e-07	2.39006e-07	2.15448e-07	2.08873e-07
	0.084	0.000165841	1.65037e-06	1.70684e-06	1.76281e-06	1.8206e-06	1.88369e-06	1.95636e-06	2.04312e-06	2.14815e-06	2.27463e-06	2.42436e-06	2.59769e-06	2.7937e-06	3.01072e-06	3.24699e-06	3.50145e-06	3.77471e-06	4.07017e-06	4.39574e-06	4.76611e-06	5.20651e-06	5.7587e-06	6.49172e-06	7.52288e-06	9.06463e-06	1.15478e-05	1.60225e-05	2.59973e-05	6.5634e-05	0.000148113	3.64421e-05	2.09659e-05	1.47958e-05	1.14129e-05	9.23069e-06	7.67714e-06	6.49952e-06	5.57193e-06	4.82681e-06	4.22599e-06	3.74653e-06	3.37267e-06	3.09084e-06	2.88671e-06	2.74419e-06	2.6461e-06	2.57585e-06	2.51898e-06
	0.086	0.000170672	1.71285e-06	1.76736e-06	1.82684e-06	1.89444e-06	1.97311e-06	2.06515e-06	2.17181e-06	2.29319e-06	2.42828e-06	2.57531e-06	2.73222e-06	2.89717e-06	3.06918e-06	3.24881e-06	3.43889e-06	3.64543e-06	3.87857e-06	4.15384e-06	4.49362e-06	4.92911e-06	5.50358e-06	6.27844e-06	7.34635e-06	8.86081e-06	1.11089e-05	1.47162e-05	2.13777e-05	3.78033e-05	0.0001332	7.72827e-05	3.04976e-05	1.88301e-05	1.34697e-05	1.03759e-05	8.36882e-06	6.9794e-06	5.98307e-06	5.25607e-06	4.72106e-06	4.32404e-06	4.02428e-06	3.79009e-06	3.59697e-06	3.42672e-06	3.26654e-06	3.10824e-06	2.94736e-06
	0.088	0.000173623	2.18872e-07	2.24377e-07	2.3436e-07	2.49463e-07	2.69188e-07	2.92101e-07	3.16237e-07	3.39467e-07	3.59746e-07	3.7528e-07	3.84666e-07	3.87062e-07	3.82469e-07	3.72207e-07	3.5971e-07	3.51605e-07	3.58255e-07	3.91637e-07	4.60294e-07	5.66898e-07	7.11324e-07	8.94891e-07	1.12339e-06	1.41073e-06	1.78725e-06	2.32335e-06	3.21771e-06	5.3489e-06	1.15172e-05	0.00017354	6.26712e-06	2.79967e-06	1.67631e-06	1.16642e-06	9.28255e-07	8.31257e-07	8.01748e-07	7.96825e-07	7.94513e-07	7.84833e-07	7.63879e-07	7.30734e-07	6.86008e-07	6.31147e-07	5.68103e-07	4.99204e-07	4.27127e-07
	0.09	0.000177046	1.47474e-06	1.52257e-06	1.57179e-06	1.62404e-06	1.68147e-06	1.74648e-06	1.82135e-06	1.9079e-06	2.00723e-06	2.11959e-06	2.24447e-06	2.38083e-06	2.5275e-06	2.68361e-06	2.84918e-06	3.02568e-06	3.2168e-06	3.42919e-06	3.67351e-06	3.96567e-06	4.32849e-06	4.79438e-06	5.40998e-06	6.24547e-06	7.41505e-06	9.12566e-06	1.18101e-05	1.65453e-05	2.18674e-05	5.91151e-05	0.000156433	3.44983e-05	1.93561e-05	1.3373e-05	1.01507e-05	8.13785e-06	6.7713e-06	5.79644e-06	5.07943e-06	4.54088e-06	4.12871e-06	3.80603e-06	3.54555e-06	3.32687e-06	3.13501e-06	2.95946e-06	2.79339e-06
	0.092	0.000183745	1.83387e-06	1.89262e-06	1.95669e-06	2.02765e-06	2.10676e-06	2.19477e-06	2.29191e-06	2.39789e-06	2.5121e-06	2.63388e-06	2.76286e-06	2.89933e-06	3.04461e-06	3.20141e-06	3.37418e-06	3.56931e-06	3.79539e-06	4.06333e-06	4.38659e-06	4.78161e-06	5.26888e-06	5.8751e-06	6.63756e-06	7.61261e-06	8.89288e-06	1.06458e-05	1.32172e-05	1.75568e-05	2.50012e-05	3.95982e-05	0.000138011	9.27195e-05	3.45081e-05	2.11323e-05	1.52206e-05	1.19108e-05	9.81006e-06	8.3658e-06	7.31322e-06	6.50895e-06	5.86882e-06	5.34085e-06	4.89212e-06	4.50172e-06	4.1566e-06	3.84893e-06	3.57434e-06
	0.094	0.000189832	5.15729e-07	5.33394e-07	5.5394e-07	5.7708e-07	6.02138e-07	6.28211e-07	6.54366e-07	6.79867e-07	7.04367e-07	7.28089e-07	7.51961e-07	7.77683e-07	8.07693e-07	8.44989e-07	8.92792e-07	9.54115e-07	1.03137e-06	1.12616e-06	1.23936e-06	1.37147e-06	1.52313e-06	1.69583e-06	1.89286e-06	2.12063e-06	2.39083e-06	2.72409e-06	3.15734e-06	3.80466e-06	7.34324e-06	8.43966e-06	1.51195e-05	0.000187307	1.73378e-05	8.3116e-06	5.51629e-06	4.16066e-06	3.35425e-06	2.81051e-06	2.41069e-06	2.09816e-06	1.84372e-06	1.63173e-06	1.45372e-06	1.3051e-06	1.18316e-06	1.08573e-06	1.01029e-06
	0.096	0.000197271	1.32811e-06	1.36845e-06	1.41217e-06	1.4605e-06	1.51446e-06	1.57465e-06	1.6412e-06	1.71374e-06	1.79159e-06	1.87392e-06	1.9601e-06	2.04996e-06	2.14414e-06	2.24432e-06	2.35345e-06	2.47586e-06	2.6173e-06	2.78483e-06	2.98664e-06	3.232e-06	3.53142e-06	3.89735e-06	4.3458e-06	4.89949e-06	5.59403e-06	6.49113e-06	7.71553e-06	9.65238e-06	1.30596e-05	1.54214e-05	2.39799e-05	5.49013e-05	0.000180748	3.38941e-05	1.86718e-05	1.29035e-05	9.8856e-06	8.03571e-06	6.78473e-06	5.87756e-06	5.18336e-06	4.62917e-06	4.17212e-06	3.78631e-06	3.45593e-06	3.17125e-06	2.92611e-06
	0.098	0.000212632	2.06586e-06	2.13106e-06	2.20275e-06	2.28104e-06	2.3655e-06	2.45531e-06	2.5496e-06	2.64775e-06	2.74975e-06	2.85649e-06	2.96995e-06	3.09332e-06	3.23081e-06	3.38752e-06	3.56894e-06	3.78061e-06	4.0277e-06	4.31489e-06	4.6465e-06	5.02709e-06	5.46234e-06	5.96059e-06	6.53475e-06	7.20527e-06	8.00406e-06	8.97977e-06	1.02007e-05	1.17443e-05	1.69706e-05	2.01852e-05	2.76093e-05	4.61353e-05	0.000147935	0.00012137	4.31262e-05	2.6285e-05	1.89255e-05	1.47827e-05	1.21117e-05	1.02377e-05	8.84678e-06	7.77469e-06	6.92738e-06	6.24681e-06	5.69433e-06	5.24207e-06	4.86841e-06
	0.1	0.000245109	9.62662e-07	9.95948e-07	1.03169e-06	1.06836e-06	1.10456e-06	1.1394e-06	1.17284e-06	1.20588e-06	1.24065e-06	1.28026e-06	1.32835e-06	1.38853e-06	1.46359e-06	1.55495e-06	1.66236e-06	1.78399e-06	1.9169e-06	2.05762e-06	2.20283e-06	2.35009e-06	2.49857e-06	2.64982e-06	2.80878e-06	2.98459e-06	3.19103e-06	3.44365e-06	3.73822e-06	3.83658e-06	4.30054e-06	7.39056e-06	9.74479e-06	1.44489e-05	2.75492e-05	0.000236827	3.6692e-05	1.70636e-05	1.10711e-05	8.14509e-06	6.40876e-06	5.26739e-06	4.47248e-06	3.8995e-06	3.47638e-06	3.1562e-06	2.90591e-06	2.70146e-06	2.52555e-06
	0.102	0.000286537	1.48548e-06	1.52778e-06	1.57634e-06	1.63223e-06	1.69532e-06	1.76426e-06	1.83683e-06	1.91048e-06	1.98295e-06	2.05292e-06	2.12062e-06	2.18818e-06	2.25993e-06	2.34216e-06	2.44261e-06	2.56936e-06	2.72957e-06	2.92826e-06	3.1677e-06	3.44752e-06	3.76549e-06	4.11874e-06	4.50507e-06	4.92422e-06	5.37875e-06	5.87328e-06	6.40835e-06	7.03205e-06	1.2708e-05	1.19018e-05	1.38626e-05	1.81453e-05	2.76757e-05	6.12473e-05	0.000271964	4.24648e-05	2.31411e-05	1.59265e-05	1.21206e-05	9.7457e-06	8.11143e-06	6.91769e-06	6.0147e-06	5.31908e-06	4.77894e-06	4.35778e-06	4.0269e-06
	0.104	0.000316274	2.93368e-06	3.02417e-06	3.12367e-06	3.23031e-06	3.3415e-06	3.45463e-06	3.568e-06	3.68155e-06	3.79736e-06	3.91981e-06	4.05534e-06	4.21165e-06	4.39651e-06	4.61643e-06	4.8754e-06	5.17428e-06	5.51081e-06	5.88044e-06	6.27761e-06	6.69735e-06	7.13711e-06	7.5985e-06	8.0892e-06	8.62437e-06	9.22657e-06	9.9188e-06	1.06805e-05	1.10602e-05	1.29494e-05	1.81621e-05	2.1928e-05	2.81873e-05	3.96685e-05	6.65619e-05	0.000201109	0.000200631	6.70068e-05	4.01269e-05	2.85576e-05	2.21236e-05	1.80488e-05	1.52611e-05	1.32531e-05	1.17487e-05	1.05809e-05	9.64203e-06	8.86003e-06
	0.106	0.000339372	1.6675e-06	1.72295e-06	1.77923e-06	1.83316e-06	1.88285e-06	1.92845e-06	1.97253e-06	2.02001e-06	2.07747e-06	2.15186e-06	2.24873e-06	2.37069e-06	2.51641e-06	2.68082e-06	2.85606e-06	3.03298e-06	3.20268e-06	3.35808e-06	3.49547e-06	3.61616e-06	3.72849e-06	3.84991e-06	4.009e-06	4.24672e-06	4.61682e-06	5.18982e-06	6.08014e-06	7.58084e-06	3.33523e-06	6.9579e-06	9.88818e-06	1.31229e-05	1.78755e-05	2.65313e-05	4.92576e-05	0.000320169	7.04937e-05	3.15449e-05	2.02962e-05	1.50121e-05	1.19804e-05	1.00258e-05	8.65374e-06	7.61976e-06	6.79235e-06	6.09846e-06	5.49832e-06
	0.108	0.000356809	1.32007e-06	1.35623e-06	1.40241e-06	1.45852e-06	1.52173e-06	1.58714e-06	1.64915e-06	1.70276e-06	1.74494e-06	1.77571e-06	1.799e-06	1.82306e-06	1.85993e-06	1.92348e-06	2.02589e-06	2.17374e-06	2.36576e-06	2.59333e-06	2.84271e-06	3.09756e-06	3.34084e-06	3.55584e-06	3.72649e-06	3.83635e-06	3.86425e-06	3.7678e-06	3.40965e-06	2.12378e-06	1.00768e-05	8.19662e-06	8.16713e-06	9.29524e-06	1.15774e-05	1.57995e-05	2.47222e-05	5.4187e-05	0.000347291	4.15968e-05	2.1975e-05	1.48062e-05	1.11057e-05	8.88667e-06	7.44859e-06	6.46962e-06	5.77205e-06	5.24576e-06	4.81944e-06
	0.11	0.000377385	3.27787e-06	3.37793e-06	3.48831e-06	3.60396e-06	3.71905e-06	3.82884e-06	3.93131e-06	4.02839e-06	4.12648e-06	4.23598e-06	4.36963e-06	4.53981e-06	4.75533e-06	5.01876e-06	5.32534e-06	5.66377e-06	6.01842e-06	6.37226e-06	6.70994e-06	7.02077e-06	7.30182e-06	7.56111e-06	7.82091e-06	8.12079e-06	8.51946e-06	9.09375e-06	9.92929e-06	1.09556e-05	2.90906e-06	1.28499e-05	1.62613e-05	2.01025e-05	2.52939e-05	3.30859e-05	4.65938e-05	7.70156e-05	0.000217634	0.000261467	8.12608e-05	4.80647e-05	3.42047e-05	2.66532e-05	2.19149e-05	1.86486e-05	1.62302e-05	1.43359e-05	1.27881e-05
	0.112	0.000398447	2.26655e-06	2.33968e-06	2.41093e-06	2.4749e-06	2.5293e-06	2.57613e-06	2.62202e-06	2.67751e-06	2.75475e-06	2.86413e-06	3.01071e-06	3.19201e-06	3.39814e-06	3.61393e-06	3.82206e-06	4.00614e-06	4.15368e-06	4.25887e-06	4.32583e-06	4.37208e-06	4.43214e-06	4.55893e-06	4.81991e-06	5.28658e-06	6.02688e-06	7.1252e-06	8.79516e-06	1.2058e-05	1.31974e-05	7.82465e-06	1.07312e-05	1.33969e-05	1.64253e-05	2.04317e-05	2.65867e-05	3.8064e-05	6.82514e-05	0.000363345	0.000108037	4.72363e-05	3.0409e-05	2.24958e-05	1.78379e-05	1.47145e-05	1.24406e-05	1.07019e-05	9.34153e-06
	0.114	0.000415765	9.53466e-07	9.78902e-07	1.01896e-06	1.07186e-06	1.131e-06	1.18708e-06	1.23078e-06	1.25487e-06	1.25607e-06	1.23677e-06	1.20673e-06	1.18427e-06	1.19433e-06	1.26018e-06	1.39128e-06	1.57831e-06	1.79925e-06	2.02766e-06	2.23721e-06	2.403e-06	2.50162e-06	2.51081e-06	2.40845e-06	2.17048e-06	1.76599e-06	1.15439e-06	6.6974e-07	3.06652e-06	1.18988e-05	4.38917e-06	3.12986e-06	3.56776e-06	4.76822e-06	6.47764e-06	8.83171e-06	1.24237e-05	1.92457e-05	4.02054e-05	0.000410704	3.27284e-05	1.69519e-05	1.15532e-05	8.908e-06	7.35083e-06	6.29602e-06	5.48996e-06	4.81456e-06
	0.116	0.000437609	3.48697e-06	3.59311e-06	3.71127e-06	3.83219e-06	3.9459e-06	4.04502e-06	4.12764e-06	4.19912e-06	4.27248e-06	4.36658e-06	4.50197e-06	4.69463e-06	4.95019e-06	5.26093e-06	5.60705e-06	5.96107e-06	6.2932e-06	6.57672e-06	6.79281e-06	6.93559e-06	7.01779e-06	7.07746e-06	7.18458e-06	7.44414e-06	7.99183e-06	8.99332e-06	1.07212e-05	1.41287e-05	1.06139e-05	8.88009e-06	1.31769e-05	1.6568e-05	2.01075e-05	2.42978e-05	2.98079e-05	3.79761e-05	5.21704e-05	8.41381e-05	0.000224325	0.000328738	9.51078e-05	5.58579e-05	3.9639e-05	3.06929e-05	2.49471e-05	2.09018e-05	1.78935e-05
	0.118	0.000462778	2.89858e-06	2.98979e-06	3.07586e-06	3.14828e-06	3.20419e-06	3.24826e-06	3.29298e-06	3.35648e-06	3.45772e-06	3.60975e-06	3.81397e-06	4.05837e-06	4.32033e-06	4.57205e-06	4.78629e-06	4.94152e-06	5.02665e-06	5.04621e-06	5.02606e-06	5.01886e-06	5.1046e-06	5.37769e-06	5.91852e-06	6.76987e-06	7.9481e-06	9.50309e-06	1.17064e-05	1.62652e-05	2.44457e-05	1.21798e-05	1.34571e-05	1.51948e-05	1.70707e-05	1.92994e-05	2.22817e-05	2.67534e-05	3.42582e-05	4.88785e-05	8.71787e-05	0.000403699	0.000155817	6.55232e-05	4.13437e-05	3.00093e-05	2.34153e-05	1.9146e-05	1.62252e-05
	0.12	0.000484665	4.74996e-07	4.88246e-07	5.22526e-07	5.72935e-07	6.27523e-07	6.72643e-07	6.96355e-07	6.89989e-07	6.49283e-07	5.76354e-07	4.84742e-07	4.11918e-07	4.25094e-07	5.53083e-07	7.51183e-07	9.72461e-07	1.18548e-06	1.36599e-06	1.49258e-06	1.54548e-06	1.50635e-06	1.35883e-06	1.09194e-06	7.29334e-07	6.12528e-07	1.4056e-06	3.12238e-06	7.51031e-06	1.94763e-05	4.98608e-06	1.73018e-06	1.16392e-06	2.03732e-06	2.99842e-06	3.91564e-06	4.8424e-06	5.91395e-06	7.46549e-06	1.05358e-05	2.04452e-05	0.000483941	1.90288e-05	1.00768e-05	6.97488e-06	5.28995e-06	4.14069e-06	3.26057e-06
	0.122	0.000511388	3.65481e-06	3.76681e-06	3.89354e-06	4.02019e-06	4.13118e-06	4.21576e-06	4.27256e-06	4.31233e-06	4.3579e-06	4.44008e-06	4.5886e-06	4.82049e-06	5.13151e-06	5.49581e-06	5.87288e-06	6.21712e-06	6.48661e-06	6.65058e-06	6.69673e-06	6.64004e-06	6.53426e-06	6.48381e-06	6.64456e-06	7.19309e-06	8.27491e-06	1.00168e-05	1.27554e-05	1.83891e-05	2.39449e-05	1.01946e-05	1.33525e-05	1.60327e-05	1.84478e-05	2.08814e-05	2.36342e-05	2.71541e-05	3.22153e-05	4.03339e-05	5.51236e-05	8.86747e-05	0.000227749	0.000411778	0.000108645	6.23999e-05	4.35193e-05	3.32448e-05	2.68525e-05
	0.124	0.000544378	3.62003e-06	3.73181e-06	3.83459e-06	3.91536e-06	3.97033e-06	4.00801e-06	4.04921e-06	4.12265e-06	4.25566e-06	4.46252e-06	4.73653e-06	5.05052e-06	5.36444e-06	5.63548e-06	5.82704e-06	5.91668e-06	5.90375e-06	5.81824e-06	5.72946e-06	5.74772e-06	6.00278e-06	6.59201e-06	7.53602e-06	8.78904e-06	1.02915e-05	1.20459e-05	1.43405e-05	1.95031e-05	3.61192e-05	1.80839e-05	1.70418e-05	1.74094e-05	1.80559e-05	1.89889e-05	2.0452e-05	2.28317e-05	2.66796e-05	3.28788e-05	4.32277e-05	6.25986e-05	0.000110795	0.000452513	0.000217557	8.71492e-05	5.43212e-05	3.95428e-05	3.12765e-05
	0.126	0.000575108	1.31976e-07	1.41982e-07	1.32941e-07	1.03207e-07	5.51193e-08	3.40796e-08	1.0881e-07	1.99871e-07	2.93579e-07	3.81888e-07	4.57271e-07	5.13087e-07	5.44484e-07	5.49793e-07	5.32906e-07	5.07483e-07	5.0197e-07	5.54278e-07	6.85272e-07	8.86923e-07	1.14209e-06	1.4397e-06	1.78059e-06	2.18655e-06	2.72491e-06	3.58225e-06	5.35052e-06	1.09122e-05	2.91589e-05	9.41168e-06	5.32924e-06	3.67367e-06	2.68021e-06	1.94791e-06	1.36917e-06	9.75693e-07	9.20217e-07	1.21953e-06	1.70176e-06	2.31604e-06	3.22589e-06	5.50696e-06	0.00057569	4.31285e-06	2.46854e-06	2.03698e-06	1.81439e-06
	0.128	0.00061109	3.81618e-06	3.9354e-06	4.07377e-06	4.20881e-06	4.31708e-06	4.38321e-06	4.40697e-06	4.40734e-06	4.42198e-06	4.49875e-06	4.67803e-06	4.97242e-06	5.35762e-06	5.78029e-06	6.17431e-06	6.476e-06	6.63544e-06	6.62637e-06	6.45831e-06	6.19406e-06	5.97214e-06	6.01219e-06	6.54757e-06	7.69647e-06	9.44402e-06	1.18001e-05	1.51614e-05	2.23847e-05	3.79653e-05	1.57676e-05	1.58659e-05	1.70132e-05	1.80249e-05	1.89245e-05	1.99163e-05	2.13176e-05	2.35583e-05	2.71964e-05	3.30251e-05	4.24892e-05	5.91267e-05	9.50561e-05	0.000233422	0.000519642	0.000122073	6.89366e-05	4.81666e-05
	0.13	0.000657322	4.50874e-06	4.64631e-06	4.77014e-06	4.86047e-06	4.91195e-06	4.93869e-06	4.97382e-06	5.06124e-06	5.239e-06	5.52018e-06	5.88324e-06	6.27786e-06	6.64049e-06	6.91066e-06	7.04447e-06	7.02647e-06	6.8824e-06	6.69313e-06	6.60197e-06	6.78986e-06	7.39572e-06	8.43463e-06	9.80453e-06	1.13565e-05	1.29544e-05	1.4534e-05	1.63376e-05	2.1286e-05	4.79103e-05	2.42988e-05	2.05163e-05	1.91868e-05	1.85385e-05	1.84884e-05	1.92703e-05	2.11458e-05	2.42976e-05	2.8882e-05	3.52197e-05	4.41344e-05	5.77311e-05	8.20226e-05	0.000140937	0.000515279	0.000306212	0.000118288	7.37352e-05
	0.132	0.000703927	9.2931e-07	9.53772e-07	9.40219e-07	8.91043e-07	8.29248e-07	8.00965e-07	8.56706e-07	1.00616e-06	1.21071e-06	1.41882e-06	1.58568e-06	1.67562e-06	1.66186e-06	1.52737e-06	1.26781e-06	9.0191e-07	5.40723e-07	6.54428e-07	1.24453e-06	1.95432e-06	2.67568e-06	3.34862e-06	3.92542e-06	4.37586e-06	4.71947e-06	5.14975e-06	6.5595e-06	1.33486e-05	3.98723e-05	1.39313e-05	7.8005e-06	4.72054e-06	2.45333e-06	8.12557e-07	1.74526e-06	3.40181e-06	4.98643e-06	6.45612e-06	7.83577e-06	9.22961e-06	1.09077e-05	1.35476e-05	1.91117e-05	3.65335e-05	0.000698486	4.2512e-05	2.0963e-05
	0.134	0.000757418	4.00317e-06	4.13284e-06	4.28902e-06	4.43795e-06	4.54452e-06	4.58656e-06	4.56572e-06	4.51397e-06	4.49236e-06	4.57461e-06	4.81274e-06	5.20408e-06	5.68847e-06	6.17371e-06	6.56384e-06	6.77836e-06	6.76539e-06	6.51624e-06	6.08874e-06	5.64629e-06	5.49112e-06	5.96968e-06	7.20466e-06	9.04574e-06	1.13016e-05	1.39358e-05	1.74499e-05	2.58445e-05	5.32176e-05	2.26253e-05	1.91407e-05	1.81776e-05	1.74642e-05	1.68206e-05	1.64802e-05	1.68306e-05	1.82427e-05	2.092e-05	2.49221e-05	3.03684e-05	3.77302e-05	4.83427e-05	6.58878e-05	0.000102911	0.000240173	0.000676581	0.000140662
	0.136	0.000827847	5.71533e-06	5.88888e-06	6.04252e-06	6.14565e-06	6.19019e-06	6.19891e-06	6.2243e-06	6.3336e-06	6.57942e-06	6.96914e-06	7.45506e-06	7.95102e-06	8.36059e-06	8.60221e-06	8.62917e-06	8.44835e-06	8.14144e-06	7.88359e-06	7.92752e-06	8.49857e-06	9.64383e-06	1.12096e-05	1.29491e-05	1.46108e-05	1.597e-05	1.68574e-05	1.73831e-05	2.1267e-05	6.0376e-05	3.02863e-05	2.32236e-05	1.99638e-05	1.82212e-05	1.793e-05	1.92173e-05	2.19167e-05	2.56638e-05	3.01555e-05	3.52932e-05	4.12649e-05	4.86847e-05	5.89277e-05	7.50477e-05	0.000104971	0.000178288	0.000603136	0.000441197
	0.138	0.000905327	2.07123e-06	2.12262e-06	2.11782e-06	2.06168e-06	1.99232e-06	1.97672e-06	2.07999e-06	2.31556e-06	2.63212e-06	2.94836e-06	3.18542e-06	3.28048e-06	3.19285e-06	2.91178e-06	2.47485e-06	2.01994e-06	1.87716e-06	2.35231e-06	3.27077e-06	4.33437e-06	5.34698e-06	6.16601e-06	6.67186e-06	6.76504e-06	6.39611e-06	5.76543e-06	6.55887e-06	1.60044e-05	5.28124e-05	1.76297e-05	8.39238e-06	3.43324e-06	1.44681e-06	4.16197e-06	6.88148e-06	9.19798e-06	1.10695e-05	1.2505e-05	1.35823e-05	1.44904e-05	1.55913e-05	1.74936e-05	2.11434e-05	2.81536e-05	4.25736e-05	8.29496e-05	0.000887483
	0.14	0.000995752	4.27218e-06	4.41932e-06	4.60585e-06	4.7799e-06	4.8874e-06	4.89506e-06	4.80752e-06	4.67854e-06	4.60973e-06	4.718e-06	5.0665e-06	5.61416e-06	6.23876e-06	6.79407e-06	7.14919e-06	7.20805e-06	6.92514e-06	6.33115e-06	5.58815e-06	5.08685e-06	5.40528e-06	6.77242e-06	8.86343e-06	1.12851e-05	1.37896e-05	1.6347e-05	1.96436e-05	2.95195e-05	7.22832e-05	3.03209e-05	2.24219e-05	1.87474e-05	1.59487e-05	1.37713e-05	1.27102e-05	1.33227e-05	1.55536e-05	1.88338e-05	2.26428e-05	2.67212e-05	3.10889e-05	3.61021e-05	4.2638e-05	5.25747e-05	7.0279e-05	0.000109189	0.000249344
	0.142	0.00112	7.59906e-06	7.83056e-06	8.03302e-06	8.15668e-06	8.18819e-06	8.16523e-06	8.17413e-06	8.3221e-06	8.68393e-06	9.25197e-06	9.93007e-06	1.0572e-05	1.10309e-05	1.1198e-05	1.10341e-05	1.06011e-05	1.0098e-05	9.87186e-06	1.03083e-05	1.15713e-05	1.34726e-05	1.5628e-05	1.76298e-05	1.91029e-05	1.96988e-05	1.90763e-05	1.7083e-05	1.95662e-05	7.63661e-05	3.60409e-05	2.46679e-05	1.94277e-05	1.76799e-05	1.90825e-05	2.26053e-05	2.70484e-05	3.16466e-05	3.60375e-05	4.01612e-05	4.42386e-05	4.88037e-05	5.47656e-05	6.35146e-05	7.72273e-05	9.99523e-05	0.000141754	0.00024007
	0.144	0.00127	3.96109e-06	4.05727e-06	4.06573e-06	3.99324e-06	3.90313e-06	3.9027e-06	4.09017e-06	4.48017e-06	4.98554e-06	5.46887e-06	5.79656e-06	5.86775e-06	5.63189e-06	5.11188e-06	4.45183e-06	3.99979e-06	4.24592e-06	5.30843e-06	6.81774e-06	8.36936e-06	9.65497e-06	1.04259e-05	1.04666e-05	9.58292e-06	7.61179e-06	4.7849e-06	6.5521e-06	2.31298e-05	7.35187e-05	2.05629e-05	6.18766e-06	1.79998e-06	7.62107e-06	1.21301e-05	1.5534e-05	1.78943e-05	1.92813e-05	1.98544e-05	1.99284e-05	2.00316e-05	2.08984e-05	2.32877e-05	2.77233e-05	3.45565e-05	4.45077e-05	5.98014e-05	8.77443e-05
	0.146	0.00145	4.77288e-06	4.95491e-06	5.20212e-06	5.4283e-06	5.54355e-06	5.4933e-06	5.28676e-06	5.01924e-06	4.87552e-06	5.05958e-06	5.63724e-06	6.47068e-06	7.32491e-06	7.974e-06	8.24061e-06	8.01098e-06	7.25655e-06	6.09076e-06	4.94007e-06	4.81049e-06	6.4096e-06	9.08277e-06	1.20845e-05	1.49765e-05	1.75052e-05	1.97036e-05	2.28089e-05	3.67347e-05	0.000103958	4.09137e-05	2.62495e-05	1.85619e-05	1.28408e-05	9.1897e-06	9.38926e-06	1.27782e-05	1.70305e-05	2.1041e-05	2.44025e-05	2.70189e-05	2.90432e-05	3.09142e-05	3.34112e-05	3.76594e-05	4.50996e-05	5.7774e-05	7.99746e-05
	0.148	0.00172	1.12993e-05	1.16478e-05	1.19503e-05	1.2116e-05	1.21196e-05	1.203e-05	1.20054e-05	1.22369e-05	1.2841e-05	1.37703e-05	1.48234e-05	1.57331e-05	1.62573e-05	1.62455e-05	1.56936e-05	1.48065e-05	1.40588e-05	1.41313e-05	1.55126e-05	1.80611e-05	2.11534e-05	2.4073e-05	2.61709e-05	2.68681e-05	2.56042e-05	2.17173e-05	1.45125e-05	2.05028e-05	0.000107126	4.29047e-05	2.42534e-05	1.81123e-05	2.08014e-05	2.74073e-05	3.44321e-05	4.05856e-05	4.54229e-05	4.89217e-05	5.14168e-05	5.36099e-05	5.6538e-05	6.14099e-05	6.93364e-05	8.12094e-05	9.8029e-05	0.000121823	0.000157703
	0.15	0.00211	8.08493e-06	8.27931e-06	8.31372e-06	8.19675e-06	8.04919e-06	8.07437e-06	8.45021e-06	9.18979e-06	1.01136e-05	1.09506e-05	1.14453e-05	1.14218e-05	1.08285e-05	9.79943e-06	8.7603e-06	8.48304e-06	9.6081e-06	1.18971e-05	1.45924e-05	1.69973e-05	1.85609e-05	1.88345e-05	1.74416e-05	1.40433e-05	8.25539e-06	1.12713e-06	1.51603e-05	4.68897e-05	0.000123999	2.66829e-05	7.66715e-06	1.55343e-05	2.3714e-05	2.9381e-05	3.26858e-05	3.38734e-05	3.33587e-05	3.18608e-05	3.05116e-05	3.07466e-05	3.36649e-05	3.93347e-05	4.70752e-05	5.62464e-05	6.67491e-05	7.93876e-05	9.65474e-05
	0.152	0.0027	6.1483e-06	6.42823e-06	6.84422e-06	7.21817e-06	7.36668e-06	7.17879e-06	6.66947e-06	6.03907e-06	5.71759e-06	6.16798e-06	7.39113e-06	8.94036e-06	1.03296e-05	1.11802e-05	1.12233e-05	1.03041e-05	8.41747e-06	5.86212e-06	4.14374e-06	6.2968e-06	1.06966e-05	1.54846e-05	1.9928e-05	2.35605e-05	2.61493e-05	2.8165e-05	3.32213e-05	6.26383e-05	0.000188115	6.63146e-05	3.60045e-05	1.96759e-05	7.25294e-06	4.36462e-06	1.32427e-05	2.07494e-05	2.63946e-05	2.99998e-05	3.15755e-05	3.14055e-05	3.01764e-05	2.91291e-05	2.99729e-05	3.40812e-05	4.16416e-05	5.21784e-05	6.56959e-05
	0.154	0.00377	2.33063e-05	2.40418e-05	2.46786e-05	2.49859e-05	2.48957e-05	2.45817e-05	2.44475e-05	2.49675e-05	2.63868e-05	2.85063e-05	3.07656e-05	3.25045e-05	3.31869e-05	3.25539e-05	3.07649e-05	2.85714e-05	2.74162e-05	2.88902e-05	3.33494e-05	3.95662e-05	4.57979e-05	5.04632e-05	5.2229e-05	4.99389e-05	4.24545e-05	2.81892e-05	5.13089e-06	5.58794e-05	0.000219581	6.16276e-05	1.97215e-05	2.76443e-05	4.77501e-05	6.45238e-05	7.68537e-05	8.46354e-05	8.82759e-05	8.88296e-05	8.81347e-05	8.87294e-05	9.31987e-05	0.000103018	0.000118008	0.000137072	0.000159381	0.000185282	0.000217157
	0.156	0.00617	2.71534e-05	2.78048e-05	2.79515e-05	2.76042e-05	2.71579e-05	2.7283e-05	2.85441e-05	3.09356e-05	3.38155e-05	3.62638e-05	3.74557e-05	3.68925e-05	3.45827e-05	3.12904e-05	2.88416e-05	2.97262e-05	3.48593e-05	4.25185e-05	5.02263e-05	5.58991e-05	5.79127e-05	5.50268e-05	4.636e-05	3.14483e-05	1.2314e-05	2.71875e-05	7.35931e-05	0.000172383	0.000386506	8.33411e-05	6.13865e-05	8.06623e-05	9.56103e-05	0.000102737	0.000102623	9.68494e-05	8.81567e-05	8.08462e-05	8.01247e-05	8.87575e-05	0.000104689	0.000123841	0.000143073	0.00016092	0.000177672	0.00019557	0.000219073
	0.158	0.01405	1.83002e-05	1.94884e-05	2.14546e-05	2.3188e-05	2.37078e-05	2.24137e-05	1.928e-05	1.52705e-05	1.33832e-05	1.70026e-05	2.41659e-05	3.15975e-05	3.72778e-05	3.98434e-05	3.83545e-05	3.2297e-05	2.16283e-05	6.82636e-06	1.13239e-05	3.1245e-05	5.13933e-05	6.99612e-05	8.52913e-05	9.63774e-05	0.000104171	0.000115793	0.000158289	0.000340469	0.000977762	0.000310126	0.000152429	8.00276e-05	4.93503e-05	5.96899e-05	8.14016e-05	9.79864e-05	0.000105672	0.000103765	9.30177e-05	7.57292e-05	5.72114e-05	4.95391e-05	6.33205e-05	8.93815e-05	0.000117382	0.000142764	0.000164112
	0.16	0.01248	7.11583e-05	7.34852e-05	7.55065e-05	7.63464e-05	7.57299e-05	7.43055e-05	7.361e-05	7.5402e-05	8.04175e-05	8.76219e-05	9.47705e-05	9.94948e-05	0.00010009	9.60371e-05	8.857e-05	8.14016e-05	8.05584e-05	9.02883e-05	0.000108313	0.000128506	0.000144948	0.000152854	0.000148416	0.000128562	9.04967e-05	3.14495e-05	7.13411e-05	0.000275062	0.00074089	0.000134914	4.69801e-05	0.000130981	0.000190119	0.000227502	0.000245763	0.000247672	0.000237775	0.000223438	0.000214888	0.000221926	0.000247405	0.000285869	0.000329345	0.000372006	0.000411671	0.000450272	0.000494176
	0.162	0.00573	2.7701e-05	2.83684e-05	2.8537e-05	2.81966e-05	2.77508e-05	2.78954e-05	2.91968e-05	3.15992e-05	3.4385e-05	3.65829e-05	3.73735e-05	3.63471e-05	3.37208e-05	3.06243e-05	2.92545e-05	3.17458e-05	3.78508e-05	4.52772e-05	5.16065e-05	5.49325e-05	5.38653e-05	4.75429e-05	3.58351e-05	2.10098e-05	2.18051e-05	5.01382e-05	9.56786e-05	0.000190334	0.000396952	0.000110307	9.30325e-05	9.99481e-05	0.000102603	9.85342e-05	8.89555e-05	7.68394e-05	6.72182e-05	6.61993e-05	7.56206e-05	9.104e-05	0.000107241	0.000121032	0.000131159	0.000138058	0.00014381	0.000151912	0.000166417
	0.164	0.00358	1.32717e-06	1.59287e-06	2.03866e-06	2.41096e-06	2.53647e-06	2.31711e-06	1.72378e-06	8.34475e-07	7.52119e-07	2.04078e-06	3.41034e-06	4.60261e-06	5.44001e-06	5.7921e-06	5.60938e-06	4.9935e-06	4.36156e-06	4.58561e-06	6.16125e-06	8.58481e-06	1.12784e-05	1.39022e-05	1.6345e-05	1.88425e-05	2.23026e-05	2.90158e-05	4.48941e-05	9.54793e-05	0.000256349	7.93017e-05	4.21447e-05	2.82958e-05	2.24196e-05	2.02461e-05	1.93682e-05	1.8362e-05	1.65685e-05	1.38168e-05	1.02597e-05	6.4067e-06	3.98744e-06	5.85374e-06	9.23151e-06	1.20908e-05	1.38288e-05	1.41789e-05	1.30772e-05
	0.166	0.0026	1.33319e-05	1.37907e-05	1.41933e-05	1.43333e-05	1.41412e-05	1.37666e-05	1.3573e-05	1.39668e-05	1.50748e-05	1.65917e-05	1.79749e-05	1.87109e-05	1.84779e-05	1.72579e-05	1.5487e-05	1.42393e-05	1.49226e-05	1.7844e-05	2.18361e-05	2.54901e-05	2.7687e-05	2.7584e-05	2.45719e-05	1.82621e-05	8.70476e-06	8.57954e-06	2.96531e-05	7.41354e-05	0.00016832	3.57148e-05	2.82924e-05	3.76004e-05	4.39463e-05	4.61708e-05	4.4742e-05	4.06685e-05	3.56699e-05	3.2358e-05	3.32904e-05	3.85217e-05	4.57744e-05	5.28477e-05	5.84849e-05	6.23279e-05	6.48503e-05	6.73071e-05	7.14832e-05
	0.168	0.00204	1.04763e-05	1.07316e-05	1.08e-05	1.06686e-05	1.04933e-05	1.05489e-05	1.10524e-05	1.1962e-05	1.29756e-05	1.37071e-05	1.38537e-05	1.33028e-05	1.22283e-05	1.12026e-05	1.11395e-05	1.25899e-05	1.50725e-05	1.76156e-05	1.93576e-05	1.96674e-05	1.81547e-05	1.47393e-05	1.00447e-05	7.93757e-06	1.43525e-05	2.56918e-05	4.16436e-05	7.47855e-05	0.000156068	5.27096e-05	4.26904e-05	4.02477e-05	3.67682e-05	3.15906e-05	2.56577e-05	2.10959e-05	2.07278e-05	2.48228e-05	3.06859e-05	3.60835e-05	3.99276e-05	4.19254e-05	4.24377e-05	4.24453e-05	4.33793e-05	4.65564e-05	5.24431e-05
	0.17	0.00167	8.60292e-07	8.13439e-07	6.27362e-07	4.05257e-07	5.39407e-07	9.83715e-07	1.44518e-06	1.79664e-06	1.95527e-06	1.86894e-06	1.52741e-06	1.00404e-06	7.36517e-07	1.3611e-06	2.28507e-06	3.16035e-06	3.83052e-06	4.19497e-06	4.22025e-06	3.99582e-06	3.84416e-06	4.33917e-06	5.8284e-06	8.19772e-06	1.13844e-05	1.58699e-05	2.39022e-05	4.75867e-05	0.000124292	4.00869e-05	2.29493e-05	1.58666e-05	1.14115e-05	8.14118e-06	6.00794e-06	5.38229e-06	5.95952e-06	6.78954e-06	7.23996e-06	7.04856e-06	6.1533e-06	4.6147e-06	2.58327e-06	4.04701e-07	2.18208e-06	4.35189e-06	6.09631e-06
	0.172	0.00141	6.35289e-06	6.58769e-06	6.79734e-06	6.85618e-06	6.71873e-06	6.47336e-06	6.34341e-06	6.57323e-06	7.21013e-06	8.0331e-06	8.71162e-06	8.96574e-06	8.6472e-06	7.80383e-06	6.78985e-06	6.37823e-06	7.28316e-06	9.19519e-06	1.12565e-05	1.27567e-05	1.31852e-05	1.21871e-05	9.5565e-06	5.29854e-06	2.61433e-06	1.01651e-05	2.203e-05	4.63986e-05	0.000101204	2.83615e-05	2.26395e-05	2.36066e-05	2.35898e-05	2.1811e-05	1.85967e-05	1.48377e-05	1.2214e-05	1.26882e-05	1.58596e-05	1.96927e-05	2.28605e-05	2.47963e-05	2.54452e-05	2.52058e-05	2.49105e-05	2.56198e-05	2.80599e-05
	0.174	0.00123	6.53405e-06	6.69623e-06	6.74105e-06	6.65375e-06	6.53518e-06	6.56824e-06	6.89298e-06	7.46899e-06	8.08376e-06	8.48167e-06	8.47863e-06	8.03585e-06	7.32954e-06	6.81426e-06	7.07223e-06	8.23545e-06	9.80881e-06	1.11612e-05	1.1797e-05	1.13924e-05	9.82565e-06	7.32156e-06	5.25304e-06	7.13031e-06	1.2384e-05	1.90888e-05	2.77317e-05	4.628e-05	0.000101031	3.80115e-05	2.86543e-05	2.40989e-05	1.94945e-05	1.46938e-05	1.10038e-05	1.07187e-05	1.37377e-05	1.75544e-05	2.06558e-05	2.24615e-05	2.29092e-05	2.23634e-05	2.1603e-05	2.16606e-05	2.328e-05	2.63687e-05	3.02132e-05
	0.176	0.00109	1.43532e-06	1.41426e-06	1.29764e-06	1.17554e-06	1.21951e-06	1.49526e-06	1.86428e-06	2.15684e-06	2.25139e-06	2.07714e-06	1.61893e-06	9.54433e-07	6.57521e-07	1.44817e-06	2.41805e-06	3.2281e-06	3.70956e-06	3.74095e-06	3.25611e-06	2.28132e-06	1.21998e-06	2.03617e-06	4.15079e-06	6.54803e-06	9.0596e-06	1.19057e-05	1.6518e-05	3.11656e-05	8.29552e-05	2.78601e-05	1.57784e-05	9.93324e-06	5.78913e-06	3.07431e-06	3.33609e-06	5.12652e-06	6.55669e-06	7.20262e-06	6.97888e-06	5.94701e-06	4.30773e-06	2.55925e-06	2.33251e-06	4.05262e-06	5.94139e-06	7.37803e-06	8.14494e-06
	0.178	0.000969824	3.6748e-06	3.8247e-06	3.96207e-06	3.99183e-06	3.87689e-06	3.68152e-06	3.57717e-06	3.74841e-06	4.20631e-06	4.75835e-06	5.16116e-06	5.23098e-06	4.88926e-06	4.21142e-06	3.53694e-06	3.53436e-06	4.49502e-06	5.86962e-06	7.06529e-06	7.68055e-06	7.44338e-06	6.18983e-06	3.87349e-06	9.86242e-07	4.24446e-06	9.77257e-06	1.73822e-05	3.34204e-05	7.45497e-05	2.42857e-05	1.80461e-05	1.61599e-05	1.40368e-05	1.11568e-05	7.86065e-06	5.29215e-06	5.62737e-06	8.18054e-06	1.07868e-05	1.26019e-05	1.33672e-05	1.31389e-05	1.22784e-05	1.14816e-05	1.16025e-05	1.30165e-05	1.52827e-05
	0.18	0.000881394	4.70842e-06	4.82842e-06	4.8621e-06	4.79303e-06	4.69756e-06	4.71896e-06	4.96383e-06	5.39067e-06	5.8252e-06	6.07041e-06	5.99799e-06	5.60759e-06	5.08485e-06	4.83081e-06	5.23551e-06	6.21714e-06	7.3143e-06	8.07424e-06	8.17799e-06	7.46006e-06	5.96747e-06	4.25217e-06	4.28168e-06	7.06306e-06	1.09303e-05	1.51143e-05	2.00431e-05	3.16047e-05	7.43423e-05	2.92751e-05	2.02076e-05	1.49735e-05	1.03245e-05	6.66995e-06	6.22832e-06	8.85913e-06	1.18324e-05	1.3987e-05	1.49846e-05	1.4864e-05	1.39904e-05	1.30667e-05	1.29732e-05	1.4176e-05	1.63076e-05	1.8631e-05	2.05802e-05
	0.182	0.000804056	1.64641e-06	1.64216e-06	1.56168e-06	1.4756e-06	1.50968e-06	1.72119e-06	2.01748e-06	2.25101e-06	2.30541e-06	2.12084e-06	1.7152e-06	1.26027e-06	1.24725e-06	1.86234e-06	2.63076e-06	3.23201e-06	3.4831e-06	3.26937e-06	2.53934e-06	1.30999e-06	3.50806e-07	2.25986e-06	4.26316e-06	6.15893e-06	7.81186e-06	9.3305e-06	1.18223e-05	2.19082e-05	6.14348e-05	2.06778e-05	1.07699e-05	5.57953e-06	2.33025e-06	2.83492e-06	4.83359e-06	6.24568e-06	6.80393e-06	6.49451e-06	5.43982e-06	3.93374e-06	2.69463e-06	3.05478e-06	4.58626e-06	6.09581e-06	7.11473e-06	7.48609e-06	7.24936e-06
	0.184	0.000736972	2.24644e-06	2.35166e-06	2.45154e-06	2.4674e-06	2.3661e-06	2.19784e-06	2.10797e-06	2.25197e-06	2.61466e-06	3.01676e-06	3.2689e-06	3.24416e-06	2.90156e-06	2.32935e-06	1.87967e-06	2.1575e-06	3.06599e-06	4.03982e-06	4.71247e-06	4.85319e-06	4.31634e-06	3.03747e-06	1.03843e-06	1.64192e-06	4.84194e-06	8.6165e-06	1.36429e-05	2.49727e-05	5.86399e-05	2.03307e-05	1.38526e-05	1.08456e-05	8.0345e-06	5.02934e-06	2.22167e-06	2.30607e-06	4.63589e-06	6.58007e-06	7.73103e-06	7.99604e-06	7.46413e-06	6.44273e-06	5.55047e-06	5.60157e-06	6.74103e-06	8.28742e-06	9.62139e-06
	0.186	0.000684794	3.60716e-06	3.70244e-06	3.72939e-06	3.66999e-06	3.58645e-06	3.60017e-06	3.79903e-06	4.1396e-06	4.46858e-06	4.62353e-06	4.51072e-06	4.15611e-06	3.75649e-06	3.67505e-06	4.15166e-06	4.98014e-06	5.75305e-06	6.13652e-06	5.9246e-06	5.06318e-06	3.76126e-06	2.98918e-06	4.27395e-06	6.79713e-06	9.49084e-06	1.19519e-05	1.45115e-05	2.19877e-05	5.70956e-05	2.23843e-05	1.37816e-05	8.54374e-06	4.47968e-06	3.52352e-06	6.04407e-06	8.60209e-06	1.02774e-05	1.08833e-05	1.05102e-05	9.51417e-06	8.55898e-06	8.46315e-06	9.51573e-06	1.11721e-05	1.27346e-05	1.37845e-05	1.42245e-05
	0.188	0.000637659	1.71207e-06	1.71747e-06	1.65762e-06	1.5903e-06	1.61957e-06	1.79576e-06	2.04472e-06	2.23552e-06	2.26203e-06	2.07834e-06	1.72981e-06	1.42603e-06	1.54151e-06	2.08731e-06	2.70552e-06	3.12701e-06	3.18866e-06	2.80407e-06	1.97138e-06	8.92325e-07	1.27161e-06	2.86564e-06	4.4627e-06	5.77273e-06	6.6252e-06	7.08158e-06	8.19303e-06	1.59227e-05	4.75196e-05	1.52082e-05	6.77093e-06	2.64537e-06	2.61797e-06	4.53907e-06	5.8783e-06	6.35883e-06	5.99425e-06	4.93794e-06	3.53056e-06	2.57399e-06	3.14661e-06	4.53682e-06	5.77294e-06	6.48777e-06	6.58537e-06	6.16838e-06	5.56582e-06
	0.19	0.00059392	1.35715e-06	1.43486e-06	1.51199e-06	1.52064e-06	1.42984e-06	1.27886e-06	1.1984e-06	1.33034e-06	1.63265e-06	1.93468e-06	2.09085e-06	2.0144e-06	1.68522e-06	1.19093e-06	9.28926e-07	1.41143e-06	2.17999e-06	2.82969e-06	3.15897e-06	3.03959e-06	2.40496e-06	1.26334e-06	5.28366e-07	2.42287e-06	4.65423e-06	7.15211e-06	1.04949e-05	1.89603e-05	4.73186e-05	1.64806e-05	1.01901e-05	6.94029e-06	4.18361e-06	1.58338e-06	8.85935e-07	2.85532e-06	4.28509e-06	5.03235e-06	5.06184e-06	4.44804e-06	3.41395e-06	2.4832e-06	2.58628e-06	3.64652e-06	4.77882e-06	5.54329e-06	5.79018e-06
	0.192	0.000559332	2.84308e-06	2.92174e-06	2.94413e-06	2.89068e-06	2.81413e-06	2.82219e-06	2.99077e-06	3.27408e-06	3.53208e-06	3.62623e-06	3.48767e-06	3.16291e-06	2.85992e-06	2.90509e-06	3.40761e-06	4.09411e-06	4.61923e-06	4.73788e-06	4.32815e-06	3.43173e-06	2.46087e-06	2.6642e-06	4.30323e-06	6.27941e-06	7.99721e-06	9.18518e-06	1.01475e-05	1.53004e-05	4.45979e-05	1.65418e-05	8.61463e-06	3.7571e-06	1.53139e-06	4.15888e-06	6.51124e-06	7.92699e-06	8.33401e-06	7.8477e-06	6.80307e-06	5.83359e-06	5.75306e-06	6.73377e-06	8.10026e-06	9.21414e-06	9.77246e-06	9.7662e-06	9.45289e-06
	0.194	0.000527999	1.70333e-06	1.71455e-06	1.66768e-06	1.61136e-06	1.63674e-06	1.78944e-06	2.00484e-06	2.16341e-06	2.16888e-06	1.98857e-06	1.68948e-06	1.49476e-06	1.68439e-06	2.17993e-06	2.67694e-06	2.94758e-06	2.8582e-06	2.36287e-06	1.54839e-06	1.02862e-06	1.92175e-06	3.26493e-06	4.44959e-06	5.2025e-06	5.35642e-06	4.9879e-06	5.38645e-06	1.23183e-05	3.78569e-05	1.09065e-05	4.03358e-06	2.66083e-06	4.25626e-06	5.52359e-06	5.95962e-06	5.57051e-06	4.52001e-06	3.16302e-06	2.33045e-06	2.98103e-06	4.26163e-06	5.30425e-06	5.80886e-06	5.72691e-06	5.20908e-06	4.63567e-06	4.55654e-06
	0.196	0.000497194	7.54109e-07	8.13359e-07	8.75213e-07	8.80559e-07	8.00043e-07	6.61079e-07	5.863e-07	7.18991e-07	9.76598e-07	1.20136e-06	1.29215e-06	1.19392e-06	8.9547e-07	4.57388e-07	4.11644e-07	9.86381e-07	1.55173e-06	1.94186e-06	2.0557e-06	1.83419e-06	1.28631e-06	6.92204e-07	1.28709e-06	2.58653e-06	4.04383e-06	5.64715e-06	7.96957e-06	1.47986e-05	3.88594e-05	1.30819e-05	7.34949e-06	4.45487e-06	2.41224e-06	1.48659e-06	2.14335e-06	2.98247e-06	3.41401e-06	3.33152e-06	2.76268e-06	1.82489e-06	7.98734e-07	9.89609e-07	2.00184e-06	2.80717e-06	3.22098e-06	3.19236e-06	2.77565e-06
	0.198	0.000472362	2.26646e-06	2.33296e-06	2.35206e-06	2.30269e-06	2.23061e-06	2.23426e-06	2.38128e-06	2.62313e-06	2.82916e-06	2.8792e-06	2.72389e-06	2.42687e-06	2.20666e-06	2.34743e-06	2.8431e-06	3.39521e-06	3.72154e-06	3.6475e-06	3.11968e-06	2.27791e-06	1.8014e-06	2.66307e-06	4.16628e-06	5.56351e-06	6.47951e-06	6.72606e-06	6.69404e-06	1.09942e-05	3.54152e-05	1.17259e-05	4.64266e-06	3.60459e-07	2.82256e-06	5.05379e-06	6.32315e-06	6.63523e-06	6.11103e-06	5.05047e-06	4.046e-06	3.9548e-06	4.89153e-06	6.06432e-06	6.89462e-06	7.16556e-06	6.92422e-06	6.45996e-06	6.25102e-06
	0.2	0.000450266	1.65076e-06	1.66558e-06	1.62743e-06	1.57797e-06	1.59971e-06	1.73508e-06	1.92497e-06	2.05806e-06	2.04682e-06	1.87076e-06	1.61447e-06	1.50303e-06	1.73786e-06	2.18603e-06	2.57766e-06	2.72005e-06	2.51303e-06	1.96172e-06	1.29048e-06	1.35319e-06	2.34166e-06	3.42965e-06	4.21612e-06	4.46353e-06	4.03321e-06	3.08261e-06	3.66288e-06	1.07013e-05	3.13229e-05	8.01584e-06	3.50411e-06	4.11286e-06	5.23624e-06	5.64146e-06	5.24849e-06	4.20767e-06	2.86062e-06	2.03138e-06	2.69043e-06	3.89268e-06	4.80464e-06	5.17035e-06	4.97498e-06	4.40331e-06	3.87345e-06	3.91907e-06	4.62174e-06
	0.202	0.000427467	3.24817e-07	3.7126e-07	4.21628e-07	4.27353e-07	3.6253e-07	2.34482e-07	1.57669e-07	3.18603e-07	5.2634e-07	6.78429e-07	7.26258e-07	6.43492e-07	4.30098e-07	1.488e-07	3.44784e-07	7.3304e-07	1.06178e-06	1.25828e-06	1.2784e-06	1.12704e-06	9.25527e-07	1.02064e-06	1.57587e-06	2.3627e-06	3.25023e-06	4.31913e-06	6.18726e-06	1.21949e-05	3.26686e-05	1.04936e-05	5.60826e-06	3.47968e-06	2.42524e-06	2.17839e-06	2.32461e-06	2.42137e-06	2.27502e-06	1.85588e-06	1.22593e-06	5.5938e-07	6.06126e-07	1.19128e-06	1.63209e-06	1.80215e-06	1.66971e-06	1.26038e-06	6.57875e-07
	0.204	0.000408567	1.80749e-06	1.8646e-06	1.88126e-06	1.83498e-06	1.76594e-06	1.76607e-06	1.89692e-06	2.10692e-06	2.27268e-06	2.28932e-06	2.12352e-06	1.8537e-06	1.70785e-06	1.91927e-06	2.38387e-06	2.80969e-06	2.97451e-06	2.76149e-06	2.17685e-06	1.48172e-06	1.58579e-06	2.66231e-06	3.85406e-06	4.7185e-06	4.99763e-06	4.59311e-06	4.19033e-06	8.87693e-06	2.90218e-05	8.20512e-06	2.41555e-06	2.12103e-06	4.03549e-06	5.19017e-06	5.46145e-06	4.94571e-06	3.89253e-06	2.82211e-06	2.66903e-06	3.57631e-06	4.61734e-06	5.26596e-06	5.36763e-06	5.00075e-06	4.46992e-06	4.26592e-06	4.70004e-06
	0.206	0.000392273	1.57016e-06	1.58718e-06	1.55521e-06	1.51016e-06	1.5284e-06	1.65013e-06	1.81966e-06	1.93182e-06	1.90691e-06	1.73564e-06	1.51734e-06	1.47195e-06	1.73305e-06	2.13282e-06	2.4295e-06	2.46272e-06	2.16867e-06	1.61575e-06	1.19963e-06	1.64529e-06	2.57353e-06	3.39437e-06	3.80527e-06	3.61235e-06	2.7206e-06	1.51821e-06	3.39567e-06	1.0352e-05	2.72736e-05	6.89025e-06	4.51121e-06	5.11187e-06	5.43579e-06	5.03969e-06	4.00936e-06	2.64462e-06	1.71504e-06	2.32927e-06	3.48374e-06	4.31657e-06	4.59873e-06	4.33687e-06	3.73675e-06	3.24377e-06	3.37581e-06	4.08333e-06	4.86382e-06
	0.208	0.000374834	2.56435e-08	5.95065e-08	8.97122e-08	1.11656e-07	1.26448e-07	1.41731e-07	1.67444e-07	2.06395e-07	2.52115e-07	2.95562e-07	3.31125e-07	3.59815e-07	3.89784e-07	4.323e-07	4.93763e-07	5.7117e-07	6.56083e-07	7.42273e-07	8.31631e-07	9.36334e-07	1.07608e-06	1.27186e-06	1.54358e-06	1.92013e-06	2.469e-06	3.37153e-06	5.19854e-06	1.0735e-05	2.83381e-05	8.89581e-06	4.91909e-06	3.40519e-06	2.62607e-06	2.16338e-06	1.85577e-06	1.6239e-06	1.43026e-06	1.26493e-06	1.13364e-06	1.04314e-06	9.88001e-07	9.49023e-07	9.04569e-07	8.43239e-07	7.69532e-07	7.01826e-07	6.61462e-07
	0.21	0.00035981	1.42939e-06	1.47896e-06	1.4938e-06	1.45006e-06	1.38325e-06	1.38052e-06	1.49889e-06	1.6833e-06	1.81661e-06	1.8074e-06	1.63584e-06	1.39326e-06	1.31594e-06	1.57569e-06	1.99175e-06	2.30117e-06	2.33611e-06	2.02755e-06	1.43702e-06	1.00086e-06	1.56446e-06	2.56182e-06	3.40439e-06	3.81393e-06	3.62018e-06	2.85814e-06	2.91056e-06	8.33902e-06	2.49677e-05	6.32373e-06	2.77027e-06	3.4771e-06	4.41133e-06	4.64686e-06	4.16527e-06	3.14621e-06	1.99225e-06	1.69377e-06	2.58405e-06	3.53775e-06	4.07314e-06	4.08091e-06	3.65104e-06	3.08692e-06	2.89952e-06	3.35489e-06	4.08633e-06
	0.212	0.000347338	1.47088e-06	1.48921e-06	1.46177e-06	1.41961e-06	1.43448e-06	1.545e-06	1.69769e-06	1.79217e-06	1.75589e-06	1.58994e-06	1.40612e-06	1.41417e-06	1.68768e-06	2.03737e-06	2.24751e-06	2.18899e-06	1.83733e-06	1.33893e-06	1.22797e-06	1.85181e-06	2.6482e-06	3.19887e-06	3.26819e-06	2.71197e-06	1.48669e-06	1.00059e-06	4.01334e-06	1.03971e-05	2.4949e-05	7.10769e-06	5.45296e-06	5.4169e-06	4.96487e-06	3.9341e-06	2.53783e-06	1.41954e-06	1.92096e-06	3.0569e-06	3.85417e-06	4.09744e-06	3.80422e-06	3.18836e-06	2.7131e-06	2.89448e-06	3.58729e-06	4.26326e-06	4.60906e-06
	0.214	0.000333699	2.24376e-07	1.9967e-07	1.56565e-07	1.71363e-07	2.61577e-07	3.52281e-07	3.92918e-07	3.56801e-07	2.37031e-07	4.7326e-08	1.83277e-07	4.07883e-07	5.79502e-07	6.56147e-07	6.13711e-07	4.62197e-07	3.09876e-07	4.48271e-07	7.70009e-07	1.07003e-06	1.26356e-06	1.32173e-06	1.29953e-06	1.40025e-06	1.90071e-06	2.93332e-06	4.81691e-06	9.86282e-06	2.53469e-05	8.10552e-06	4.73426e-06	3.34138e-06	2.38929e-06	1.64724e-06	1.23066e-06	1.25269e-06	1.4522e-06	1.5466e-06	1.43239e-06	1.1116e-06	6.58517e-07	3.35058e-07	6.2932e-07	9.9988e-07	1.20115e-06	1.17825e-06	9.33724e-07
	0.216	0.000321366	1.11103e-06	1.15438e-06	1.16788e-06	1.12642e-06	1.0613e-06	1.05628e-06	1.16486e-06	1.32797e-06	1.43439e-06	1.40515e-06	1.23156e-06	1.01632e-06	1.00306e-06	1.29017e-06	1.64601e-06	1.85102e-06	1.78473e-06	1.41708e-06	8.66572e-07	8.05714e-07	1.55653e-06	2.35229e-06	2.86653e-06	2.91654e-06	2.4201e-06	1.68326e-06	2.88187e-06	8.38934e-06	2.25684e-05	5.93138e-06	3.73831e-06	4.00207e-06	4.11664e-06	3.6643e-06	2.70755e-06	1.50006e-06	9.19513e-07	1.80769e-06	2.70502e-06	3.1739e-06	3.13949e-06	2.68748e-06	2.09942e-06	1.91514e-06	2.38811e-06	3.03935e-06	3.46493e-06
	0.218	0.000311493	1.35907e-06	1.37809e-06	1.35409e-06	1.31385e-06	1.32548e-06	1.42653e-06	1.56491e-06	1.64418e-06	1.59836e-06	1.43826e-06	1.28629e-06	1.33778e-06	1.61293e-06	1.91129e-06	2.04278e-06	1.90929e-06	1.52908e-06	1.14094e-06	1.30408e-06	1.96393e-06	2.5922e-06	2.88193e-06	2.65532e-06	1.82237e-06	3.92558e-07	1.7468e-06	4.65686e-06	1.02709e-05	2.34869e-05	7.6552e-06	5.83791e-06	5.08762e-06	4.00202e-06	2.5648e-06	1.20806e-06	1.47413e-06	2.61951e-06	3.41893e-06	3.66093e-06	3.36516e-06	2.74079e-06	2.25747e-06	2.45424e-06	3.12526e-06	3.72129e-06	3.96366e-06	3.81886e-06
	0.22	0.000300659	3.94986e-07	3.75105e-07	3.38026e-07	3.45261e-07	4.25002e-07	5.18281e-07	5.57597e-07	5.05303e-07	3.61815e-07	2.15138e-07	3.31537e-07	5.72401e-07	7.5338e-07	8.01504e-07	6.81814e-07	3.95473e-07	2.87398e-08	4.93425e-07	9.32062e-07	1.24141e-06	1.34376e-06	1.20857e-06	9.28613e-07	9.70294e-07	1.71632e-06	2.90316e-06	4.67742e-06	9.10695e-06	2.31009e-05	7.66265e-06	4.49705e-06	2.94592e-06	1.77698e-06	1.03712e-06	1.15069e-06	1.58706e-06	1.81555e-06	1.7177e-06	1.30947e-06	6.75916e-07	6.12198e-08	7.48496e-07	1.26804e-06	1.52369e-06	1.47714e-06	1.15665e-06	6.84313e-07
	0.222	0.000290301	8.39426e-07	8.7753e-07	8.90057e-07	8.50818e-07	7.87062e-07	7.80223e-07	8.81171e-07	1.02595e-06	1.10965e-06	1.06523e-06	8.92707e-07	7.04662e-07	7.51888e-07	1.04618e-06	1.33524e-06	1.44995e-06	1.30941e-06	9.13294e-07	4.54411e-07	7.85311e-07	1.49074e-06	2.05548e-06	2.29193e-06	2.09114e-06	1.48991e-06	1.35607e-06	3.29442e-06	8.35272e-06	2.10229e-05	6.14596e-06	4.22362e-06	3.88834e-06	3.39079e-06	2.50539e-06	1.33626e-06	3.00745e-07	1.19809e-06	2.05112e-06	2.48188e-06	2.44199e-06	2.00079e-06	1.39133e-06	1.17866e-06	1.66633e-06	2.25032e-06	2.57153e-06	2.53682e-06
	0.224	0.000282235	1.23912e-06	1.25842e-06	1.23713e-06	1.19816e-06	1.20671e-06	1.29959e-06	1.42558e-06	1.49153e-06	1.43773e-06	1.284e-06	1.16177e-06	1.24831e-06	1.51647e-06	1.76311e-06	1.82401e-06	1.632e-06	1.25248e-06	1.02092e-06	1.37482e-06	1.98583e-06	2.4307e-06	2.48061e-06	2.0137e-06	9.99048e-07	5.29962e-07	2.48207e-06	4.99513e-06	9.75845e-06	2.21932e-05	7.897e-06	5.63051e-06	4.27098e-06	2.75279e-06	1.1822e-06	9.88909e-07	2.1717e-06	3.00625e-06	3.27966e-06	3.00758e-06	2.3825e-06	1.86336e-06	2.04257e-06	2.69197e-06	3.23294e-06	3.40841e-06	3.2072e-06	2.82701e-06
	0.226	0.00027353	5.18295e-07	5.02966e-07	4.6968e-07	4.7426e-07	5.47154e-07	6.37457e-07	6.73614e-07	6.15383e-07	4.75467e-07	3.71493e-07	4.9058e-07	7.17139e-07	8.77483e-07	8.85355e-07	7.08299e-07	3.73911e-07	2.48e-07	6.95703e-07	1.11269e-06	1.34586e-06	1.31034e-06	9.80914e-07	5.07709e-07	8.67177e-07	1.85926e-06	3.00762e-06	4.4849e-06	8.22313e-06	2.11126e-05	7.16022e-06	3.9771e-06	2.24652e-06	1.08131e-06	1.04699e-06	1.63535e-06	1.97879e-06	1.92664e-06	1.50197e-06	8.1586e-07	2.4581e-07	8.62207e-07	1.43153e-06	1.7073e-06	1.64495e-06	1.29267e-06	8.37745e-07	7.81858e-07
	0.228	0.000264695	6.06131e-07	6.39746e-07	6.51627e-07	6.14714e-07	5.52057e-07	5.43851e-07	6.39109e-07	7.67469e-07	8.31739e-07	7.76683e-07	6.07919e-07	4.46344e-07	5.51559e-07	8.33084e-07	1.05338e-06	1.0942e-06	9.05996e-07	5.06486e-07	2.4467e-07	7.98946e-07	1.35494e-06	1.70416e-06	1.7329e-06	1.40817e-06	9.88795e-07	1.62381e-06	3.55999e-06	8.00263e-06	1.97085e-05	6.25099e-06	4.17822e-06	3.36075e-06	2.49103e-06	1.4365e-06	3.38956e-07	7.73304e-07	1.54331e-06	1.94239e-06	1.92075e-06	1.52277e-06	9.07766e-07	6.10641e-07	1.11777e-06	1.64271e-06	1.89104e-06	1.80685e-06	1.46155e-06
	0.23	0.000257907	1.11439e-06	1.13366e-06	1.11457e-06	1.07646e-06	1.0821e-06	1.16784e-06	1.28292e-06	1.33713e-06	1.27667e-06	1.12984e-06	1.03556e-06	1.14978e-06	1.40401e-06	1.59957e-06	1.59829e-06	1.36401e-06	1.0148e-06	9.62567e-07	1.41244e-06	1.92717e-06	2.18838e-06	2.02971e-06	1.38575e-06	3.25779e-07	1.23372e-06	2.94482e-06	4.9691e-06	8.86182e-06	2.06928e-05	7.64187e-06	4.93902e-06	3.15294e-06	1.42148e-06	4.60921e-07	1.7113e-06	2.60899e-06	2.94217e-06	2.71931e-06	2.10666e-06	1.52753e-06	1.65224e-06	2.28321e-06	2.79254e-06	2.93173e-06	2.70014e-06	2.30469e-06	2.14413e-06
	0.232	0.000250846	6.03622e-07	5.9212e-07	5.61634e-07	5.64293e-07	6.3182e-07	7.18141e-07	7.5073e-07	6.89665e-07	5.58085e-07	4.85011e-07	6.12144e-07	8.23043e-07	9.54744e-07	9.21645e-07	7.05184e-07	3.95838e-07	4.62276e-07	8.87705e-07	1.24139e-06	1.36685e-06	1.18503e-06	6.84988e-07	2.18828e-07	1.10063e-06	2.09266e-06	3.03669e-06	4.1076e-06	7.17595e-06	1.91215e-05	6.41603e-06	3.19316e-06	1.45618e-06	9.62485e-07	1.60179e-06	2.06006e-06	2.0804e-06	1.67844e-06	9.79283e-07	3.66763e-07	8.95509e-07	1.49753e-06	1.79544e-06	1.73274e-06	1.36915e-06	9.30694e-07	9.2785e-07	1.37333e-06
	0.234	0.000243238	4.054e-07	4.35123e-07	4.46638e-07	4.12434e-07	3.50608e-07	3.41536e-07	4.33231e-07	5.4592e-07	5.93467e-07	5.32916e-07	3.70882e-07	2.33953e-07	3.96054e-07	6.44017e-07	7.97721e-07	7.84283e-07	5.7798e-07	2.00303e-07	2.86035e-07	7.76862e-07	1.16104e-06	1.33634e-06	1.24654e-06	9.61721e-07	9.92074e-07	1.89025e-06	3.54588e-06	7.36887e-06	1.832e-05	6.02145e-06	3.75974e-06	2.66689e-06	1.6922e-06	8.1543e-07	6.66431e-07	1.185e-06	1.52359e-06	1.52706e-06	1.2039e-06	6.43167e-07	1.63054e-07	7.14069e-07	1.17282e-06	1.36776e-06	1.26781e-06	9.26236e-07	5.44406e-07
	0.236	0.000237369	9.87542e-07	1.00658e-06	9.89339e-07	9.51827e-07	9.54718e-07	1.03418e-06	1.13954e-06	1.18331e-06	1.11739e-06	9.77919e-07	9.10018e-07	1.04524e-06	1.28005e-06	1.4262e-06	1.37156e-06	1.11098e-06	8.21844e-07	9.38986e-07	1.40593e-06	1.80058e-06	1.88944e-06	1.56118e-06	8.10188e-07	4.26566e-07	1.71805e-06	3.12012e-06	4.62011e-06	7.701e-06	1.89034e-05	6.93092e-06	3.93615e-06	1.93794e-06	1.94207e-07	1.24265e-06	2.22101e-06	2.63644e-06	2.48748e-06	1.90812e-06	1.25751e-06	1.2798e-06	1.89498e-06	2.39357e-06	2.52254e-06	2.28156e-06	1.87389e-06	1.71431e-06	2.03287e-06
	0.238	0.000231586	6.58003e-07	6.49685e-07	6.21361e-07	6.22262e-07	6.85156e-07	7.67318e-07	7.96279e-07	7.33639e-07	6.11285e-07	5.63066e-07	6.97458e-07	8.91727e-07	9.92254e-07	9.21285e-07	6.82811e-07	4.47096e-07	6.3657e-07	1.03223e-06	1.30449e-06	1.31224e-06	9.95687e-07	3.7018e-07	4.80955e-07	1.40872e-06	2.25311e-06	2.9019e-06	3.53552e-06	6.07377e-06	1.7099e-05	5.45001e-06	2.31899e-06	1.06579e-06	1.51105e-06	2.07448e-06	2.19114e-06	1.84219e-06	1.15001e-06	4.50249e-07	8.4833e-07	1.48365e-06	1.81584e-06	1.7704e-06	1.40902e-06	9.74073e-07	9.82618e-07	1.42438e-06	1.79986e-06
	0.24	0.000225005	2.33158e-07	2.59459e-07	2.70888e-07	2.40536e-07	1.79173e-07	1.70171e-07	2.61385e-07	3.56742e-07	3.89991e-07	3.32073e-07	1.84785e-07	7.29631e-08	2.84314e-07	4.74617e-07	5.68163e-07	5.26945e-07	3.48613e-07	1.39626e-07	3.76322e-07	7.02793e-07	9.31481e-07	9.96654e-07	9.03904e-07	8.33364e-07	1.16694e-06	1.96861e-06	3.29432e-06	6.59769e-06	1.68245e-05	5.51264e-06	3.19016e-06	2.06885e-06	1.28071e-06	9.01736e-07	1.02122e-06	1.21822e-06	1.22577e-06	9.98141e-07	5.90058e-07	1.95127e-07	4.824e-07	8.2097e-07	9.63841e-07	8.75882e-07	5.84091e-07	1.73964e-07	3.12897e-07
	0.242	0.000219811	8.60785e-07	8.79433e-07	8.63816e-07	8.26738e-07	8.27071e-07	9.00982e-07	9.9759e-07	1.03206e-06	9.61759e-07	8.30047e-07	7.8706e-07	9.37146e-07	1.14831e-06	1.24775e-06	1.14888e-06	8.77554e-07	6.76723e-07	9.24119e-07	1.35377e-06	1.62043e-06	1.55714e-06	1.10327e-06	3.38669e-07	8.5308e-07	1.98723e-06	3.04109e-06	4.03454e-06	6.45928e-06	1.69441e-05	5.92112e-06	2.83449e-06	8.93663e-07	8.20212e-07	1.84384e-06	2.35213e-06	2.29821e-06	1.77938e-06	1.07104e-06	9.25689e-07	1.52335e-06	2.02888e-06	2.16996e-06	1.93852e-06	1.52049e-06	1.34048e-06	1.65651e-06	2.09035e-06
	0.244	0.000215021	6.8689e-07	6.81225e-07	6.54616e-07	6.53791e-07	7.12503e-07	7.90562e-07	8.15954e-07	7.52355e-07	6.39182e-07	6.11929e-07	7.51489e-07	9.27924e-07	9.96897e-07	8.92978e-07	6.49575e-07	5.10278e-07	7.71105e-07	1.12358e-06	1.30473e-06	1.19711e-06	7.72304e-07	1.81116e-07	8.27148e-07	1.65023e-06	2.27721e-06	2.5927e-06	2.83267e-06	5.11296e-06	1.51837e-05	4.42593e-06	1.69507e-06	1.4483e-06	2.03965e-06	2.26604e-06	1.99679e-06	1.33273e-06	5.4636e-07	7.31163e-07	1.40246e-06	1.7843e-06	1.77492e-06	1.42842e-06	9.84537e-07	9.7023e-07	1.40384e-06	1.76954e-06	1.85406e-06
	0.246	0.000209322	8.66542e-08	1.09783e-07	1.21571e-07	1.00703e-07	4.38944e-08	4.41061e-08	1.31156e-07	1.97333e-07	2.18935e-07	1.85178e-07	1.10951e-07	1.07881e-07	2.20133e-07	3.22315e-07	3.68264e-07	3.44724e-07	2.82177e-07	2.88186e-07	4.20516e-07	5.82069e-07	6.96797e-07	7.43835e-07	7.72386e-07	9.09718e-07	1.26103e-06	1.86027e-06	2.91313e-06	5.87066e-06	1.53493e-05	4.90182e-06	2.70639e-06	1.77728e-06	1.28707e-06	1.0927e-06	1.05114e-06	9.9823e-07	8.5828e-07	6.50004e-07	4.78412e-07	4.83822e-07	5.9547e-07	6.54107e-07	5.98353e-07	4.38888e-07	2.60235e-07	2.79532e-07	4.38846e-07
	0.248	0.000204639	7.35975e-07	7.54132e-07	7.39982e-07	7.03256e-07	7.01215e-07	7.70212e-07	8.58875e-07	8.85035e-07	8.1137e-07	6.87731e-07	6.68308e-07	8.2753e-07	1.01199e-06	1.06836e-06	9.34515e-07	6.67502e-07	5.7744e-07	8.99886e-07	1.25982e-06	1.40201e-06	1.21325e-06	6.79958e-07	2.50947e-07	1.15256e-06	2.06118e-06	2.76266e-06	3.32316e-06	5.34828e-06	1.50373e-05	4.83233e-06	1.90322e-06	7.69335e-07	1.50693e-06	2.08569e-06	2.13808e-06	1.70759e-06	9.86991e-07	5.9858e-07	1.1651e-06	1.69131e-06	1.8631e-06	1.65979e-06	1.23701e-06	1.01225e-06	1.31445e-06	1.72912e-06	1.92002e-06
	0.25	0.000200617	6.94667e-07	6.9122e-07	6.66004e-07	6.63457e-07	7.18306e-07	7.92396e-07	8.14329e-07	7.50126e-07	6.45835e-07	6.36679e-07	7.79045e-07	9.36508e-07	9.74743e-07	8.43832e-07	6.12003e-07	5.72408e-07	8.66779e-07	1.16377e-06	1.25037e-06	1.03878e-06	5.49865e-07	3.76829e-07	1.10797e-06	1.78031e-06	2.1549e-06	2.14041e-06	2.11829e-06	4.50497e-06	1.3585e-05	3.61004e-06	1.71562e-06	2.00515e-06	2.31527e-06	2.14449e-06	1.53257e-06	6.93273e-07	5.57722e-07	1.26103e-06	1.70833e-06	1.75478e-06	1.43805e-06	9.78934e-07	9.09208e-07	1.32919e-06	1.69574e-06	1.77723e-06	1.57065e-06
	0.252	0.000195688	4.04774e-08	2.15582e-08	1.98839e-08	6.38723e-08	1.00043e-07	1.1383e-07	9.97693e-08	7.28507e-08	8.82684e-08	1.45833e-07	1.96301e-07	2.16399e-07	2.03995e-07	1.86212e-07	2.13604e-07	2.86881e-07	3.59904e-07	4.01778e-07	4.12357e-07	4.2863e-07	5.03257e-07	6.43342e-07	8.13483e-07	9.93618e-07	1.22046e-06	1.62626e-06	2.5384e-06	5.33394e-06	1.40628e-05	4.39141e-06	2.47036e-06	1.76313e-06	1.36287e-06	1.06794e-06	8.54624e-07	7.44748e-07	7.1613e-07	6.96678e-07	6.34311e-07	5.2892e-07	4.3003e-07	4.05532e-07	4.47122e-07	4.7764e-07	4.49597e-07	3.6507e-07	2.76091e-07
	0.254	0.000191409	6.14691e-07	6.32286e-07	6.1951e-07	5.83107e-07	5.78877e-07	6.43548e-07	7.24924e-07	7.43694e-07	6.67624e-07	5.52248e-07	5.55165e-07	7.18105e-07	8.73926e-07	8.91731e-07	7.32092e-07	4.84061e-07	5.14758e-07	8.56713e-07	1.13115e-06	1.16093e-06	8.77603e-07	3.11142e-07	5.07087e-07	1.31106e-06	1.97215e-06	2.35306e-06	2.61306e-06	4.55977e-06	1.34133e-05	3.91352e-06	1.49595e-06	1.33422e-06	1.85372e-06	1.99868e-06	1.67547e-06	1.00367e-06	3.41677e-07	8.19164e-07	1.37479e-06	1.5911e-06	1.43421e-06	1.0205e-06	7.26296e-07	1.00088e-06	1.40487e-06	1.5846e-06	1.47146e-06
	0.256	0.000187973	6.84972e-07	6.83387e-07	6.5933e-07	6.55069e-07	7.06308e-07	7.76589e-07	7.95199e-07	7.30632e-07	6.34865e-07	6.41506e-07	7.84351e-07	9.21946e-07	9.31075e-07	7.79754e-07	5.74778e-07	6.2535e-07	9.25175e-07	1.15761e-06	1.15176e-06	8.55312e-07	3.82342e-07	6.27413e-07	1.30022e-06	1.79034e-06	1.90311e-06	1.59995e-06	1.58146e-06	4.33449e-06	1.24628e-05	3.26657e-06	2.16599e-06	2.37406e-06	2.29124e-06	1.75165e-06	9.03572e-07	3.59309e-07	1.06244e-06	1.58975e-06	1.71223e-06	1.44377e-06	9.73228e-07	8.16156e-07	1.21224e-06	1.58992e-06	1.68349e-06	1.48135e-06	1.16977e-06
	0.258	0.000183723	1.42417e-07	1.24117e-07	1.13748e-07	1.50794e-07	1.99529e-07	2.12818e-07	1.69135e-07	7.66059e-08	8.98499e-08	2.13872e-07	2.98344e-07	3.04729e-07	2.20299e-07	7.09774e-08	1.63521e-07	3.47886e-07	4.62945e-07	4.66628e-07	3.60741e-07	2.64047e-07	4.23061e-07	6.89986e-07	8.987e-07	9.98554e-07	1.06155e-06	1.36092e-06	2.29724e-06	5.02869e-06	1.30697e-05	4.10697e-06	2.44717e-06	1.78999e-06	1.28341e-06	8.45047e-07	6.42422e-07	7.392e-07	8.51825e-07	8.12933e-07	6.08209e-07	3.19818e-07	2.6492e-07	4.97347e-07	6.43887e-07	6.22028e-07	4.36382e-07	1.44839e-07	1.96543e-07
	0.26	0.000179781	4.98278e-07	5.1526e-07	5.03816e-07	4.67754e-07	4.61511e-07	5.22423e-07	5.97032e-07	6.09284e-07	5.31772e-07	4.24669e-07	4.48913e-07	6.10353e-07	7.3665e-07	7.21258e-07	5.44656e-07	3.30632e-07	4.73906e-07	7.91407e-07	9.76783e-07	9.12771e-07	5.68111e-07	5.16657e-08	7.0435e-07	1.3411e-06	1.76216e-06	1.88983e-06	2.0433e-06	4.17151e-06	1.22129e-05	3.37191e-06	1.66306e-06	1.73092e-06	1.88775e-06	1.66744e-06	1.09038e-06	3.21492e-07	4.91407e-07	1.07679e-06	1.34397e-06	1.24941e-06	8.68412e-07	4.88783e-07	7.12542e-07	1.11277e-06	1.29466e-06	1.19117e-06	8.93899e-07
	0.262	0.000176784	6.60904e-07	6.60889e-07	6.37825e-07	6.31871e-07	6.79716e-07	7.46359e-07	7.61796e-07	6.97051e-07	6.09456e-07	6.29948e-07	7.71083e-07	8.88239e-07	8.70508e-07	7.05712e-07	5.40722e-07	6.64291e-07	9.48613e-07	1.11127e-06	1.02006e-06	6.65405e-07	3.50332e-07	8.32161e-07	1.39796e-06	1.689e-06	1.55339e-06	1.04707e-06	1.44614e-06	4.4613e-06	1.18196e-05	3.3941e-06	2.58903e-06	2.4653e-06	1.994e-06	1.17218e-06	2.82166e-07	8.07503e-07	1.42677e-06	1.6448e-06	1.44647e-06	9.80515e-07	7.09637e-07	1.06112e-06	1.45839e-06	1.57875e-06	1.393e-06	1.07449e-06	1.01259e-06
	0.264	0.000173132	2.26509e-07	2.10287e-07	1.99191e-07	2.31739e-07	2.81547e-07	2.94598e-07	2.45048e-07	1.5994e-07	1.77251e-07	2.98703e-07	3.83587e-07	3.71575e-07	2.4839e-07	6.69387e-08	2.3602e-07	4.44002e-07	5.44223e-07	4.88608e-07	2.7871e-07	1.47684e-07	4.84214e-07	7.92039e-07	9.45296e-07	9.09112e-07	8.30937e-07	1.1826e-06	2.23987e-06	4.87436e-06	1.23504e-05	4.01691e-06	2.45795e-06	1.68687e-06	1.02505e-06	5.87384e-07	7.02926e-07	9.41251e-07	9.72919e-07	7.58785e-07	3.65882e-07	1.42365e-07	5.23468e-07	7.56199e-07	7.64773e-07	5.56541e-07	2.11276e-07	2.45659e-07	5.66484e-07
	0.266	0.000169488	3.87877e-07	4.04212e-07	3.94102e-07	3.58431e-07	3.50346e-07	4.08088e-07	4.7629e-07	4.82897e-07	4.04992e-07	3.05883e-07	3.50852e-07	5.05567e-07	6.02503e-07	5.60197e-07	3.74889e-07	2.12832e-07	4.39998e-07	7.0503e-07	8.07057e-07	6.73391e-07	3.03577e-07	2.34827e-07	8.07682e-07	1.26565e-06	1.4809e-06	1.45922e-06	1.7329e-06	4.07659e-06	1.14211e-05	3.2241e-06	1.9527e-06	1.85824e-06	1.68168e-06	1.20997e-06	5.29452e-07	2.3122e-07	8.03971e-07	1.11473e-06	1.09178e-06	7.72468e-07	3.26219e-07	4.49342e-07	8.49894e-07	1.04228e-06	9.62504e-07	6.7516e-07	4.55326e-07
	0.268	0.000166814	6.25164e-07	6.26477e-07	6.04292e-07	5.96682e-07	6.41329e-07	7.04502e-07	7.16929e-07	6.52166e-07	5.72416e-07	6.05054e-07	7.42467e-07	8.38973e-07	7.97104e-07	6.25905e-07	5.10854e-07	6.86608e-07	9.40132e-07	1.0317e-06	8.6653e-07	4.90004e-07	4.43358e-07	9.74105e-07	1.40436e-06	1.49509e-06	1.14501e-06	6.19024e-07	1.67311e-06	4.64587e-06	1.14875e-05	3.6987e-06	2.79041e-06	2.28329e-06	1.49372e-06	5.11224e-07	4.96135e-07	1.21611e-06	1.5467e-06	1.44206e-06	1.00765e-06	6.14986e-07	8.82161e-07	1.30395e-06	1.46492e-06	1.30903e-06	9.8483e-07	8.83436e-07	1.16992e-06
	0.27	0.000163685	2.93222e-07	2.789e-07	2.67292e-07	2.96811e-07	3.46151e-07	3.58958e-07	3.08157e-07	2.31568e-07	2.55484e-07	3.72271e-07	4.49237e-07	4.18863e-07	2.76505e-07	1.54759e-07	3.35139e-07	5.30908e-07	5.94508e-07	4.7611e-07	1.84918e-07	2.12608e-07	6.07543e-07	8.77468e-07	9.25285e-07	7.37593e-07	6.09434e-07	1.17799e-06	2.30169e-06	4.73605e-06	1.17799e-05	3.97481e-06	2.3549e-06	1.41414e-06	6.86139e-07	6.15105e-07	9.59929e-07	1.09484e-06	9.26489e-07	5.13374e-07	1.74127e-08	5.03765e-07	8.16433e-07	8.74408e-07	6.78526e-07	3.28786e-07	2.99358e-07	6.34531e-07	8.29213e-07
	0.272	0.000160319	2.84441e-07	3.00102e-07	2.9139e-07	2.56203e-07	2.46424e-07	3.01695e-07	3.63601e-07	3.65535e-07	2.88596e-07	1.96618e-07	2.62594e-07	4.04882e-07	4.7372e-07	4.12128e-07	2.25861e-07	1.43145e-07	4.02326e-07	6.01448e-07	6.33635e-07	4.6098e-07	1.33098e-07	3.87005e-07	8.22986e-07	1.11539e-06	1.1852e-06	1.15307e-06	1.67994e-06	4.07309e-06	1.08887e-05	3.26663e-06	2.0946e-06	1.75618e-06	1.34415e-06	7.75443e-07	2.96431e-07	5.87505e-07	9.04095e-07	9.4853e-07	7.14465e-07	2.88506e-07	2.20368e-07	6.17863e-07	8.20738e-07	7.7537e-07	5.17327e-07	2.40725e-07	4.46288e-07
	0.274	0.000157879	5.8014e-07	5.82579e-07	5.61202e-07	5.51985e-07	5.9362e-07	6.53491e-07	6.63076e-07	5.98448e-07	5.26242e-07	5.69493e-07	7.01368e-07	7.77382e-07	7.14454e-07	5.43886e-07	4.84644e-07	6.91203e-07	9.03415e-07	9.2622e-07	7.02108e-07	3.56811e-07	5.63723e-07	1.04885e-06	1.32935e-06	1.23355e-06	7.22392e-07	5.95701e-07	1.98409e-06	4.7133e-06	1.12326e-05	3.91037e-06	2.72899e-06	1.88346e-06	8.87198e-07	1.31408e-07	9.56074e-07	1.41068e-06	1.42217e-06	1.05252e-06	5.66094e-07	6.82117e-07	1.12728e-06	1.34089e-06	1.22992e-06	9.07969e-07	7.48251e-07	1.01084e-06	1.29922e-06
	0.276	0.0001552	3.43935e-07	3.31338e-07	3.19241e-07	3.46213e-07	3.94597e-07	4.07094e-07	3.56411e-07	2.87229e-07	3.17576e-07	4.29992e-07	4.96123e-07	4.48765e-07	3.0008e-07	2.35705e-07	4.23948e-07	5.95945e-07	6.1421e-07	4.38551e-07	1.24146e-07	3.56924e-07	7.25057e-07	9.16139e-07	8.36964e-07	5.08953e-07	5.33127e-07	1.3106e-06	2.36861e-06	4.50725e-06	1.12073e-05	3.83989e-06	2.08616e-06	1.02777e-06	5.44481e-07	9.05054e-07	1.16486e-06	1.08383e-06	6.98137e-07	1.52458e-07	4.32184e-07	8.24366e-07	9.49216e-07	7.89193e-07	4.41996e-07	3.28288e-07	6.58909e-07	8.83922e-07	8.7226e-07
	0.278	0.000152103	1.88758e-07	2.03714e-07	1.96576e-07	1.62061e-07	1.50695e-07	2.0452e-07	2.59701e-07	2.58253e-07	1.8477e-07	9.75306e-08	1.86839e-07	3.09304e-07	3.52658e-07	2.82329e-07	1.06231e-07	1.32696e-07	3.552e-07	4.86574e-07	4.7068e-07	3.03764e-07	1.8199e-07	4.66883e-07	7.66034e-07	9.28098e-07	9.39164e-07	1.03025e-06	1.7398e-06	4.0095e-06	1.04325e-05	3.28262e-06	2.04525e-06	1.51691e-06	1.01433e-06	5.61697e-07	5.077e-07	7.30274e-07	8.12535e-07	6.70139e-07	3.51708e-07	1.1985e-07	4.30464e-07	6.26683e-07	6.1881e-07	4.16538e-07	9.91675e-08	2.64548e-07	5.16065e-07
	0.28	0.000149829	5.27968e-07	5.31365e-07	5.10755e-07	4.99995e-07	5.38799e-07	5.95528e-07	6.0245e-07	5.38105e-07	4.73168e-07	5.25633e-07	6.50351e-07	7.06396e-07	6.25739e-07	4.62653e-07	4.605e-07	6.78124e-07	8.42674e-07	8.02276e-07	5.37216e-07	2.99846e-07	6.61125e-07	1.05841e-06	1.18786e-06	9.32592e-07	3.49093e-07	8.74706e-07	2.20566e-06	4.59045e-06	1.08732e-05	3.90676e-06	2.43768e-06	1.3559e-06	3.1298e-07	6.55559e-07	1.23118e-06	1.37596e-06	1.10432e-06	5.8928e-07	4.72402e-07	9.28333e-07	1.20353e-06	1.15306e-06	8.49143e-07	6.18005e-07	8.39846e-07	1.1384e-06	1.21598e-06
	0.282	0.000147532	3.80027e-07	3.68998e-07	3.5641e-07	3.81049e-07	4.28255e-07	4.40366e-07	3.90291e-07	3.27637e-07	3.63821e-07	4.71709e-07	5.25783e-07	4.63394e-07	3.17751e-07	3.04164e-07	4.94702e-07	6.36332e-07	6.0675e-07	3.86308e-07	1.67717e-07	4.93943e-07	8.08898e-07	9.00048e-07	6.90636e-07	2.62493e-07	6.61033e-07	1.47109e-06	2.35469e-06	4.14656e-06	1.05326e-05	3.54558e-06	1.68339e-06	6.94386e-07	7.91385e-07	1.17142e-06	1.21209e-06	8.92943e-07	3.43367e-07	3.10169e-07	7.77949e-07	9.8561e-07	8.8324e-07	5.50194e-07	3.39944e-07	6.42176e-07	9.01757e-07	9.20738e-07	7.14168e-07
	0.284	0.000144701	1.01492e-07	1.15663e-07	1.10664e-07	7.75503e-08	6.46583e-08	1.18963e-07	1.65197e-07	1.62734e-07	1.00691e-07	1.27167e-08	1.29558e-07	2.19748e-07	2.42496e-07	1.82736e-07	7.54578e-08	1.55357e-07	2.96851e-07	3.68546e-07	3.38929e-07	2.47431e-07	2.83966e-07	4.80202e-07	6.59425e-07	7.4986e-07	8.02561e-07	1.04419e-06	1.77242e-06	3.83203e-06	9.93004e-06	3.17456e-06	1.86129e-06	1.26555e-06	8.38596e-07	6.18386e-07	6.42216e-07	6.91443e-07	6.18906e-07	4.27675e-07	2.52003e-07	3.30362e-07	4.65911e-07	4.82116e-07	3.58628e-07	1.55947e-07	1.78555e-07	3.53887e-07	4.24027e-07
	0.286	0.000142545	4.70568e-07	4.74782e-07	4.54928e-07	4.42696e-07	4.78853e-07	5.32592e-07	5.37038e-07	4.73127e-07	4.15203e-07	4.75588e-07	5.91727e-07	6.28685e-07	5.33776e-07	3.84732e-07	4.36356e-07	6.48304e-07	7.6253e-07	6.6715e-07	3.81977e-07	3.20705e-07	7.19127e-07	1.0095e-06	9.98295e-07	6.22042e-07	2.55898e-07	1.1426e-06	2.2795e-06	4.28337e-06	1.0333e-05	3.67719e-06	1.99554e-06	8.29039e-07	3.95253e-07	1.01115e-06	1.29334e-06	1.14701e-06	6.7564e-07	2.85715e-07	7.07718e-07	1.04888e-06	1.07305e-06	8.09198e-07	5.08243e-07	6.60672e-07	9.71946e-07	1.07934e-06	9.33193e-07
	0.288	0.000140564	4.02843e-07	3.93248e-07	3.80168e-07	4.02592e-07	4.485e-07	4.60154e-07	4.10861e-07	3.54067e-07	3.95418e-07	4.98374e-07	5.39925e-07	4.64763e-07	3.29389e-07	3.59428e-07	5.45732e-07	6.52639e-07	5.76748e-07	3.31139e-07	2.6469e-07	6.04956e-07	8.49494e-07	8.31893e-07	5.02455e-07	1.601e-07	8.64355e-07	1.57791e-06	2.22208e-06	3.67787e-06	9.74156e-06	3.10659e-06	1.25388e-06	7.16024e-07	1.11126e-06	1.29502e-06	1.08041e-06	5.61667e-07	1.59458e-07	6.74509e-07	9.7787e-07	9.55119e-07	6.55652e-07	3.54365e-07	5.88262e-07	8.84578e-07	9.46245e-07	7.62366e-07	5.16457e-07
	0.29	0.000137996	2.38468e-08	3.64139e-08	3.74536e-08	2.30224e-08	2.47835e-08	5.65523e-08	8.07569e-08	8.46997e-08	7.15718e-08	7.09076e-08	1.03044e-07	1.37178e-07	1.50159e-07	1.42801e-07	1.43553e-07	1.79092e-07	2.28091e-07	2.60148e-07	2.70839e-07	2.88236e-07	3.4628e-07	4.37624e-07	5.33813e-07	6.33301e-07	7.84678e-07	1.08404e-06	1.71743e-06	3.56583e-06	9.35431e-06	2.9549e-06	1.64852e-06	1.12445e-06	8.42544e-07	6.96555e-07	6.2172e-07	5.54569e-07	4.70571e-07	3.93083e-07	3.60765e-07	3.65535e-07	3.59268e-07	3.17836e-07	2.61746e-07	2.4014e-07	2.61887e-07	2.76843e-07	2.5294e-07
	0.292	0.000135928	4.09677e-07	4.14589e-07	3.95501e-07	3.81876e-07	4.15573e-07	4.66462e-07	4.68632e-07	4.05311e-07	3.54161e-07	4.21264e-07	5.27592e-07	5.46694e-07	4.4105e-07	3.12267e-07	4.10206e-07	6.03386e-07	6.67878e-07	5.27748e-07	2.47732e-07	3.72095e-07	7.33929e-07	9.12527e-07	7.8124e-07	3.36491e-07	4.76918e-07	1.31047e-06	2.20455e-06	3.85141e-06	9.63606e-06	3.28185e-06	1.51819e-06	5.46308e-07	7.84817e-07	1.17105e-06	1.16423e-06	7.89789e-07	2.40525e-07	4.68278e-07	8.73845e-07	9.82577e-07	7.82748e-07	4.38828e-07	4.7793e-07	7.99814e-07	9.44856e-07	8.331e-07	5.80507e-07
	0.294	0.0001342	4.13708e-07	4.05428e-07	3.91866e-07	4.12151e-07	4.56693e-07	4.67829e-07	4.19366e-07	3.679e-07	4.13751e-07	5.11287e-07	5.40283e-07	4.54777e-07	3.35307e-07	4.01445e-07	5.77192e-07	6.46868e-07	5.29366e-07	2.86447e-07	3.63089e-07	6.83207e-07	8.45504e-07	7.20149e-07	2.91534e-07	3.54102e-07	1.04213e-06	1.59257e-06	1.97299e-06	3.17886e-06	8.90159e-06	2.6078e-06	9.99406e-07	1.01842e-06	1.32162e-06	1.24361e-06	7.95884e-07	1.77263e-07	5.12401e-07	9.18915e-07	9.96909e-07	7.56407e-07	3.9463e-07	5.03404e-07	8.32618e-07	9.4832e-07	8.00096e-07	5.38368e-07	5.6079e-07
	0.296	0.000131893	4.75459e-08	3.38009e-08	4.43476e-08	7.51243e-08	8.77498e-08	6.64472e-08	1.41477e-08	5.76754e-08	1.15844e-07	1.38188e-07	1.13087e-07	6.35719e-08	9.8995e-08	1.74612e-07	2.12087e-07	1.93068e-07	1.51284e-07	1.87319e-07	2.84422e-07	3.52779e-07	3.61863e-07	3.5402e-07	4.32463e-07	6.11496e-07	8.23618e-07	1.07474e-06	1.57826e-06	3.28301e-06	8.75667e-06	2.70384e-06	1.51772e-06	1.12124e-06	8.83661e-07	6.64687e-07	5.00823e-07	4.64481e-07	4.91192e-07	4.67685e-07	3.68911e-07	2.61879e-07	2.67972e-07	3.37235e-07	3.49099e-07	2.76154e-07	1.70304e-07	1.79289e-07	2.66693e-07
	0.298	0.000129897	3.46859e-07	3.52365e-07	3.34075e-07	3.19137e-07	3.50578e-07	3.98738e-07	3.9885e-07	3.36286e-07	2.91688e-07	3.64379e-07	4.59842e-07	4.62678e-07	3.49746e-07	2.47147e-07	3.80458e-07	5.45578e-07	5.63795e-07	3.90439e-07	1.53251e-07	4.1577e-07	7.07787e-07	7.80635e-07	5.58941e-07	1.63425e-07	6.77849e-07	1.36422e-06	2.01155e-06	3.3861e-06	8.87526e-06	2.82542e-06	1.15803e-06	7.00235e-07	1.0271e-06	1.14566e-06	8.97505e-07	3.85177e-07	2.17223e-07	6.78782e-07	8.74449e-07	7.58811e-07	4.22471e-07	2.99437e-07	6.22463e-07	8.09393e-07	7.43773e-07	4.96717e-07	3.95023e-07
	0.3	0.000128365	4.13925e-07	4.06857e-07	3.92834e-07	4.11042e-07	4.54176e-07	4.64746e-07	4.17107e-07	3.70534e-07	4.20246e-07	5.11871e-07	5.28578e-07	4.35238e-07	3.35951e-07	4.3044e-07	5.90056e-07	6.21746e-07	4.70009e-07	2.64839e-07	4.47395e-07	7.26208e-07	8.00205e-07	5.76607e-07	8.49293e-08	5.64591e-07	1.15358e-06	1.50619e-06	1.64003e-06	2.76305e-06	8.13043e-06	2.19042e-06	1.08723e-06	1.304e-06	1.36822e-06	1.03004e-06	4.14269e-07	2.93342e-07	8.01768e-07	9.9835e-07	8.45078e-07	4.71275e-07	4.00446e-07	7.45523e-07	9.24437e-07	8.27069e-07	5.60691e-07	5.06789e-07	7.62009e-07
	0.302	0.000126311	1.07481e-07	9.47073e-08	1.00704e-07	1.32492e-07	1.46696e-07	1.16917e-07	6.1998e-08	1.00149e-07	1.73225e-07	1.95046e-07	1.41885e-07	2.6272e-08	1.20721e-07	2.33193e-07	2.6567e-07	1.96307e-07	6.97909e-08	1.87565e-07	3.43058e-07	4.00161e-07	3.34664e-07	2.51436e-07	4.0504e-07	6.58996e-07	8.49755e-07	9.9239e-07	1.40021e-06	3.06514e-06	8.22275e-06	2.52053e-06	1.51004e-06	1.16099e-06	8.45307e-07	5.27415e-07	4.15716e-07	5.301e-07	5.77701e-07	4.64413e-07	2.43551e-07	1.92243e-07	3.7001e-07	4.4541e-07	3.62689e-07	1.58243e-07	1.18726e-07	3.15032e-07	3.93891e-07
	0.304	0.000124383	2.83517e-07	2.89531e-07	2.72094e-07	2.55916e-07	2.85333e-07	3.30851e-07	3.29154e-07	2.67541e-07	2.29291e-07	3.06501e-07	3.90199e-07	3.78757e-07	2.61797e-07	1.91199e-07	3.46103e-07	4.7754e-07	4.55518e-07	2.6102e-07	1.29773e-07	4.36165e-07	6.46759e-07	6.29229e-07	3.57706e-07	2.55211e-07	8.00342e-07	1.31563e-06	1.75187e-06	2.98726e-06	8.16741e-06	2.43121e-06	1.05091e-06	9.42432e-07	1.09864e-06	9.76786e-07	5.69362e-07	5.92941e-08	4.72888e-07	7.44653e-07	7.24096e-07	4.46629e-07	1.47583e-07	4.42357e-07	6.7023e-07	6.59672e-07	4.39963e-07	2.581e-07	4.69491e-07
	0.306	0.000122995	4.0478e-07	3.98835e-07	3.84381e-07	4.00568e-07	4.42274e-07	4.52242e-07	4.05402e-07	3.63356e-07	4.16325e-07	5.01583e-07	5.06497e-07	4.07849e-07	3.31774e-07	4.46853e-07	5.85785e-07	5.80397e-07	4.04173e-07	2.70426e-07	5.11175e-07	7.34245e-07	7.19832e-07	4.15035e-07	1.4513e-07	7.30564e-07	1.18499e-06	1.32936e-06	1.28276e-06	2.53667e-06	7.54329e-06	2.00166e-06	1.35608e-06	1.45681e-06	1.24817e-06	6.9688e-07	5.08461e-08	6.21644e-07	9.48145e-07	9.09559e-07	5.75048e-07	3.1093e-07	6.23775e-07	8.70666e-07	8.40087e-07	5.88817e-07	4.46544e-07	6.77155e-07	8.69809e-07
	0.308	0.000121182	1.58407e-07	1.46353e-07	1.50345e-07	1.81533e-07	1.96656e-07	1.65442e-07	1.16413e-07	1.51752e-07	2.24982e-07	2.41487e-07	1.73193e-07	7.48188e-08	1.76273e-07	2.90038e-07	3.03189e-07	1.91324e-07	1.74593e-08	2.4622e-07	4.05249e-07	4.19046e-07	2.72061e-07	1.75818e-07	4.58456e-07	7.19472e-07	8.25703e-07	8.47757e-07	1.25464e-06	2.95805e-06	7.81781e-06	2.45929e-06	1.56236e-06	1.14094e-06	7.0016e-07	3.80709e-07	5.00796e-07	6.51046e-07	5.92083e-07	3.38581e-07	9.32618e-08	3.53298e-07	5.10168e-07	4.65427e-07	2.44595e-07	6.75318e-08	3.33603e-07	4.65419e-07	4.14949e-07
	0.31	0.000119325	2.20908e-07	2.27352e-07	2.10852e-07	1.93489e-07	2.21177e-07	2.64076e-07	2.60882e-07	2.0048e-07	1.68417e-07	2.4908e-07	3.20221e-07	2.97019e-07	1.78997e-07	1.46471e-07	3.06746e-07	4.02335e-07	3.48657e-07	1.45265e-07	1.6101e-07	4.29245e-07	5.59755e-07	4.76257e-07	2.21749e-07	3.9206e-07	8.40707e-07	1.19185e-06	1.49005e-06	2.72629e-06	7.60266e-06	2.1945e-06	1.14158e-06	1.07692e-06	1.02487e-06	7.32445e-07	2.90523e-07	2.94041e-07	5.97697e-07	6.67693e-07	4.80549e-07	1.2736e-07	2.67133e-07	5.27154e-07	5.7419e-07	4.04962e-07	1.54362e-07	3.15394e-07	5.19603e-07
	0.312	0.000118037	3.87539e-07	3.82637e-07	3.67794e-07	3.82017e-07	4.2229e-07	4.31633e-07	3.8556e-07	3.47729e-07	4.03388e-07	4.81884e-07	4.75679e-07	3.74209e-07	3.23201e-07	4.51321e-07	5.66181e-07	5.2614e-07	3.3741e-07	2.94709e-07	5.51361e-07	7.09768e-07	6.12507e-07	2.5145e-07	3.20275e-07	8.37564e-07	1.13711e-06	1.08647e-06	9.92789e-07	2.52168e-06	7.19085e-06	2.06472e-06	1.588e-06	1.44766e-06	9.91084e-07	3.05178e-07	3.79105e-07	8.36349e-07	9.34834e-07	6.85412e-07	2.98598e-07	4.70914e-07	7.82733e-07	8.33262e-07	6.22331e-07	3.97633e-07	5.71745e-07	7.97382e-07	8.0716e-07
	0.314	0.000116449	2.00219e-07	1.88832e-07	1.91279e-07	2.21614e-07	2.37404e-07	2.06281e-07	1.615e-07	1.96964e-07	2.67949e-07	2.77777e-07	2.00693e-07	1.25836e-07	2.32387e-07	3.36782e-07	3.25566e-07	1.82287e-07	9.61876e-08	3.18468e-07	4.5221e-07	4.08558e-07	1.83289e-07	2.02919e-07	5.45675e-07	7.52777e-07	7.41186e-07	6.79001e-07	1.20741e-06	2.94211e-06	7.54542e-06	2.48751e-06	1.5787e-06	1.01659e-06	4.89859e-07	4.12991e-07	6.63263e-07	7.06179e-07	4.90533e-07	1.14962e-07	2.82686e-07	5.31839e-07	5.55828e-07	3.60608e-07	8.75455e-08	3.18957e-07	5.06832e-07	4.95833e-07	3.07674e-07
	0.316	0.000114672	1.6014e-07	1.66944e-07	1.51526e-07	1.32979e-07	1.59387e-07	1.9954e-07	1.95294e-07	1.36589e-07	1.10691e-07	1.93529e-07	2.51332e-07	2.19812e-07	1.0351e-07	1.15377e-07	2.62545e-07	3.23492e-07	2.50091e-07	5.60407e-08	1.94984e-07	3.96489e-07	4.58355e-07	3.44619e-07	2.13547e-07	4.79481e-07	8.10074e-07	1.03159e-06	1.29136e-06	2.60641e-06	7.20379e-06	2.11897e-06	1.25099e-06	1.07954e-06	8.61719e-07	5.07643e-07	2.66956e-07	4.58003e-07	5.86923e-07	4.96964e-07	2.29009e-07	1.27468e-07	3.86591e-07	4.82177e-07	3.78624e-07	1.29821e-07	1.75216e-07	3.87194e-07	4.38767e-07
	0.318	0.000113449	3.6344e-07	3.59514e-07	3.44332e-07	3.5665e-07	3.95498e-07	4.04204e-07	3.58871e-07	3.24987e-07	3.82803e-07	4.54209e-07	4.37714e-07	3.35819e-07	3.10621e-07	4.44665e-07	5.33292e-07	4.62346e-07	2.75383e-07	3.24524e-07	5.67004e-07	6.56945e-07	4.87406e-07	1.16013e-07	4.61818e-07	8.81453e-07	1.02049e-06	8.13638e-07	8.80395e-07	2.63016e-06	7.02735e-06	2.2424e-06	1.6896e-06	1.2892e-06	6.50442e-07	1.0658e-07	6.58337e-07	9.05789e-07	7.7895e-07	3.89207e-07	2.98999e-07	6.57532e-07	7.98992e-07	6.54533e-07	3.80409e-07	4.51164e-07	7.04304e-07	7.66662e-07	6.07119e-07
	0.32	0.000112064	2.33107e-07	2.22366e-07	2.23436e-07	2.52806e-07	2.69099e-07	2.38541e-07	1.97187e-07	2.3357e-07	3.01528e-07	3.04315e-07	2.22295e-07	1.69741e-07	2.80747e-07	3.71129e-07	3.34374e-07	1.74237e-07	1.72061e-07	3.83226e-07	4.77414e-07	3.72166e-07	7.99874e-08	3.02873e-07	6.24226e-07	7.40677e-07	6.02858e-07	5.56073e-07	1.26574e-06	2.94986e-06	7.34581e-06	2.5181e-06	1.49869e-06	7.98484e-07	3.5691e-07	6.00277e-07	7.7491e-07	6.4929e-07	2.85468e-07	1.57613e-07	5.00938e-07	6.16737e-07	4.77185e-07	1.83084e-07	2.73049e-07	5.14413e-07	5.58262e-07	3.96437e-07	2.07488e-07
	0.322	0.000110379	1.02187e-07	1.09283e-07	9.52669e-08	7.53598e-08	1.01419e-07	1.38244e-07	1.33749e-07	7.82621e-08	5.93355e-08	1.41417e-07	1.84873e-07	1.50669e-07	4.27555e-08	9.96319e-08	2.14117e-07	2.45399e-07	1.71085e-07	6.65617e-08	2.11851e-07	3.42708e-07	3.57751e-07	2.65699e-07	2.79203e-07	5.0859e-07	7.29631e-07	8.81728e-07	1.19329e-06	2.56425e-06	6.92247e-06	2.11771e-06	1.2805e-06	9.83862e-07	6.90336e-07	4.15815e-07	3.89724e-07	4.96818e-07	4.81639e-07	3.16782e-07	1.45379e-07	2.72087e-07	3.84419e-07	3.45721e-07	1.7382e-07	8.82418e-08	2.69529e-07	3.41386e-07	2.67139e-07
	0.324	0.000109193	3.33694e-07	3.30682e-07	3.1522e-07	3.25698e-07	3.63138e-07	3.71207e-07	3.26595e-07	2.96424e-07	3.55896e-07	4.19964e-07	3.94135e-07	2.94078e-07	2.944e-07	4.27875e-07	4.89341e-07	3.92317e-07	2.23853e-07	3.49733e-07	5.58826e-07	5.81246e-07	3.54054e-07	1.2318e-07	5.60015e-07	8.64884e-07	8.52856e-07	5.64023e-07	9.60208e-07	2.74261e-06	6.94212e-06	2.3844e-06	1.64156e-06	1.02298e-06	3.12097e-07	4.25548e-07	8.11476e-07	8.33081e-07	5.23358e-07	1.61979e-07	4.94976e-07	7.2967e-07	6.74146e-07	4.03322e-07	3.26768e-07	5.89948e-07	7.1077e-07	5.95895e-07	3.89505e-07
	0.326	0.000107986	2.57392e-07	2.47284e-07	2.47068e-07	2.75398e-07	2.92067e-07	2.62228e-07	2.23799e-07	2.613e-07	3.25816e-07	3.21607e-07	2.37406e-07	2.05803e-07	3.19164e-07	3.92729e-07	3.315e-07	1.71945e-07	2.39961e-07	4.32779e-07	4.79598e-07	3.15839e-07	4.91038e-08	4.09808e-07	6.72358e-07	6.79215e-07	4.29883e-07	5.57752e-07	1.37214e-06	2.9114e-06	7.13349e-06	2.47355e-06	1.31081e-06	5.5159e-07	4.76418e-07	7.73763e-07	7.81304e-07	4.82038e-07	3.00652e-08	4.10631e-07	6.33598e-07	5.78445e-07	3.03721e-07	2.08865e-07	4.84848e-07	5.95513e-07	4.7743e-07	2.57686e-07	3.45677e-07
	0.328	0.000106406	4.7936e-08	5.52293e-08	4.38825e-08	2.14661e-08	5.05135e-08	8.11257e-08	7.84889e-08	3.65381e-08	3.27781e-08	9.51457e-08	1.22289e-07	9.78835e-08	4.86092e-08	9.74052e-08	1.62445e-07	1.74779e-07	1.33207e-07	1.24304e-07	2.07734e-07	2.75656e-07	2.79302e-07	2.60093e-07	3.33423e-07	4.85526e-07	6.29856e-07	7.86749e-07	1.17621e-06	2.52131e-06	6.67787e-06	2.09566e-06	1.21921e-06	8.56176e-07	5.97942e-07	4.54643e-07	4.44481e-07	4.3954e-07	3.60095e-07	2.49575e-07	2.37571e-07	2.96678e-07	2.96267e-07	2.14725e-07	1.38108e-07	1.93275e-07	2.49229e-07	2.21732e-07	1.27036e-07
	0.33	0.000105239	2.9947e-07	2.97319e-07	2.81643e-07	2.9035e-07	3.26408e-07	3.33849e-07	2.89952e-07	2.63292e-07	3.23949e-07	3.80505e-07	3.46412e-07	2.50284e-07	2.74896e-07	4.02094e-07	4.36669e-07	3.19194e-07	1.87934e-07	3.64392e-07	5.28932e-07	4.89035e-07	2.21794e-07	2.23494e-07	6.11783e-07	7.96056e-07	6.57738e-07	4.25396e-07	1.11331e-06	2.77863e-06	6.82503e-06	2.41181e-06	1.46661e-06	7.16467e-07	2.50766e-07	6.53301e-07	8.29419e-07	6.47256e-07	2.27182e-07	2.99931e-07	6.20041e-07	6.68215e-07	4.51551e-07	2.26618e-07	4.5545e-07	6.354e-07	5.80514e-07	3.66021e-07	3.50905e-07
	0.332	0.000104181	2.73495e-07	2.64015e-07	2.62574e-07	2.89806e-07	3.06745e-07	2.77659e-07	2.418e-07	2.80409e-07	3.41198e-07	3.30245e-07	2.46037e-07	2.3398e-07	3.47088e-07	4.02055e-07	3.19011e-07	1.78029e-07	2.97427e-07	4.64204e-07	4.60174e-07	2.4777e-07	1.54135e-07	4.98597e-07	6.81261e-07	5.73174e-07	2.62118e-07	6.71075e-07	1.45891e-06	2.78525e-06	6.84251e-06	2.31857e-06	1.04775e-06	4.36126e-07	6.91651e-07	8.57411e-07	6.72576e-07	2.35711e-07	2.59084e-07	5.93474e-07	6.48449e-07	4.30812e-07	1.73634e-07	4.16917e-07	6.00558e-07	5.44896e-07	3.21659e-07	3.05849e-07	5.21811e-07
	0.334	0.000102718	5.31104e-09	6.51668e-09	1.86217e-08	2.80562e-08	3.00486e-08	2.97893e-08	3.8883e-08	5.25338e-08	5.98593e-08	6.06359e-08	6.61865e-08	8.17037e-08	9.64384e-08	1.03127e-07	1.08789e-07	1.2526e-07	1.49081e-07	1.68531e-07	1.83605e-07	2.07711e-07	2.48346e-07	2.97541e-07	3.51105e-07	4.2493e-07	5.49134e-07	7.62986e-07	1.18143e-06	2.4295e-06	6.40608e-06	2.00817e-06	1.10889e-06	7.74572e-07	6.04196e-07	4.91919e-07	4.08854e-07	3.55004e-07	3.23723e-07	2.9573e-07	2.62284e-07	2.34319e-07	2.22513e-07	2.16461e-07	2.01024e-07	1.79477e-07	1.68448e-07	1.69885e-07	1.66626e-07
	0.336	0.000101559	2.6189e-07	2.60552e-07	2.44736e-07	2.51748e-07	2.86458e-07	2.93289e-07	2.50118e-07	2.26794e-07	2.88187e-07	3.37139e-07	2.95955e-07	2.05647e-07	2.52475e-07	3.68597e-07	3.77696e-07	2.45868e-07	1.6955e-07	3.65647e-07	4.80581e-07	3.87221e-07	1.00105e-07	3.09281e-07	6.18479e-07	6.87746e-07	4.65559e-07	4.61335e-07	1.23735e-06	2.70948e-06	6.61268e-06	2.31096e-06	1.21727e-06	4.79666e-07	4.72962e-07	7.60279e-07	7.28435e-07	3.95271e-07	8.41868e-08	4.70175e-07	6.25399e-07	4.98747e-07	2.07369e-07	3.05135e-07	5.37563e-07	5.53519e-07	3.64888e-07	2.4643e-07	4.466e-07
	0.338	0.000100621	2.81924e-07	2.73069e-07	2.70457e-07	2.96546e-07	3.13663e-07	2.85316e-07	2.51754e-07	2.91372e-07	3.48219e-07	3.30901e-07	2.48493e-07	2.54445e-07	3.64608e-07	4.00013e-07	2.99063e-07	1.9172e-07	3.42669e-07	4.76792e-07	4.22152e-07	1.7999e-07	2.55091e-07	5.59161e-07	6.49682e-07	4.32836e-07	2.10574e-07	8.12204e-07	1.48235e-06	2.56674e-06	6.45322e-06	2.06423e-06	7.9039e-07	5.71507e-07	8.55431e-07	8.27308e-07	4.67405e-07	5.66897e-08	4.86965e-07	6.70203e-07	5.46568e-07	2.35599e-07	3.15058e-07	5.66731e-07	5.90645e-07	3.95363e-07	2.66833e-07	4.72921e-07	5.95113e-07
	0.34	9.92835e-05	4.78352e-08	4.00351e-08	5.49628e-08	7.25949e-08	6.23625e-08	2.30085e-08	4.84262e-08	9.35423e-08	9.8042e-08	5.23659e-08	3.16236e-08	1.07023e-07	1.40884e-07	1.11562e-07	5.47563e-08	1.18563e-07	1.90574e-07	1.94985e-07	1.42415e-07	1.61353e-07	2.69043e-07	3.34973e-07	3.2931e-07	3.51063e-07	5.21513e-07	7.82986e-07	1.15782e-06	2.28393e-06	6.08856e-06	1.86694e-06	1.01858e-06	7.75923e-07	6.3364e-07	4.59363e-07	3.28008e-07	3.4148e-07	3.72718e-07	3.13347e-07	1.97801e-07	1.88063e-07	2.6431e-07	2.67317e-07	1.77926e-07	1.03297e-07	1.85565e-07	2.36028e-07	1.89215e-07
	0.342	9.81295e-05	2.22024e-07	2.21457e-07	2.05578e-07	2.1098e-07	2.4438e-07	2.50631e-07	2.0822e-07	1.88086e-07	2.49778e-07	2.91116e-07	2.44124e-07	1.61308e-07	2.27528e-07	3.28772e-07	3.14897e-07	1.74918e-07	1.64714e-07	3.52734e-07	4.17995e-07	2.83067e-07	3.11642e-08	3.64674e-07	5.85389e-07	5.56676e-07	3.21622e-07	5.77602e-07	1.28957e-06	2.54768e-06	6.29991e-06	2.11363e-06	9.7036e-07	4.56956e-07	6.45288e-07	7.4931e-07	5.45793e-07	1.37388e-07	2.90335e-07	5.39741e-07	5.21354e-07	2.70928e-07	1.48835e-07	4.17238e-07	5.07301e-07	3.74673e-07	1.71582e-07	3.23737e-07	4.78832e-07
	0.344	9.72827e-05	2.83264e-07	2.75034e-07	2.71302e-07	2.96213e-07	3.13428e-07	2.85785e-07	2.54298e-07	2.94791e-07	3.47531e-07	3.24308e-07	2.45242e-07	2.67498e-07	3.72154e-07	3.8777e-07	2.73839e-07	2.09787e-07	3.74534e-07	4.71191e-07	3.69585e-07	1.34208e-07	3.4034e-07	5.87321e-07	5.81307e-07	2.72031e-07	3.27243e-07	9.23017e-07	1.42532e-06	2.28542e-06	5.9965e-06	1.76344e-06	6.75443e-07	7.81536e-07	9.1822e-07	6.88996e-07	2.0304e-07	3.11307e-07	6.2795e-07	6.30381e-07	3.60118e-07	2.01767e-07	4.8947e-07	6.04763e-07	4.68469e-07	2.56817e-07	3.98993e-07	5.72367e-07	5.38515e-07
	0.346	9.60747e-05	8.76783e-08	7.9777e-08	9.26835e-08	1.11768e-07	1.00144e-07	6.30185e-08	8.38767e-08	1.32894e-07	1.33188e-07	7.10246e-08	5.63266e-08	1.4613e-07	1.77777e-07	1.19906e-07	1.03643e-08	1.51037e-07	2.32289e-07	2.04401e-07	8.81624e-08	1.64982e-07	3.13805e-07	3.51407e-07	2.73213e-07	3.01302e-07	5.49212e-07	8.0177e-07	1.08313e-06	2.11611e-06	5.75282e-06	1.72386e-06	1.00304e-06	8.18015e-07	6.14293e-07	3.61222e-07	3.02483e-07	4.12369e-07	4.05467e-07	2.4951e-07	1.20922e-07	2.65094e-07	3.33734e-07	2.48815e-07	6.58171e-08	1.66599e-07	2.84125e-07	2.61234e-07	1.12346e-07
	0.348	9.49288e-05	1.80878e-07	1.81043e-07	1.65189e-07	1.69074e-07	2.01206e-07	2.06916e-07	1.65341e-07	1.48286e-07	2.09828e-07	2.43624e-07	1.92271e-07	1.18416e-07	2.00481e-07	2.84105e-07	2.50858e-07	1.08557e-07	1.6548e-07	3.26383e-07	3.46266e-07	1.84627e-07	1.03392e-07	3.87307e-07	5.21342e-07	4.23852e-07	2.84551e-07	6.76408e-07	1.26433e-06	2.33393e-06	5.92806e-06	1.88065e-06	8.14553e-07	5.82099e-07	7.1579e-07	6.45844e-07	3.37344e-07	1.29831e-07	4.16142e-07	5.03983e-07	3.46065e-07	4.65195e-08	2.79809e-07	4.3692e-07	3.78467e-07	1.61081e-07	1.96406e-07	3.83702e-07	4.00053e-07
	0.35	9.41456e-05	2.78159e-07	2.70555e-07	2.65758e-07	2.89464e-07	3.06709e-07	2.7973e-07	2.50132e-07	2.91353e-07	3.3986e-07	3.11253e-07	2.36855e-07	2.73542e-07	3.7038e-07	3.66663e-07	2.45493e-07	2.28437e-07	3.92504e-07	4.4901e-07	3.0725e-07	1.37975e-07	4.04611e-07	5.82607e-07	4.83202e-07	1.09897e-07	4.73363e-07	9.77054e-07	1.29202e-06	1.99873e-06	5.54071e-06	1.50364e-06	7.70511e-07	9.34913e-07	8.69325e-07	4.69039e-07	7.44167e-08	5.11056e-07	6.60715e-07	4.893e-07	1.70759e-07	3.6909e-07	5.77372e-07	5.26893e-07	2.95192e-07	3.08102e-07	5.20543e-07	5.52009e-07	3.90741e-07
	0.352	9.30673e-05	1.22024e-07	1.14059e-07	1.25522e-07	1.45283e-07	1.33839e-07	9.87255e-08	1.18484e-07	1.672e-07	1.63246e-07	9.69586e-08	9.5983e-08	1.84289e-07	2.06541e-07	1.2719e-07	5.27475e-08	1.95904e-07	2.64873e-07	1.98977e-07	2.60205e-08	2.11293e-07	3.56276e-07	3.4034e-07	1.93845e-07	3.118e-07	6.00557e-07	7.86874e-07	9.63531e-07	1.9772e-06	5.45215e-06	1.64081e-06	1.05326e-06	8.32755e-07	5.22368e-07	2.64687e-07	3.86812e-07	4.80089e-07	3.66047e-07	1.16575e-07	2.10127e-07	3.6784e-07	3.38824e-07	1.44245e-07	1.11781e-07	2.99694e-07	3.29769e-07	1.95686e-07	6.26541e-08
	0.354	9.19373e-05	1.39388e-07	1.40253e-07	1.2452e-07	1.27002e-07	1.57906e-07	1.63128e-07	1.22556e-07	1.08534e-07	1.6939e-07	1.95813e-07	1.41873e-07	7.84206e-08	1.71806e-07	2.36195e-07	1.88507e-07	4.86236e-08	1.64726e-07	2.88484e-07	2.71537e-07	1.0446e-07	1.64422e-07	3.79252e-07	4.38576e-07	3.1673e-07	3.37644e-07	7.23971e-07	1.17827e-06	2.12272e-06	5.56087e-06	1.68228e-06	7.91575e-07	6.88898e-07	6.90595e-07	4.95575e-07	1.98179e-07	2.83632e-07	4.43463e-07	3.907e-07	1.56055e-07	1.42406e-07	3.43713e-07	3.6195e-07	1.98267e-07	7.2104e-08	2.79663e-07	3.4669e-07	2.41643e-07
	0.356	9.11932e-05	2.67303e-07	2.60328e-07	2.54523e-07	2.77008e-07	2.94223e-07	2.67869e-07	2.40002e-07	2.81804e-07	3.25988e-07	2.92559e-07	2.23968e-07	2.73059e-07	3.60105e-07	3.38128e-07	2.16099e-07	2.44475e-07	3.96678e-07	4.12565e-07	2.40529e-07	1.79837e-07	4.44885e-07	5.47402e-07	3.64609e-07	8.26729e-08	5.90632e-07	9.66401e-07	1.10368e-06	1.77865e-06	5.1643e-06	1.37723e-06	9.4841e-07	9.8862e-07	7.2222e-07	2.10375e-07	3.1962e-07	6.19118e-07	5.86784e-07	2.8511e-07	2.16747e-07	5.01205e-07	5.55187e-07	3.65532e-07	2.23673e-07	4.38259e-07	5.41357e-07	4.26502e-07	2.69031e-07
	0.358	9.02399e-05	1.50643e-07	1.42653e-07	1.52829e-07	1.72971e-07	1.62128e-07	1.28616e-07	1.48243e-07	1.95679e-07	1.87645e-07	1.21368e-07	1.32314e-07	2.17156e-07	2.27242e-07	1.33368e-07	1.0046e-07	2.38678e-07	2.85421e-07	1.81976e-07	4.35348e-08	2.69583e-07	3.83135e-07	3.02087e-07	1.15954e-07	3.74259e-07	6.41081e-07	7.24902e-07	8.30141e-07	1.91016e-06	5.233e-06	1.64456e-06	1.10945e-06	7.79478e-07	3.76817e-07	2.97932e-07	4.97112e-07	4.84792e-07	2.47936e-07	9.90147e-08	3.50491e-07	4.11129e-07	2.59096e-07	4.48822e-08	2.76077e-07	3.76506e-07	2.84745e-07	9.56606e-08	2.28997e-07
	0.36	8.91368e-05	9.84143e-08	9.99596e-08	8.44737e-08	8.57106e-08	1.154e-07	1.20212e-07	8.10866e-08	7.02403e-08	1.29491e-07	1.48834e-07	9.50352e-08	4.45981e-08	1.42042e-07	1.86814e-07	1.31971e-07	5.43957e-09	1.58177e-07	2.41963e-07	2.01956e-07	7.55904e-08	2.00509e-07	3.45793e-07	3.53254e-07	2.66562e-07	4.00989e-07	7.16873e-07	1.06278e-06	1.96247e-06	5.25396e-06	1.56639e-06	8.40973e-07	7.21368e-07	6.01713e-07	3.64834e-07	2.32092e-07	3.58064e-07	3.89971e-07	2.51899e-07	8.86805e-08	2.41829e-07	3.18598e-07	2.31921e-07	3.88448e-08	1.77267e-07	2.80329e-07	2.32616e-07	6.53761e-08
	0.362	8.84115e-05	2.51429e-07	2.45086e-07	2.38333e-07	2.59591e-07	2.76725e-07	2.50964e-07	2.24688e-07	2.66929e-07	3.06734e-07	2.69077e-07	2.07261e-07	2.66604e-07	3.42272e-07	3.03655e-07	1.87596e-07	2.55591e-07	3.87727e-07	3.64676e-07	1.75738e-07	2.28537e-07	4.60145e-07	4.86347e-07	2.35925e-07	2.1506e-07	6.62301e-07	8.95283e-07	8.96883e-07	1.67924e-06	4.91833e-06	1.40668e-06	1.08703e-06	9.37246e-07	5.09252e-07	9.99677e-08	4.96313e-07	6.24534e-07	4.28192e-07	1.04787e-07	3.74675e-07	5.39217e-07	4.35724e-07	1.99721e-07	3.28556e-07	5.00077e-07	4.53712e-07	2.67076e-07	3.1265e-07
	0.364	8.75739e-05	1.73461e-07	1.65485e-07	1.74432e-07	1.9478e-07	1.84669e-07	1.52504e-07	1.72324e-07	2.181e-07	2.06213e-07	1.41812e-07	1.63121e-07	2.43318e-07	2.4021e-07	1.38744e-07	1.43821e-07	2.73967e-07	2.93458e-07	1.57859e-07	1.10101e-07	3.22172e-07	3.89145e-07	2.40609e-07	1.13749e-07	4.50687e-07	6.49638e-07	6.18342e-07	7.34377e-07	1.9197e-06	5.10476e-06	1.70269e-06	1.11553e-06	6.52287e-07	2.57138e-07	4.33477e-07	5.59965e-07	4.08745e-07	7.28354e-08	2.70544e-07	4.41079e-07	3.69424e-07	1.21816e-07	2.1213e-07	3.88803e-07	3.62989e-07	1.75159e-07	1.89937e-07	3.59394e-07
	0.366	8.65104e-05	5.87446e-08	6.09787e-08	4.59905e-08	4.63312e-08	7.46349e-08	7.91658e-08	4.32743e-08	3.67224e-08	9.12452e-08	1.04024e-07	5.69692e-08	3.06558e-08	1.11832e-07	1.38187e-07	8.95891e-08	4.76381e-08	1.4399e-07	1.9102e-07	1.50234e-07	1.0724e-07	2.11312e-07	2.95423e-07	2.8635e-07	2.76828e-07	4.34615e-07	6.67389e-07	9.5656e-07	1.8721e-06	5.02823e-06	1.52741e-06	8.77373e-07	6.83843e-07	5.01482e-07	3.22317e-07	3.05203e-07	3.52494e-07	2.98991e-07	1.72134e-07	1.74846e-07	2.55688e-07	2.36453e-07	1.23301e-07	1.11922e-07	2.07466e-07	2.08583e-07	1.0811e-07	7.17051e-08
	0.368	8.57884e-05	2.3129e-07	2.25584e-07	2.17948e-07	2.37982e-07	2.54988e-07	2.29798e-07	2.04991e-07	2.47537e-07	2.82941e-07	2.41671e-07	1.87445e-07	2.54786e-07	3.17921e-07	2.64741e-07	1.61695e-07	2.60295e-07	3.66838e-07	3.08476e-07	1.21693e-07	2.68702e-07	4.51246e-07	4.0579e-07	1.08196e-07	3.27704e-07	6.84015e-07	7.77114e-07	7.23667e-07	1.69487e-06	4.79802e-06	1.51569e-06	1.13714e-06	7.99008e-07	2.85263e-07	3.05521e-07	5.83241e-07	5.3627e-07	2.21685e-07	2.05083e-07	4.6948e-07	4.78393e-07	2.59197e-07	2.03889e-07	4.24204e-07	4.60118e-07	2.96428e-07	2.23515e-07	4.03329e-07
	0.37	8.50535e-05	1.90515e-07	1.82594e-07	1.90338e-07	2.10763e-07	2.01415e-07	1.70416e-07	1.90545e-07	2.34459e-07	2.18973e-07	1.57537e-07	1.87897e-07	2.62327e-07	2.45943e-07	1.43639e-07	1.81544e-07	2.99639e-07	2.89682e-07	1.32858e-07	1.72756e-07	3.61265e-07	3.73432e-07	1.62142e-07	1.94918e-07	5.13397e-07	6.17586e-07	4.8353e-07	7.23549e-07	1.96834e-06	5.03244e-06	1.75255e-06	1.04437e-06	4.77569e-07	3.07934e-07	5.57068e-07	5.45318e-07	2.61314e-07	1.26717e-07	4.09797e-07	4.50548e-07	2.52184e-07	1.22772e-07	3.57516e-07	4.16385e-07	2.67884e-07	1.50161e-07	3.34385e-07	4.02826e-07
	0.372	8.40424e-05	2.11477e-08	2.42718e-08	1.20153e-08	1.40725e-08	3.71063e-08	4.16435e-08	2.31134e-08	2.62096e-08	5.63509e-08	6.37246e-08	4.51247e-08	4.788e-08	8.20562e-08	9.40287e-08	7.77938e-08	8.2133e-08	1.21918e-07	1.4231e-07	1.33298e-07	1.45347e-07	1.98902e-07	2.409e-07	2.5872e-07	3.09082e-07	4.29405e-07	5.98986e-07	8.92014e-07	1.83144e-06	4.86285e-06	1.51568e-06	8.61359e-07	6.12038e-07	4.48042e-07	3.50735e-07	3.23504e-07	2.97627e-07	2.39469e-07	1.9692e-07	2.06811e-07	2.0846e-07	1.68838e-07	1.35068e-07	1.54767e-07	1.66384e-07	1.33959e-07	1.00948e-07	1.24674e-07
	0.374	8.33135e-05	2.07653e-07	2.0259e-07	1.94138e-07	2.1296e-07	2.298e-07	2.05171e-07	1.81723e-07	2.24452e-07	2.5546e-07	2.11211e-07	1.65252e-07	2.38261e-07	2.88165e-07	2.22859e-07	1.39733e-07	2.57793e-07	3.35651e-07	2.47245e-07	9.26606e-08	2.94339e-07	4.20741e-07	3.13302e-07	2.61663e-08	4.06454e-07	6.5867e-07	6.33145e-07	6.40719e-07	1.76445e-06	4.74817e-06	1.61016e-06	1.09234e-06	6.11592e-07	1.91065e-07	4.61641e-07	5.76942e-07	3.79918e-07	2.95367e-08	3.4494e-07	4.73798e-07	3.40689e-07	1.13739e-07	3.14609e-07	4.35089e-07	3.34867e-07	1.63753e-07	3.0798e-07	4.19164e-07
	0.376	8.26653e-05	2.01945e-07	1.94118e-07	2.00676e-07	2.21072e-07	2.12477e-07	1.82504e-07	2.02974e-07	2.44898e-07	2.26078e-07	1.68353e-07	2.06545e-07	2.74168e-07	2.45058e-07	1.48224e-07	2.12744e-07	3.14922e-07	2.75503e-07	1.15623e-07	2.27698e-07	3.83414e-07	3.37776e-07	7.54269e-08	2.86172e-07	5.48217e-07	5.45324e-07	3.55256e-07	7.93327e-07	2.0037e-06	4.95754e-06	1.74286e-06	8.98833e-07	3.30349e-07	4.61564e-07	6.16974e-07	4.50182e-07	6.91809e-08	3.06338e-07	4.78611e-07	3.75834e-07	1.13724e-07	2.79456e-07	4.31097e-07	3.54371e-07	1.60053e-07	2.79087e-07	4.11718e-07	3.50086e-07
	0.378	8.17181e-05	1.44796e-08	1.25778e-08	2.73242e-08	3.13971e-08	1.50775e-08	1.81829e-08	4.46827e-08	4.93663e-08	3.03451e-08	3.63648e-08	6.68521e-08	7.27963e-08	5.43546e-08	6.36255e-08	9.83981e-08	1.07552e-07	9.27138e-08	1.08317e-07	1.51545e-07	1.69973e-07	1.67315e-07	2.01198e-07	2.71382e-07	3.29292e-07	3.90737e-07	5.42487e-07	8.76033e-07	1.79902e-06	4.71345e-06	1.48098e-06	7.98915e-07	5.58727e-07	4.57059e-07	3.69322e-07	2.84847e-07	2.53984e-07	2.54465e-07	2.23815e-07	1.73362e-07	1.67095e-07	1.8514e-07	1.663e-07	1.23641e-07	1.25833e-07	1.50267e-07	1.35355e-07	9.48695e-08
	0.38	8.09771e-05	1.81284e-07	1.76869e-07	1.67672e-07	1.85309e-07	2.01941e-07	1.77886e-07	1.55691e-07	1.98493e-07	2.25144e-07	1.78564e-07	1.41441e-07	2.1772e-07	2.54177e-07	1.79427e-07	1.2242e-07	2.47862e-07	2.96192e-07	1.84254e-07	9.74815e-08	3.0335e-07	3.72673e-07	2.17481e-07	1.17437e-07	4.47879e-07	5.94898e-07	4.92833e-07	6.60704e-07	1.82146e-06	4.69904e-06	1.63653e-06	9.73083e-07	4.3515e-07	3.11675e-07	5.36214e-07	4.91452e-07	1.9306e-07	1.77625e-07	4.11809e-07	3.95005e-07	1.65014e-07	1.79143e-07	3.72513e-07	3.58063e-07	1.7223e-07	1.985e-07	3.5815e-07	3.41932e-07
	0.382	8.03978e-05	2.07977e-07	2.00284e-07	2.0567e-07	2.25949e-07	2.18077e-07	1.89017e-07	2.09822e-07	2.49666e-07	2.27787e-07	1.74325e-07	2.19163e-07	2.79069e-07	2.38259e-07	1.52451e-07	2.36795e-07	3.19802e-07	2.52808e-07	1.14594e-07	2.72109e-07	3.8753e-07	2.85758e-07	3.59913e-08	3.63523e-07	5.49333e-07	4.39867e-07	2.98329e-07	8.92495e-07	1.98581e-06	4.82907e-06	1.65165e-06	7.10291e-07	3.44294e-07	5.93517e-07	5.95894e-07	2.90401e-07	1.3228e-07	4.33897e-07	4.63297e-07	2.37987e-07	1.65162e-07	3.95899e-07	4.16077e-07	2.32889e-07	2.04318e-07	3.86089e-07	3.95403e-07	2.40478e-07
	0.384	7.95238e-05	4.63523e-08	4.30765e-08	5.76899e-08	6.22573e-08	3.85382e-08	3.75091e-08	7.46911e-08	7.73072e-08	3.19912e-08	4.33145e-08	9.74905e-08	9.61017e-08	3.37296e-08	6.43913e-08	1.29938e-07	1.24258e-07	5.77539e-08	1.06336e-07	1.83453e-07	1.77494e-07	1.2324e-07	1.96348e-07	3.0122e-07	3.23041e-07	3.34681e-07	5.24336e-07	8.85613e-07	1.73978e-06	4.54108e-06	1.40222e-06	7.27841e-07	5.60753e-07	4.82182e-07	3.38016e-07	2.31379e-07	2.76275e-07	2.88016e-07	1.95148e-07	1.25417e-07	2.02625e-07	2.21279e-07	1.36001e-07	8.22111e-08	1.72369e-07	1.87251e-07	1.02145e-07	6.37635e-08
	0.386	7.87705e-05	1.52939e-07	1.49177e-07	1.39307e-07	1.558e-07	1.72182e-07	1.48742e-07	1.27696e-07	1.70475e-07	1.92836e-07	1.44601e-07	1.16817e-07	1.93872e-07	2.17182e-07	1.35799e-07	1.09592e-07	2.30772e-07	2.50839e-07	1.22678e-07	1.18711e-07	2.95818e-07	3.12416e-07	1.29298e-07	1.94719e-07	4.5309e-07	5.06344e-07	3.94314e-07	7.30107e-07	1.82661e-06	4.60142e-06	1.58392e-06	8.19868e-07	3.56003e-07	4.36582e-07	5.29425e-07	3.56182e-07	5.83122e-08	2.96909e-07	3.97918e-07	2.60117e-07	3.82637e-08	2.73768e-07	3.49108e-07	2.21102e-07	9.09452e-08	2.73463e-07	3.24919e-07	2.0269e-07
	0.388	7.82418e-05	2.08917e-07	2.01398e-07	2.0563e-07	2.25713e-07	2.18528e-07	1.90286e-07	2.11405e-07	2.49102e-07	2.24444e-07	1.75672e-07	2.25977e-07	2.77427e-07	2.26314e-07	1.56068e-07	2.53317e-07	3.14771e-07	2.23829e-07	1.29936e-07	3.04001e-07	3.74142e-07	2.22257e-07	1.14656e-07	4.18133e-07	5.16481e-07	3.13834e-07	3.52846e-07	9.72267e-07	1.89812e-06	4.62456e-06	1.48774e-06	5.44694e-07	4.86012e-07	6.58701e-07	4.97106e-07	9.48309e-08	3.07057e-07	4.86862e-07	3.69929e-07	1.01914e-07	3.06273e-07	4.35024e-07	3.22192e-07	1.51627e-07	3.23446e-07	4.12498e-07	2.99941e-07	1.93237e-07
	0.39	7.74471e-05	7.49004e-08	7.10439e-08	8.50832e-08	9.04362e-08	6.67187e-08	6.51969e-08	1.02704e-07	1.03127e-07	5.35356e-08	6.9932e-08	1.26831e-07	1.15968e-07	3.35565e-08	9.05211e-08	1.60177e-07	1.33034e-07	1.88285e-08	1.3387e-07	2.12799e-07	1.68255e-07	8.0998e-08	2.25675e-07	3.2539e-07	2.87781e-07	2.88913e-07	5.46967e-07	8.87368e-07	1.64109e-06	4.33279e-06	1.29289e-06	6.97564e-07	6.01352e-07	4.74002e-07	2.61737e-07	2.38522e-07	3.32951e-07	2.80747e-07	1.14988e-07	1.66584e-07	2.63204e-07	2.08482e-07	4.80582e-08	1.53485e-07	2.32142e-07	1.673e-07	4.92794e-09	1.56217e-07
	0.392	7.66853e-05	1.23348e-07	1.2025e-07	1.09776e-07	1.25191e-07	1.41268e-07	1.18538e-07	9.85253e-08	1.41198e-07	1.59371e-07	1.10217e-07	9.2303e-08	1.67439e-07	1.78484e-07	9.3303e-08	1.00179e-07	2.07209e-07	2.02367e-07	6.57677e-08	1.37984e-07	2.73429e-07	2.4675e-07	7.29926e-08	2.45509e-07	4.27193e-07	4.11536e-07	3.67979e-07	7.90659e-07	1.7716e-06	4.4417e-06	1.47275e-06	6.86979e-07	3.99695e-07	4.98747e-07	4.59009e-07	2.17416e-07	1.64398e-07	3.43602e-07	3.19333e-07	1.08933e-07	1.51468e-07	3.0106e-07	2.58623e-07	6.75712e-08	1.71096e-07	2.82773e-07	2.21871e-07	6.81264e-08
	0.394	7.61895e-05	2.05141e-07	1.97836e-07	2.00934e-07	2.20754e-07	2.14218e-07	1.86711e-07	2.08116e-07	2.43617e-07	2.16466e-07	1.72717e-07	2.2731e-07	2.69765e-07	2.10032e-07	1.58676e-07	2.6218e-07	3.00701e-07	1.91059e-07	1.53596e-07	3.22244e-07	3.45007e-07	1.53402e-07	1.91426e-07	4.45986e-07	4.53487e-07	1.89067e-07	4.57661e-07	1.0049e-06	1.74805e-06	4.35623e-06	1.28778e-06	4.9767e-07	6.22947e-07	6.44184e-07	3.39429e-07	1.07584e-07	4.2613e-07	4.58954e-07	2.2249e-07	1.71062e-07	3.97302e-07	3.9061e-07	1.9002e-07	2.29907e-07	3.91659e-07	3.52293e-07	1.90336e-07	2.75183e-07
	0.396	7.54765e-05	9.96655e-08	9.53478e-08	1.08766e-07	1.14917e-07	9.1781e-08	9.02591e-08	1.27199e-07	1.25512e-07	7.62358e-08	9.74948e-08	1.52381e-07	1.31885e-07	5.15052e-08	1.22516e-07	1.85043e-07	1.35045e-07	2.24519e-08	1.71524e-07	2.32675e-07	1.44401e-07	7.73767e-08	2.68468e-07	3.31532e-07	2.28082e-07	2.85497e-07	5.87358e-07	8.57142e-07	1.51568e-06	4.10631e-06	1.19314e-06	7.2878e-07	6.32763e-07	4.12412e-07	1.92431e-07	3.14294e-07	3.64195e-07	2.14858e-07	7.93637e-08	2.57971e-07	2.83498e-07	1.33634e-07	8.98608e-08	2.44664e-07	2.38929e-07	8.68225e-08	1.22951e-07	2.40177e-07
	0.398	7.47136e-05	9.3213e-08	9.07958e-08	7.97802e-08	9.42332e-08	1.09909e-07	8.81038e-08	6.89784e-08	1.11456e-07	1.25584e-07	7.64574e-08	6.91531e-08	1.39141e-07	1.39564e-07	5.35163e-08	9.25664e-08	1.78243e-07	1.54233e-07	2.12703e-08	1.47959e-07	2.39279e-07	1.84633e-07	8.803e-08	2.68588e-07	3.79162e-07	3.33786e-07	3.97297e-07	8.1343e-07	1.67235e-06	4.23904e-06	1.34299e-06	6.22083e-07	4.73022e-07	4.94276e-07	3.58706e-07	1.56324e-07	2.52821e-07	3.22889e-07	2.09924e-07	5.85557e-08	2.20747e-07	2.60823e-07	1.36856e-07	6.64795e-08	2.16645e-07	2.22959e-07	8.8942e-08	1.01773e-07
	0.4	7.42344e-05	1.97083e-07	1.90031e-07	1.9202e-07	2.11518e-07	2.05596e-07	1.78751e-07	2.00417e-07	2.33683e-07	2.0433e-07	1.65859e-07	2.23567e-07	2.56697e-07	1.90238e-07	1.59817e-07	2.63493e-07	2.78749e-07	1.57246e-07	1.77723e-07	3.26564e-07	3.0281e-07	8.84619e-08	2.53693e-07	4.46229e-07	3.67299e-07	1.25746e-07	5.53308e-07	9.80949e-07	1.56372e-06	4.06501e-06	1.11094e-06	5.8417e-07	7.00165e-07	5.55728e-07	1.5603e-07	2.77038e-07	4.72539e-07	3.60164e-07	7.61289e-08	2.97918e-07	4.12341e-07	2.79528e-07	1.36043e-07	3.27907e-07	3.78508e-07	2.35274e-07	1.96447e-07	3.5065e-07
	0.402	7.36018e-05	1.20412e-07	1.15699e-07	1.28449e-07	1.35357e-07	1.12908e-07	1.11487e-07	1.47674e-07	1.43979e-07	9.62079e-08	1.22049e-07	1.73309e-07	1.43717e-07	7.32443e-08	1.52683e-07	2.03142e-07	1.31814e-07	6.36047e-08	2.07475e-07	2.4065e-07	1.09526e-07	1.21466e-07	3.07142e-07	3.15033e-07	1.55855e-07	3.29396e-07	6.1786e-07	7.86586e-07	1.39652e-06	3.89996e-06	1.14816e-06	7.91317e-07	6.18993e-07	3.05762e-07	2.25473e-07	3.91305e-07	3.40493e-07	9.98538e-08	1.88567e-07	3.21349e-07	2.41916e-07	2.44103e-08	2.11558e-07	2.88305e-07	1.80771e-07	7.28881e-08	2.34225e-07	2.62182e-07
	0.404	7.28475e-05	6.31937e-08	6.14973e-08	4.99783e-08	6.37143e-08	7.87732e-08	5.84512e-08	4.00247e-08	8.2081e-08	9.2377e-08	4.5161e-08	4.96103e-08	1.09682e-07	1.02413e-07	2.15203e-08	8.51721e-08	1.45345e-07	1.11602e-07	3.69329e-08	1.46492e-07	1.98e-07	1.3919e-07	1.28953e-07	2.65861e-07	3.22045e-07	2.9538e-07	4.36188e-07	7.93884e-07	1.55967e-06	4.03109e-06	1.23819e-06	6.25125e-07	5.102e-07	4.42381e-07	2.77609e-07	2.00125e-07	2.8006e-07	2.58887e-07	1.27501e-07	1.40729e-07	2.24996e-07	1.81194e-07	5.44212e-08	1.40637e-07	1.97191e-07	1.27574e-07	3.09938e-08	1.51009e-07
	0.406	7.23712e-05	1.85224e-07	1.78463e-07	1.79375e-07	1.985e-07	1.93159e-07	1.66912e-07	1.88815e-07	2.1982e-07	1.88558e-07	1.5556e-07	2.15218e-07	2.38915e-07	1.67762e-07	1.5904e-07	2.57595e-07	2.50285e-07	1.25477e-07	1.97445e-07	3.17502e-07	2.50889e-07	5.49743e-08	2.97354e-07	4.20654e-07	2.67369e-07	1.85827e-07	6.14508e-07	9.04918e-07	1.38825e-06	3.8047e-06	1.01911e-06	7.06329e-07	7.02525e-07	4.1398e-07	8.97575e-08	3.92881e-07	4.4393e-07	2.1366e-07	1.46047e-07	3.70905e-07	3.52229e-07	1.43028e-07	2.25006e-07	3.64163e-07	2.91686e-07	1.43762e-07	2.80075e-07	3.52708e-07
	0.408	7.18142e-05	1.37004e-07	1.3195e-07	1.43988e-07	1.51592e-07	1.29842e-07	1.28541e-07	1.6391e-07	1.58307e-07	1.12545e-07	1.42572e-07	1.89296e-07	1.51503e-07	9.40844e-08	1.78465e-07	2.14086e-07	1.25207e-07	1.03017e-07	2.36586e-07	2.36456e-07	6.98569e-08	1.7711e-07	3.32225e-07	2.76013e-07	1.03626e-07	3.93302e-07	6.19831e-07	6.83197e-07	1.32276e-06	3.75154e-06	1.17281e-06	8.37146e-07	5.47467e-07	2.00145e-07	3.30614e-07	4.25207e-07	2.5768e-07	5.64407e-08	2.95788e-07	3.26727e-07	1.4549e-07	1.31207e-07	2.9598e-07	2.65125e-07	9.22976e-08	1.92771e-07	2.91526e-07	2.1415e-07
	0.41	7.10791e-05	3.39067e-08	3.30798e-08	2.09916e-08	3.47832e-08	4.84865e-08	3.17205e-08	1.48747e-08	5.41377e-08	6.09728e-08	2.40772e-08	3.83662e-08	7.97469e-08	7.07067e-08	2.8644e-08	7.68888e-08	1.10603e-07	8.38718e-08	6.9045e-08	1.33676e-07	1.56542e-07	1.25471e-07	1.58331e-07	2.42294e-07	2.73107e-07	2.98208e-07	4.54452e-07	7.4399e-07	1.46643e-06	3.85387e-06	1.18264e-06	6.48409e-07	4.98304e-07	3.79233e-07	2.58638e-07	2.43147e-07	2.55904e-07	1.95721e-07	1.34871e-07	1.74361e-07	1.82923e-07	1.17991e-07	9.87629e-08	1.51781e-07	1.38727e-07	6.97288e-08	9.64667e-08	1.37903e-07
	0.412	7.05955e-05	1.70082e-07	1.6365e-07	1.63521e-07	1.82229e-07	1.77441e-07	1.51734e-07	1.73862e-07	2.02585e-07	1.69711e-07	1.42328e-07	2.02782e-07	2.17165e-07	1.43417e-07	1.55964e-07	2.45038e-07	2.16822e-07	9.93368e-08	2.10058e-07	2.96345e-07	1.92973e-07	8.44279e-08	3.20502e-07	3.73326e-07	1.66444e-07	2.76444e-07	6.3297e-07	7.92492e-07	1.26689e-06	3.61832e-06	1.03021e-06	7.91255e-07	6.35551e-07	2.55756e-07	2.3269e-07	4.41088e-07	3.52097e-07	5.17958e-08	2.62988e-07	3.73039e-07	2.36247e-07	1.0541e-07	3.02206e-07	3.25548e-07	1.67257e-07	1.86773e-07	3.21511e-07	2.78699e-07
	0.414	7.01058e-05	1.49396e-07	1.44051e-07	1.55334e-07	1.6357e-07	1.42505e-07	1.41317e-07	1.75832e-07	1.68423e-07	1.24957e-07	1.58709e-07	2.00263e-07	1.5539e-07	1.12609e-07	1.98795e-07	2.17995e-07	1.1738e-07	1.3891e-07	2.56525e-07	2.21103e-07	4.43648e-08	2.28362e-07	3.3941e-07	2.17623e-07	1.3066e-07	4.50316e-07	5.85274e-07	5.70353e-07	1.3154e-06	3.67484e-06	1.23653e-06	8.33009e-07	4.27552e-07	2.08151e-07	4.24044e-07	3.99015e-07	1.28644e-07	1.94384e-07	3.56186e-07	2.68934e-07	5.28045e-08	2.49811e-07	3.18481e-07	1.84289e-07	1.26672e-07	2.83804e-07	2.77176e-07	1.34413e-07
	0.416	6.94009e-05	6.04452e-09	7.95279e-09	6.83933e-09	1.35791e-08	1.96742e-08	1.94541e-08	2.14115e-08	3.00534e-08	3.43941e-08	3.41379e-08	4.04736e-08	4.99894e-08	5.30505e-08	5.59766e-08	6.73026e-08	7.76295e-08	8.23606e-08	9.27649e-08	1.10927e-07	1.25878e-07	1.40873e-07	1.68803e-07	2.06547e-07	2.50024e-07	3.18313e-07	4.42632e-07	6.86647e-07	1.41153e-06	3.72286e-06	1.16579e-06	6.48648e-07	4.54613e-07	3.46797e-07	2.80449e-07	2.4269e-07	2.12764e-07	1.8351e-07	1.65714e-07	1.56451e-07	1.41778e-07	1.26558e-07	1.22012e-07	1.18065e-07	1.06167e-07	9.84178e-08	9.9453e-08	9.48239e-08
	0.418	6.89031e-05	1.522e-07	1.46135e-07	1.45004e-07	1.6326e-07	1.59004e-07	1.33782e-07	1.56133e-07	1.82558e-07	1.48377e-07	1.26711e-07	1.86819e-07	1.9224e-07	1.17994e-07	1.50309e-07	2.26568e-07	1.79959e-07	8.25761e-08	2.14231e-07	2.65041e-07	1.32913e-07	1.27874e-07	3.23106e-07	3.10253e-07	9.09017e-08	3.48549e-07	6.09938e-07	6.68923e-07	1.223e-06	3.51607e-06	1.09779e-06	8.12403e-07	5.20473e-07	1.62201e-07	3.45357e-07	4.21506e-07	2.20254e-07	1.03095e-07	3.2547e-07	3.09762e-07	9.80457e-08	1.96198e-07	3.16477e-07	2.27222e-07	9.80136e-08	2.55739e-07	2.90688e-07	1.62632e-07
	0.42	6.84702e-05	1.57624e-07	1.52037e-07	1.6253e-07	1.7133e-07	1.50927e-07	1.49836e-07	1.83474e-07	1.74358e-07	1.33382e-07	1.70362e-07	2.06283e-07	1.55604e-07	1.28177e-07	2.13197e-07	2.15307e-07	1.10601e-07	1.69779e-07	2.66325e-07	1.96504e-07	6.64897e-08	2.68993e-07	3.27578e-07	1.44978e-07	2.04512e-07	4.8477e-07	5.15132e-07	4.87636e-07	1.3598e-06	3.64954e-06	1.29016e-06	7.6752e-07	2.94507e-07	3.20684e-07	4.68855e-07	3.13793e-07	2.59409e-08	3.06641e-07	3.54234e-07	1.62303e-07	1.51052e-07	3.20911e-07	2.7422e-07	1.01872e-07	2.34253e-07	3.11342e-07	2.02971e-07	1.46063e-07
	0.422	6.78055e-05	2.04781e-08	2.14572e-08	3.25668e-08	2.68562e-08	8.06743e-09	3.55781e-08	4.52349e-08	2.0832e-08	2.54758e-08	5.81785e-08	5.2129e-08	2.10522e-08	5.90278e-08	8.11152e-08	5.6841e-08	5.5001e-08	1.01817e-07	1.06727e-07	8.09388e-08	1.19231e-07	1.64998e-07	1.59792e-07	1.72681e-07	2.57648e-07	3.30508e-07	4.05443e-07	6.47786e-07	1.38937e-06	3.62616e-06	1.15396e-06	6.12268e-07	4.15381e-07	3.58083e-07	2.89221e-07	2.05999e-07	2.00622e-07	2.08967e-07	1.58224e-07	1.21417e-07	1.54716e-07	1.48701e-07	9.41321e-08	1.02262e-07	1.34176e-07	1.03974e-07	6.28326e-08	1.04237e-07
	0.424	6.72903e-05	1.32136e-07	1.26474e-07	1.24387e-07	1.42162e-07	1.38425e-07	1.13635e-07	1.36226e-07	1.60335e-07	1.25165e-07	1.09296e-07	1.67915e-07	1.64971e-07	9.22621e-08	1.41921e-07	2.03112e-07	1.41338e-07	7.68382e-08	2.09584e-07	2.26114e-07	7.44657e-08	1.62381e-07	3.06915e-07	2.39277e-07	1.00526e-07	3.90654e-07	5.53691e-07	5.66612e-07	1.23999e-06	3.47143e-06	1.15948e-06	7.70785e-07	3.93654e-07	2.20058e-07	3.99203e-07	3.47135e-07	8.35437e-08	2.13263e-07	3.24227e-07	2.0125e-07	6.31836e-08	2.57032e-07	2.66058e-07	1.03054e-07	1.60936e-07	2.69592e-07	1.99925e-07	9.14918e-08
	0.426	6.6902e-05	1.61802e-07	1.56022e-07	1.65692e-07	1.74994e-07	1.55225e-07	1.54213e-07	1.86954e-07	1.76233e-07	1.37889e-07	1.7758e-07	2.0754e-07	1.52433e-07	1.40423e-07	2.21523e-07	2.06681e-07	1.06805e-07	1.9442e-07	2.65885e-07	1.65314e-07	1.09011e-07	2.95783e-07	2.97828e-07	6.43554e-08	2.78015e-07	4.89431e-07	4.17985e-07	4.7517e-07	1.4171e-06	3.63305e-06	1.29627e-06	6.49695e-07	2.3385e-07	4.29832e-07	4.52413e-07	1.83874e-07	1.71728e-07	3.67708e-07	2.90694e-07	6.24617e-08	2.6057e-07	3.27996e-07	1.80801e-07	1.52223e-07	3.03085e-07	2.69646e-07	1.30034e-07	2.36733e-07
	0.428	6.62856e-05	4.45178e-08	4.44801e-08	5.61291e-08	4.97765e-08	3.24407e-08	5.76246e-08	6.8128e-08	3.48796e-08	4.16574e-08	8.22111e-08	6.65528e-08	7.07203e-09	7.98709e-08	1.01992e-07	4.71145e-08	5.737e-08	1.27058e-07	1.11208e-07	4.95195e-08	1.37397e-07	1.83427e-07	1.33462e-07	1.59999e-07	2.81758e-07	3.21439e-07	3.58816e-07	6.42438e-07	1.37557e-06	3.53458e-06	1.11709e-06	5.54048e-07	4.1506e-07	3.81624e-07	2.59634e-07	1.7383e-07	2.34724e-07	2.17915e-07	1.09946e-07	1.36683e-07	1.9129e-07	1.30032e-07	5.91873e-08	1.47948e-07	1.51917e-07	5.63713e-08	8.83896e-08	1.49204e-07
	0.43	6.57537e-05	1.10454e-07	1.05232e-07	1.02236e-07	1.19511e-07	1.1629e-07	9.18718e-08	1.14751e-07	1.36517e-07	1.00708e-07	9.07224e-08	1.46673e-07	1.36241e-07	6.70021e-08	1.30773e-07	1.75764e-07	1.02653e-07	7.89239e-08	1.96498e-07	1.82657e-07	2.13347e-08	1.83115e-07	2.75371e-07	1.7082e-07	1.5728e-07	4.0106e-07	4.78461e-07	5.14653e-07	1.27618e-06	3.44009e-06	1.17796e-06	6.85916e-07	3.08017e-07	3.10889e-07	3.93692e-07	2.4309e-07	8.27264e-08	2.69784e-07	2.6835e-07	7.68845e-08	1.54905e-07	2.58971e-07	1.70097e-07	5.34043e-08	2.12027e-07	2.20905e-07	8.49759e-08	1.41451e-07
	0.432	6.53969e-05	1.62112e-07	1.5619e-07	1.65012e-07	1.74752e-07	1.55592e-07	1.54641e-07	1.8647e-07	1.74245e-07	1.38643e-07	1.80516e-07	2.04312e-07	1.46213e-07	1.49132e-07	2.23854e-07	1.92938e-07	1.06915e-07	2.11965e-07	2.55747e-07	1.30976e-07	1.5063e-07	3.0722e-07	2.52888e-07	1.83064e-08	3.35459e-07	4.62961e-07	3.10842e-07	5.30336e-07	1.44939e-06	3.58345e-06	1.23984e-06	5.09088e-07	3.07603e-07	4.93077e-07	3.77215e-07	3.65135e-08	2.88457e-07	3.67147e-07	1.80884e-07	1.42273e-07	3.21826e-07	2.72086e-07	9.96193e-08	2.46318e-07	3.07184e-07	1.81198e-07	1.68346e-07	2.94236e-07
	0.434	6.48346e-05	6.60343e-08	6.53074e-08	7.70941e-08	7.11756e-08	5.44857e-08	7.84316e-08	8.86636e-08	5.37962e-08	6.32633e-08	1.03846e-07	8.05075e-08	3.26551e-08	1.0376e-07	1.18206e-07	4.14564e-08	8.03247e-08	1.4986e-07	1.07248e-07	3.77621e-08	1.66504e-07	1.90131e-07	9.43165e-08	1.7854e-07	3.03759e-07	2.8788e-07	3.27667e-07	6.63646e-07	1.34377e-06	3.42062e-06	1.04541e-06	5.0972e-07	4.51701e-07	3.80885e-07	1.97064e-07	1.99273e-07	2.72807e-07	1.84579e-07	7.40106e-08	1.96112e-07	1.99113e-07	6.46986e-08	1.16543e-07	1.91846e-07	1.22125e-07	3.51704e-08	1.5901e-07	1.58969e-07
	0.436	6.42895e-05	8.77094e-08	8.29673e-08	7.91137e-08	9.58783e-08	9.31886e-08	6.90673e-08	9.2341e-08	1.11707e-07	7.56844e-08	7.17328e-08	1.23699e-07	1.0704e-07	4.31878e-08	1.1697e-07	1.4582e-07	6.58577e-08	8.31362e-08	1.76007e-07	1.38545e-07	2.55684e-08	1.89054e-07	2.3363e-07	1.20884e-07	2.04741e-07	3.83508e-07	4.03625e-07	5.15991e-07	1.29477e-06	3.38526e-06	1.14565e-06	5.90753e-07	3.03958e-07	3.63731e-07	3.42393e-07	1.50905e-07	1.70406e-07	2.70732e-07	1.80739e-07	4.51921e-08	2.02988e-07	2.08785e-07	5.91688e-08	1.2635e-07	2.07658e-07	1.30249e-07	5.1093e-08	1.78507e-07
	0.438	6.39513e-05	1.588e-07	1.52785e-07	1.6074e-07	1.7086e-07	1.52285e-07	1.51378e-07	1.82281e-07	1.68658e-07	1.35883e-07	1.79404e-07	1.96951e-07	1.3732e-07	1.54203e-07	2.20457e-07	1.75007e-07	1.10444e-07	2.2191e-07	2.36954e-07	9.82565e-08	1.85409e-07	3.03159e-07	1.96638e-07	9.49995e-08	3.70378e-07	4.08549e-07	2.257e-07	6.09821e-07	1.43411e-06	3.47737e-06	1.12817e-06	4.01084e-07	4.20828e-07	4.96943e-07	2.57706e-07	1.21797e-07	3.55652e-07	3.07558e-07	6.09839e-08	2.44792e-07	3.21468e-07	1.72445e-07	1.50311e-07	2.97333e-07	2.48383e-07	1.18258e-07	2.46321e-07	2.85688e-07
	0.44	6.3446e-05	8.47257e-08	8.34004e-08	9.51795e-08	8.9934e-08	7.36272e-08	9.67408e-08	1.06384e-07	7.13712e-08	8.36112e-08	1.22368e-07	9.27075e-08	5.62182e-08	1.26034e-07	1.29724e-07	4.36912e-08	1.08544e-07	1.66997e-07	9.66108e-08	6.42628e-08	1.94714e-07	1.83361e-07	5.28576e-08	2.15965e-07	3.11425e-07	2.34222e-07	3.33685e-07	6.89092e-07	1.27919e-06	3.27376e-06	9.53096e-07	5.13834e-07	4.9093e-07	3.38729e-07	1.44301e-07	2.64183e-07	2.78566e-07	1.09459e-07	1.37732e-07	2.41285e-07	1.59871e-07	3.62845e-08	1.91904e-07	1.93169e-07	5.01876e-08	1.30636e-07	1.99342e-07	1.17019e-07
	0.442	6.28941e-05	6.44456e-08	6.02342e-08	5.55703e-08	7.18301e-08	6.97259e-08	4.57791e-08	6.96767e-08	8.65085e-08	5.09535e-08	5.33438e-08	9.95948e-08	7.86546e-08	2.31239e-08	1.00731e-07	1.14897e-07	3.47405e-08	8.51966e-08	1.49794e-07	9.93852e-08	6.1032e-08	1.81043e-07	1.88898e-07	1.09218e-07	2.30928e-07	3.46326e-07	3.50708e-07	5.42746e-07	1.27849e-06	3.29238e-06	1.07768e-06	5.22687e-07	3.46459e-07	3.68495e-07	2.71844e-07	1.33656e-07	2.17413e-07	2.28849e-07	1.0103e-07	1.21164e-07	1.99108e-07	1.31254e-07	4.2577e-08	1.59972e-07	1.55912e-07	3.30146e-08	1.10418e-07	1.6168e-07
	0.444	6.25626e-05	1.52165e-07	1.46108e-07	1.53184e-07	1.63626e-07	1.45617e-07	1.44739e-07	1.74705e-07	1.59794e-07	1.29908e-07	1.74543e-07	1.85873e-07	1.26157e-07	1.55628e-07	2.11754e-07	1.53884e-07	1.15834e-07	2.24113e-07	2.10934e-07	7.46092e-08	2.10592e-07	2.84635e-07	1.33669e-07	1.61389e-07	3.80395e-07	3.33135e-07	2.11268e-07	6.75156e-07	1.36692e-06	3.31666e-06	9.88368e-07	3.90256e-07	5.0401e-07	4.43073e-07	1.20851e-07	2.43225e-07	3.64576e-07	2.03107e-07	1.06733e-07	3.01828e-07	2.62852e-07	8.22335e-08	2.3304e-07	2.86618e-07	1.52839e-07	1.67213e-07	2.79869e-07	2.17034e-07
	0.446	6.21141e-05	1.00378e-07	9.85064e-08	1.1018e-07	1.05676e-07	8.96397e-08	1.12097e-07	1.21029e-07	8.63696e-08	1.01287e-07	1.37444e-07	1.02582e-07	7.71785e-08	1.44971e-07	1.36701e-07	5.37109e-08	1.35375e-07	1.77265e-07	8.2028e-08	1.01659e-07	2.15884e-07	1.63648e-07	5.03241e-08	2.54912e-07	2.99131e-07	1.73541e-07	3.74079e-07	6.96658e-07	1.18408e-06	3.10585e-06	8.73837e-07	5.63808e-07	5.00772e-07	2.58104e-07	1.76792e-07	3.18112e-07	2.38481e-07	3.38331e-08	2.20294e-07	2.43937e-07	7.88373e-08	1.37649e-07	2.33167e-07	1.44774e-07	6.89878e-08	2.0425e-07	1.86794e-07	6.03613e-08
	0.448	6.15635e-05	4.11813e-08	3.75939e-08	3.21588e-08	4.7945e-08	4.65822e-08	2.2552e-08	4.76367e-08	6.15583e-08	2.83408e-08	3.74343e-08	7.49584e-08	5.34109e-08	1.74779e-08	8.2383e-08	8.53542e-08	2.52669e-08	8.29124e-08	1.20373e-07	7.47716e-08	8.52897e-08	1.61492e-07	1.5127e-07	1.28738e-07	2.34484e-07	3.02226e-07	3.32608e-07	5.63452e-07	1.22996e-06	3.17053e-06	1.00261e-06	5.01425e-07	3.78675e-07	3.36717e-07	2.19832e-07	1.72508e-07	2.18639e-07	1.71909e-07	9.35325e-08	1.53364e-07	1.58367e-07	7.38245e-08	1.00124e-07	1.45282e-07	8.88137e-08	5.2781e-08	1.25017e-07	1.06781e-07
	0.45	6.12287e-05	1.42554e-07	1.36504e-07	1.42696e-07	1.53407e-07	1.35948e-07	1.35089e-07	1.64105e-07	1.48021e-07	1.21073e-07	1.66288e-07	1.71544e-07	1.13151e-07	1.53487e-07	1.98295e-07	1.30598e-07	1.21215e-07	2.18794e-07	1.79393e-07	6.90588e-08	2.24751e-07	2.53697e-07	6.88907e-08	2.12783e-07	3.6616e-07	2.47346e-07	2.65872e-07	7.06292e-07	1.25982e-06	3.12576e-06	8.62739e-07	4.63237e-07	5.34501e-07	3.45072e-07	7.89743e-08	3.20467e-07	3.17973e-07	7.62203e-08	2.06045e-07	3.01825e-07	1.6347e-07	1.24787e-07	2.7254e-07	2.20086e-07	9.39968e-08	2.31274e-07	2.51121e-07	1.27326e-07
	0.452	6.0834e-05	1.12851e-07	1.10475e-07	1.21962e-07	1.18214e-07	1.02386e-07	1.24277e-07	1.32446e-07	9.83756e-08	1.15809e-07	1.48912e-07	1.09863e-07	9.52292e-08	1.59828e-07	1.39432e-07	6.80171e-08	1.58271e-07	1.80414e-07	6.7906e-08	1.37891e-07	2.27153e-07	1.33024e-07	9.58848e-08	2.84411e-07	2.65937e-07	1.35906e-07	4.25897e-07	6.73052e-07	1.07759e-06	2.94618e-06	8.44161e-07	6.23211e-07	4.65755e-07	1.66362e-07	2.6219e-07	3.33407e-07	1.55486e-07	1.21997e-07	2.72855e-07	1.97722e-07	3.92069e-08	2.18783e-07	2.23751e-07	7.01966e-08	1.64437e-07	2.30442e-07	1.2813e-07	1.15702e-07
	0.454	6.02936e-05	1.84066e-08	1.58284e-08	9.71662e-09	2.49687e-08	2.49436e-08	1.66761e-09	2.80621e-08	3.76979e-08	1.72776e-08	2.83419e-08	5.03948e-08	3.73199e-08	3.04979e-08	6.23402e-08	6.16299e-08	4.37257e-08	7.54849e-08	9.18051e-08	7.46306e-08	9.7495e-08	1.34642e-07	1.32868e-07	1.51711e-07	2.18681e-07	2.67299e-07	3.40954e-07	5.61188e-07	1.16643e-06	3.04387e-06	9.48784e-07	5.10342e-07	3.77891e-07	2.94643e-07	2.13309e-07	1.96117e-07	1.89204e-07	1.41586e-07	1.25604e-07	1.43088e-07	1.16402e-07	8.73877e-08	1.12025e-07	1.05836e-07	6.83292e-08	8.59575e-08	9.83148e-08	6.39952e-08
	0.456	5.99479e-05	1.30348e-07	1.24356e-07	1.29665e-07	1.40593e-07	1.23674e-07	1.22828e-07	1.5088e-07	1.33748e-07	1.09772e-07	1.55038e-07	1.54477e-07	9.87474e-08	1.4794e-07	1.80742e-07	1.0618e-07	1.24958e-07	2.0651e-07	1.44203e-07	8.02257e-08	2.27455e-07	2.13225e-07	8.57141e-09	2.46343e-07	3.30936e-07	1.67934e-07	3.35189e-07	6.97376e-07	1.13767e-06	2.94175e-06	7.94182e-07	5.4746e-07	5.10042e-07	2.28747e-07	1.84333e-07	3.44645e-07	2.29003e-07	5.17787e-08	2.63903e-07	2.48939e-07	5.77093e-08	1.99956e-07	2.55581e-07	1.2204e-07	1.45743e-07	2.47777e-07	1.72616e-07	1.09982e-07
	0.458	5.96012e-05	1.22075e-07	1.19235e-07	1.30466e-07	1.27463e-07	1.11805e-07	1.3318e-07	1.40563e-07	1.0722e-07	1.26982e-07	1.56719e-07	1.14442e-07	1.10147e-07	1.70277e-07	1.38317e-07	8.36287e-08	1.76003e-07	1.76766e-07	6.10007e-08	1.69127e-07	2.27491e-07	9.48535e-08	1.47161e-07	2.9877e-07	2.14232e-07	1.57301e-07	4.67306e-07	6.15444e-07	9.90799e-07	2.82742e-06	8.73668e-07	6.56545e-07	3.86723e-07	1.46054e-07	3.35829e-07	3.00688e-07	4.48218e-08	2.18711e-07	2.78523e-07	1.12557e-07	1.41654e-07	2.57346e-07	1.66137e-07	9.0819e-08	2.29965e-07	2.01722e-07	8.27446e-08	1.97235e-07
	0.46	5.90802e-05	3.50565e-09	8.17258e-09	1.33801e-08	7.48605e-09	1.19241e-08	2.20238e-08	1.83674e-08	1.746e-08	3.06501e-08	3.11618e-08	2.66646e-08	4.00179e-08	4.62349e-08	4.109e-08	5.22029e-08	6.50519e-08	6.29572e-08	7.15427e-08	9.16706e-08	9.776e-08	1.07706e-07	1.38244e-07	1.63357e-07	1.91008e-07	2.55173e-07	3.53954e-07	5.34464e-07	1.1111e-06	2.93735e-06	9.27329e-07	5.1582e-07	3.49154e-07	2.74446e-07	2.30608e-07	1.85545e-07	1.62031e-07	1.54025e-07	1.31425e-07	1.14349e-07	1.16651e-07	1.05811e-07	8.85776e-08	9.27642e-08	9.09324e-08	7.39555e-08	7.517e-08	8.03507e-08
	0.462	5.87185e-05	1.15959e-07	1.10074e-07	1.14508e-07	1.25604e-07	1.09224e-07	1.08389e-07	1.35459e-07	1.17417e-07	9.64391e-08	1.41223e-07	1.3522e-07	8.34158e-08	1.39222e-07	1.59855e-07	8.16518e-08	1.25871e-07	1.88133e-07	1.07303e-07	9.66006e-08	2.19157e-07	1.66778e-07	4.8604e-08	2.60991e-07	2.80338e-07	1.25838e-07	3.8792e-07	6.52867e-07	1.0318e-06	2.79863e-06	7.95543e-07	5.98411e-07	4.41879e-07	1.45426e-07	2.68862e-07	3.17867e-07	1.1935e-07	1.51886e-07	2.70391e-07	1.58904e-07	8.23671e-08	2.33965e-07	1.90037e-07	5.69731e-08	1.98601e-07	2.08799e-07	8.27304e-08	1.63702e-07
	0.464	5.84122e-05	1.28049e-07	1.24786e-07	1.35697e-07	1.33417e-07	1.17902e-07	1.38795e-07	1.45385e-07	1.12862e-07	1.34747e-07	1.60895e-07	1.16318e-07	1.21785e-07	1.76222e-07	1.3384e-07	9.87135e-08	1.87936e-07	1.67046e-07	6.66755e-08	1.93293e-07	2.17073e-07	5.52175e-08	1.92424e-07	2.95663e-07	1.48966e-07	2.16918e-07	4.8504e-07	5.31086e-07	9.52782e-07	2.76697e-06	9.34423e-07	6.44438e-07	2.8081e-07	2.28051e-07	3.70457e-07	2.2344e-07	7.9772e-08	2.81582e-07	2.34754e-07	3.98659e-08	2.23947e-07	2.4395e-07	8.7416e-08	1.77622e-07	2.44846e-07	1.3389e-07	1.40794e-07	2.37575e-07
	0.466	5.79189e-05	2.3967e-08	2.68251e-08	3.35832e-08	2.10805e-08	2.40851e-08	4.23266e-08	2.78114e-08	1.68725e-08	5.01106e-08	4.20505e-08	7.92313e-09	5.62556e-08	6.05079e-08	1.91947e-08	6.15276e-08	8.27631e-08	4.59327e-08	6.97596e-08	1.1145e-07	8.69449e-08	9.26388e-08	1.56881e-07	1.59065e-07	1.64235e-07	2.66021e-07	3.53853e-07	4.94187e-07	1.08106e-06	2.8623e-06	9.25032e-07	4.96245e-07	3.16714e-07	2.87375e-07	2.33724e-07	1.53315e-07	1.70837e-07	1.69669e-07	1.03466e-07	1.14403e-07	1.39886e-07	8.82109e-08	7.70132e-08	1.19455e-07	8.6656e-08	4.97659e-08	1.01447e-07	8.89788e-08
	0.468	5.75393e-05	9.98164e-08	9.4088e-08	9.76626e-08	1.08879e-07	9.30461e-08	9.22269e-08	1.18287e-07	9.94999e-08	8.15431e-08	1.25297e-07	1.14357e-07	6.76675e-08	1.27631e-07	1.36483e-07	5.80675e-08	1.23212e-07	1.64831e-07	7.06025e-08	1.10256e-07	2.01142e-07	1.18623e-07	9.28858e-08	2.57492e-07	2.22337e-07	1.44238e-07	4.13286e-07	5.85322e-07	9.67779e-07	2.71084e-06	8.36598e-07	6.02475e-07	3.53004e-07	1.65345e-07	3.08805e-07	2.52565e-07	4.16554e-08	2.12859e-07	2.30233e-07	5.44355e-08	1.54189e-07	2.18011e-07	9.65897e-08	1.10609e-07	2.05267e-07	1.29503e-07	7.97416e-08	1.89826e-07
	0.47	5.7264e-05	1.30835e-07	1.2719e-07	1.37725e-07	1.36143e-07	1.20751e-07	1.41183e-07	1.46984e-07	1.15348e-07	1.39144e-07	1.61549e-07	1.15565e-07	1.30069e-07	1.77734e-07	1.26547e-07	1.12096e-07	1.93812e-07	1.52277e-07	8.21714e-08	2.0914e-07	1.96962e-07	3.59197e-08	2.2709e-07	2.75162e-07	7.84231e-08	2.78916e-07	4.73471e-07	4.37634e-07	9.69792e-07	2.7553e-06	9.86003e-07	5.8389e-07	1.92617e-07	3.20001e-07	3.5672e-07	1.1502e-07	1.86965e-07	2.97654e-07	1.5121e-07	1.2223e-07	2.63688e-07	1.83674e-07	9.11948e-08	2.35929e-07	2.06723e-07	9.08506e-08	2.10226e-07	2.21673e-07
	0.472	5.68055e-05	4.27795e-08	4.49e-08	5.22506e-08	3.97753e-08	4.16268e-08	6.0894e-08	4.3558e-08	3.38305e-08	6.89207e-08	5.49524e-08	2.10409e-08	7.54847e-08	7.25276e-08	3.64571e-09	8.05841e-08	9.57126e-08	2.55923e-08	8.60677e-08	1.26777e-07	6.65491e-08	1.00102e-07	1.75416e-07	1.38814e-07	1.55354e-07	2.86233e-07	3.32786e-07	4.59881e-07	1.07681e-06	2.81013e-06	9.165e-07	4.50933e-07	3.11679e-07	3.10432e-07	2.05853e-07	1.3872e-07	2.03331e-07	1.56994e-07	7.26018e-08	1.522e-07	1.41589e-07	4.29281e-08	1.1719e-07	1.34306e-07	4.2368e-08	8.85477e-08	1.28283e-07	5.61506e-08
	0.474	5.64087e-05	8.23604e-08	7.68388e-08	7.95781e-08	9.0863e-08	7.56065e-08	7.48201e-08	9.9818e-08	8.04997e-08	6.56019e-08	1.07725e-07	9.25284e-08	5.21227e-08	1.13526e-07	1.11591e-07	3.67695e-08	1.16631e-07	1.3808e-07	3.59458e-08	1.17748e-07	1.75497e-07	7.46474e-08	1.24349e-07	2.3847e-07	1.67995e-07	1.87264e-07	4.10305e-07	5.13473e-07	9.50219e-07	2.66679e-06	8.74854e-07	5.65111e-07	2.7793e-07	2.30477e-07	3.03631e-07	1.71393e-07	1.05305e-07	2.28431e-07	1.59291e-07	4.19806e-08	1.8659e-07	1.61737e-07	1.05481e-08	1.55638e-07	1.65092e-07	3.91856e-08	1.29589e-07	1.66368e-07
	0.476	5.61545e-05	1.30556e-07	1.26573e-07	1.36681e-07	1.35767e-07	1.20483e-07	1.40471e-07	1.45491e-07	1.14794e-07	1.40285e-07	1.58852e-07	1.12323e-07	1.34997e-07	1.75008e-07	1.17026e-07	1.22959e-07	1.93667e-07	1.33722e-07	1.01098e-07	2.16062e-07	1.68899e-07	6.25371e-08	2.48609e-07	2.39187e-07	3.85368e-08	3.26606e-07	4.33041e-07	3.64325e-07	1.0192e-06	2.76149e-06	9.99408e-07	4.8678e-07	2.01004e-07	3.79877e-07	2.96837e-07	2.29204e-08	2.62931e-07	2.6481e-07	5.24565e-08	2.05809e-07	2.53041e-07	9.91114e-08	1.68991e-07	2.44911e-07	1.33415e-07	1.4376e-07	2.36699e-07	1.60311e-07
	0.478	5.57358e-05	5.96006e-08	6.11033e-08	6.88948e-08	5.68383e-08	5.80163e-08	7.74096e-08	5.89851e-08	5.12991e-08	8.58447e-08	6.73113e-08	4.04709e-08	9.37305e-08	8.20765e-08	2.47353e-08	1.0117e-07	1.03738e-07	8.3224e-09	1.09546e-07	1.35018e-07	3.85894e-08	1.24675e-07	1.85899e-07	1.05507e-07	1.72804e-07	3.00666e-07	2.92004e-07	4.50936e-07	1.08244e-06	2.75865e-06	8.82027e-07	3.99566e-07	3.42254e-07	3.15031e-07	1.5255e-07	1.73408e-07	2.23754e-07	1.09517e-07	1.05256e-07	1.8486e-07	1.06135e-07	6.34697e-08	1.60619e-07	1.11953e-07	3.3453e-08	1.41829e-07	1.18801e-07	1.58531e-08
	0.48	5.5325e-05	6.40325e-08	5.87707e-08	6.07112e-08	7.2005e-08	5.73938e-08	5.66801e-08	8.05069e-08	6.09848e-08	4.92396e-08	8.89792e-08	7.04951e-08	3.77251e-08	9.73171e-08	8.63534e-08	2.08638e-08	1.06116e-07	1.09768e-07	6.68712e-09	1.17825e-07	1.45198e-07	4.72414e-08	1.41711e-07	2.08479e-07	1.3252e-07	2.22354e-07	3.84348e-07	4.5824e-07	9.60155e-07	2.63843e-06	8.84233e-07	5.05069e-07	2.51736e-07	2.7451e-07	2.64443e-07	1.1313e-07	1.62522e-07	2.04208e-07	8.51711e-08	1.09214e-07	1.76016e-07	8.69483e-08	7.47345e-08	1.5792e-07	9.57609e-08	4.96162e-08	1.4373e-07	1.05013e-07
	0.482	5.5082e-05	1.27388e-07	1.23112e-07	1.32748e-07	1.32472e-07	1.17284e-07	1.36844e-07	1.41097e-07	1.1138e-07	1.38348e-07	1.53038e-07	1.06784e-07	1.36634e-07	1.68342e-07	1.05888e-07	1.30726e-07	1.87787e-07	1.12836e-07	1.18997e-07	2.14034e-07	1.35137e-07	9.95125e-08	2.55852e-07	1.91081e-07	8.98394e-08	3.5282e-07	3.6931e-07	3.43538e-07	1.06753e-06	2.75068e-06	9.6374e-07	3.80815e-07	2.84296e-07	3.94157e-07	2.02503e-07	1.26326e-07	2.95285e-07	1.90965e-07	7.92461e-08	2.50944e-07	1.96689e-07	7.19425e-08	2.23398e-07	2.03893e-07	8.28273e-08	2.03285e-07	2.10028e-07	9.94978e-08
	0.484	5.47058e-05	7.41833e-08	7.51088e-08	8.32503e-08	7.17044e-08	7.23589e-08	9.16267e-08	7.26686e-08	6.69355e-08	1.0041e-07	7.8137e-08	5.82948e-08	1.09625e-07	8.9125e-08	4.53521e-08	1.198e-07	1.07086e-07	2.58298e-08	1.32658e-07	1.35481e-07	5.8148e-09	1.53791e-07	1.84802e-07	6.61881e-08	2.06287e-07	2.99594e-07	2.41624e-07	4.7222e-07	1.07662e-06	2.68576e-06	8.17461e-07	3.75806e-07	3.84081e-07	2.86326e-07	1.10647e-07	2.27318e-07	2.11679e-07	4.35872e-08	1.67963e-07	1.85876e-07	3.76009e-08	1.34053e-07	1.73204e-07	5.45673e-08	1.10819e-07	1.65211e-07	7.16829e-08	9.35902e-08
	0.486	5.42863e-05	4.5268e-08	4.03306e-08	4.15332e-08	5.27446e-08	3.89611e-08	3.84223e-08	6.07997e-08	4.17239e-08	3.34254e-08	6.95236e-08	4.93915e-08	2.64548e-08	7.94555e-08	6.25089e-08	1.90673e-08	9.1952e-08	8.26049e-08	2.30568e-08	1.10433e-07	1.14504e-07	5.2971e-08	1.45061e-07	1.74288e-07	1.27606e-07	2.38935e-07	3.4594e-07	4.33222e-07	9.70651e-07	2.59889e-06	8.60229e-07	4.49086e-07	2.70347e-07	2.83128e-07	2.13079e-07	1.18707e-07	1.82797e-07	1.57467e-07	6.48842e-08	1.38537e-07	1.35227e-07	3.96585e-08	1.11808e-07	1.23967e-07	3.13544e-08	9.27513e-08	1.17194e-07	3.4417e-08
	0.488	5.40453e-05	1.21555e-07	1.17032e-07	1.26159e-07	1.2649e-07	1.1139e-07	1.30536e-07	1.3404e-07	1.05334e-07	1.33562e-07	1.44389e-07	9.91847e-08	1.3511e-07	1.58122e-07	9.37524e-08	1.35013e-07	1.7667e-07	9.12766e-08	1.33319e-07	2.03564e-07	9.83338e-08	1.32031e-07	2.48967e-07	1.35242e-07	1.49422e-07	3.55219e-07	2.92806e-07	3.77811e-07	1.08902e-06	2.69981e-06	8.85276e-07	3.1231e-07	3.64017e-07	3.62106e-07	9.63727e-08	2.15263e-07	2.80854e-07	9.19054e-08	1.64683e-07	2.49141e-07	1.11175e-07	1.40117e-07	2.32151e-07	1.28651e-07	1.26854e-07	2.21282e-07	1.43215e-07	1.2005e-07
	0.49	5.37119e-05	8.634e-08	8.67122e-08	9.51277e-08	8.41251e-08	8.43216e-08	1.0336e-07	8.41103e-08	8.02131e-08	1.12359e-07	8.69662e-08	7.38964e-08	1.22574e-07	9.37425e-08	6.44793e-08	1.34985e-07	1.06283e-07	5.03882e-08	1.51864e-07	1.28522e-07	3.07106e-08	1.79416e-07	1.71268e-07	4.56005e-08	2.40628e-07	2.78922e-07	2.02702e-07	5.09762e-07	1.04378e-06	2.5814e-06	7.36619e-07	4.00466e-07	4.08342e-07	2.24368e-07	1.42546e-07	2.64391e-07	1.62566e-07	7.4977e-08	2.13421e-07	1.48168e-07	4.87397e-08	1.8658e-07	1.45305e-07	4.26157e-08	1.69526e-07	1.46064e-07	4.70543e-08	1.5744e-07
	0.492	5.32906e-05	2.64871e-08	2.19963e-08	2.26135e-08	3.35064e-08	2.1221e-08	2.12203e-08	4.11263e-08	2.44412e-08	2.0676e-08	4.98129e-08	3.18279e-08	2.24728e-08	6.04377e-08	4.35761e-08	2.90582e-08	7.47002e-08	6.12887e-08	4.37574e-08	9.63842e-08	8.99165e-08	7.35502e-08	1.35916e-07	1.45339e-07	1.43205e-07	2.35858e-07	3.09472e-07	4.34247e-07	9.6307e-07	2.53542e-06	8.15404e-07	4.20055e-07	2.94441e-07	2.62825e-07	1.79415e-07	1.48862e-07	1.70228e-07	1.18364e-07	9.6652e-08	1.3185e-07	9.2495e-08	6.87269e-08	1.105e-07	7.94249e-08	5.06664e-08	9.66109e-08	7.23133e-08	3.75933e-08
	0.494	5.30436e-05	1.13323e-07	1.086e-07	1.17187e-07	1.18094e-07	1.03075e-07	1.21822e-07	1.24599e-07	9.6931e-08	1.26202e-07	1.33231e-07	8.98007e-08	1.30612e-07	1.44805e-07	8.12363e-08	1.35609e-07	1.61001e-07	7.09949e-08	1.42608e-07	1.85638e-07	6.17355e-08	1.56209e-07	2.29277e-07	7.70759e-08	1.96746e-07	3.34974e-07	2.20579e-07	4.34476e-07	1.07213e-06	2.60476e-06	7.85006e-07	3.20477e-07	4.08679e-07	2.92835e-07	6.91505e-08	2.66622e-07	2.25551e-07	1.68794e-08	2.18147e-07	2.03686e-07	4.16415e-08	1.93973e-07	1.94584e-07	6.26742e-08	1.79729e-07	1.90561e-07	7.84714e-08	1.70592e-07
	0.496	5.27509e-05	9.59415e-08	9.57812e-08	1.04401e-07	9.39548e-08	9.37285e-08	1.12485e-07	9.30705e-08	9.0907e-08	1.21542e-07	9.35576e-08	8.70102e-08	1.3229e-07	9.60656e-08	8.16206e-08	1.46026e-07	1.02078e-07	7.43697e-08	1.65447e-07	1.1524e-07	6.66907e-08	1.97386e-07	1.46177e-07	7.592e-08	2.65637e-07	2.39012e-07	2.01806e-07	5.43019e-07	9.79907e-07	2.45286e-06	6.6863e-07	4.5554e-07	3.98202e-07	1.45715e-07	2.14192e-07	2.67081e-07	8.33673e-08	1.55843e-07	2.23483e-07	7.85416e-08	1.32178e-07	2.02438e-07	8.52213e-08	1.20664e-07	1.90491e-07	9.32991e-08	1.14717e-07	1.83131e-07
	0.498	5.23354e-05	8.08899e-09	5.12476e-09	6.43061e-09	1.46922e-08	9.46281e-09	1.14859e-08	2.18935e-08	1.64737e-08	1.85234e-08	3.0291e-08	2.53336e-08	2.76057e-08	4.0835e-08	3.69419e-08	3.9972e-08	5.52735e-08	5.34578e-08	5.8437e-08	7.73967e-08	8.00069e-08	9.01239e-08	1.17506e-07	1.32115e-07	1.5955e-07	2.17398e-07	2.89038e-07	4.43252e-07	9.33152e-07	2.45273e-06	7.71577e-07	4.19385e-07	2.97947e-07	2.33327e-07	1.79912e-07	1.59424e-07	1.43359e-07	1.15864e-07	1.11101e-07	1.06388e-07	8.60331e-08	8.62763e-08	8.6196e-08	6.87022e-08	7.101e-08	7.34506e-08	5.7341e-08	6.0574e-08
	0.5	5.20765e-05	1.02992e-07	9.81182e-08	1.06138e-07	1.07592e-07	9.26493e-08	1.11015e-07	1.13093e-07	8.64788e-08	1.16579e-07	1.19933e-07	7.89422e-08	1.23382e-07	1.28911e-07	6.89484e-08	1.32463e-07	1.41616e-07	5.44535e-08	1.46102e-07	1.61654e-07	3.14352e-08	1.70369e-07	1.99162e-07	2.78392e-08	2.27374e-07	2.96264e-07	1.7871e-07	4.82717e-07	1.01913e-06	2.47962e-06	6.94306e-07	3.78864e-07	4.10384e-07	2.0506e-07	1.5025e-07	2.75242e-07	1.43076e-07	1.05433e-07	2.29531e-07	1.27308e-07	9.47637e-08	2.07234e-07	1.23365e-07	9.39131e-08	1.94543e-07	1.23447e-07	9.62423e-08	1.86779e-07
	0.502	5.18202e-05	1.02917e-07	1.02245e-07	1.11004e-07	1.01119e-07	1.00491e-07	1.18935e-07	9.94327e-08	9.89122e-08	1.27887e-07	9.77936e-08	9.74798e-08	1.38653e-07	9.62795e-08	9.63546e-08	1.52617e-07	9.5418e-08	9.63009e-08	1.72604e-07	9.74161e-08	1.00404e-07	2.05642e-07	1.11648e-07	1.22283e-07	2.75842e-07	1.83974e-07	2.40555e-07	5.56124e-07	8.93927e-07	2.32256e-06	6.44766e-07	5.06419e-07	3.49763e-07	1.07176e-07	2.74045e-07	2.30712e-07	2.08231e-08	2.16951e-07	1.93388e-07	2.83441e-08	1.92971e-07	1.76533e-07	4.89863e-08	1.80704e-07	1.6773e-07	6.36966e-08	1.73897e-07	1.62914e-07
	0.504	5.14181e-05	9.55596e-09	1.40921e-08	1.59048e-08	3.32695e-09	1.94014e-08	2.14608e-08	3.48671e-09	2.61566e-08	2.82929e-08	1.14722e-08	3.46477e-08	3.70098e-08	2.15557e-08	4.5838e-08	4.8909e-08	3.54383e-08	6.18129e-08	6.67608e-08	5.68073e-08	8.75174e-08	9.7541e-08	9.56858e-08	1.3795e-07	1.65254e-07	1.9275e-07	2.897e-07	4.42709e-07	8.89894e-07	2.36792e-06	7.47686e-07	4.26548e-07	2.77635e-07	2.20516e-07	1.93955e-07	1.43541e-07	1.32752e-07	1.3177e-07	9.66857e-08	9.69374e-08	1.0283e-07	7.25473e-08	7.75848e-08	8.60259e-08	5.76444e-08	6.55526e-08	7.50102e-08	4.74043e-08
	0.506	5.11434e-05	9.08876e-08	8.59128e-08	9.33466e-08	9.53183e-08	8.04478e-08	9.84552e-08	9.98676e-08	7.43155e-08	1.05035e-07	1.04894e-07	6.69544e-08	1.13705e-07	1.11013e-07	5.74933e-08	1.25681e-07	1.19481e-07	4.45579e-08	1.43571e-07	1.33366e-07	2.80571e-08	1.74006e-07	1.61964e-07	4.40061e-08	2.3995e-07	2.46086e-07	1.85746e-07	5.0693e-07	9.43525e-07	2.34999e-06	6.43344e-07	4.357e-07	3.73799e-07	1.3371e-07	2.15584e-07	2.44813e-07	5.58561e-08	1.676e-07	2.00709e-07	3.86248e-08	1.5051e-07	1.78779e-07	4.28987e-08	1.43439e-07	1.65925e-07	5.1247e-08	1.40592e-07	1.57714e-07
	0.508	5.09174e-05	1.07251e-07	1.06092e-07	1.14928e-07	1.05604e-07	1.04591e-07	1.22702e-07	1.03163e-07	1.04202e-07	1.31391e-07	9.96426e-08	1.05223e-07	1.41657e-07	9.46052e-08	1.08335e-07	1.54711e-07	8.74224e-08	1.15119e-07	1.7312e-07	7.76957e-08	1.29678e-07	2.03475e-07	7.07996e-08	1.65419e-07	2.69059e-07	1.22592e-07	2.93609e-07	5.41101e-07	8.06525e-07	2.21879e-06	6.72516e-07	5.28283e-07	2.71006e-07	1.64113e-07	3.01469e-07	1.60225e-07	1.11043e-07	2.4305e-07	1.28908e-07	1.07172e-07	2.17084e-07	1.16823e-07	1.12346e-07	2.02832e-07	1.11879e-07	1.18983e-07	1.94129e-07	1.10272e-07
	0.51	5.0536e-05	2.61104e-08	2.99943e-08	3.21905e-08	2.02095e-08	3.4704e-08	3.64438e-08	1.37898e-08	4.13177e-08	4.11648e-08	7.34334e-09	5.00393e-08	4.70408e-08	8.64592e-09	6.16718e-08	5.53724e-08	2.1294e-08	7.81351e-08	6.89298e-08	4.24449e-08	1.0416e-07	9.46864e-08	8.08648e-08	1.54283e-07	1.5641e-07	1.7567e-07	3.02989e-07	4.23908e-07	8.5041e-07	2.29991e-06	7.46839e-07	4.19467e-07	2.48371e-07	2.34517e-07	1.93588e-07	1.17317e-07	1.51868e-07	1.32037e-07	7.1852e-08	1.19592e-07	1.02494e-07	4.92978e-08	1.02963e-07	8.46056e-08	3.68463e-08	9.30742e-08	7.22584e-08	3.03405e-08
	0.512	5.0244e-05	7.73572e-08	7.23308e-08	7.91683e-08	8.16283e-08	6.68254e-08	8.45047e-08	8.52948e-08	6.08012e-08	9.19287e-08	8.8552e-08	5.42313e-08	1.01906e-07	9.17436e-08	4.74797e-08	1.15516e-07	9.57003e-08	4.26237e-08	1.35244e-07	1.02886e-07	4.78657e-08	1.676e-07	1.22088e-07	8.35382e-08	2.35356e-07	1.94534e-07	2.21309e-07	5.03229e-07	8.66014e-07	2.24197e-06	6.40283e-07	4.63918e-07	3.13522e-07	1.31772e-07	2.458e-07	1.8742e-07	5.55171e-08	1.93074e-07	1.42818e-07	4.32502e-08	1.70872e-07	1.19525e-07	5.13765e-08	1.59064e-07	1.05081e-07	6.20499e-08	1.51852e-07	9.53419e-08
	0.514	5.00409e-05	1.08983e-07	1.07364e-07	1.16218e-07	1.07453e-07	1.06067e-07	1.23833e-07	1.04293e-07	1.06815e-07	1.32113e-07	9.91407e-08	1.1022e-07	1.41389e-07	9.12882e-08	1.173e-07	1.52451e-07	7.93332e-08	1.29991e-07	1.67224e-07	6.02812e-08	1.52765e-07	1.91197e-07	2.89753e-08	1.9924e-07	2.45578e-07	7.758e-08	3.39502e-07	4.9762e-07	7.44652e-07	2.16111e-06	7.26948e-07	5.10512e-07	1.85016e-07	2.42449e-07	2.89456e-07	6.83868e-08	1.88175e-07	2.28904e-07	4.71886e-08	1.75917e-07	1.99661e-07	5.49034e-08	1.734e-07	1.81875e-07	6.75109e-08	1.73886e-07	1.6964e-07	7.98314e-08
	0.516	4.96861e-05	4.12761e-08	4.46649e-08	4.73958e-08	3.56602e-08	4.93202e-08	5.09149e-08	2.95913e-08	5.63597e-08	5.37714e-08	2.38325e-08	6.57853e-08	5.63286e-08	2.12981e-08	7.81545e-08	5.94649e-08	2.78034e-08	9.51179e-08	6.56015e-08	4.68702e-08	1.2107e-07	8.19697e-08	8.50293e-08	1.69982e-07	1.33564e-07	1.78644e-07	3.14625e-07	3.88259e-07	8.3082e-07	2.25769e-06	7.54479e-07	3.88617e-07	2.36975e-07	2.57526e-07	1.67286e-07	1.17243e-07	1.765e-07	1.04263e-07	8.43695e-08	1.43498e-07	7.20566e-08	7.45507e-08	1.25061e-07	5.11811e-08	7.30245e-08	1.12713e-07	3.59807e-08	7.45675e-08
	0.518	4.93777e-05	6.27588e-08	5.7731e-08	6.3972e-08	6.68907e-08	5.21478e-08	6.95441e-08	6.97718e-08	4.63164e-08	7.76372e-08	7.13949e-08	4.12658e-08	8.83422e-08	7.18393e-08	3.95131e-08	1.02363e-07	7.15941e-08	4.57829e-08	1.21781e-07	7.29167e-08	6.61951e-08	1.52574e-07	8.58227e-08	1.13373e-07	2.1662e-07	1.55307e-07	2.55823e-07	4.76058e-07	8.07338e-07	2.16967e-06	6.64081e-07	4.57871e-07	2.53164e-07	1.77029e-07	2.40646e-07	1.24384e-07	1.14472e-07	1.82797e-07	7.55878e-08	1.01312e-07	1.54884e-07	4.84279e-08	1.0054e-07	1.37322e-07	3.21262e-08	1.0313e-07	1.24387e-07	2.56014e-08
	0.52	4.91895e-05	1.08204e-07	1.06153e-07	1.14971e-07	1.06761e-07	1.05014e-07	1.22426e-07	1.02914e-07	1.06845e-07	1.30162e-07	9.63813e-08	1.12511e-07	1.38011e-07	8.65888e-08	1.23073e-07	1.46134e-07	7.23987e-08	1.40308e-07	1.55504e-07	5.1637e-08	1.68409e-07	1.69932e-07	2.68099e-08	2.20684e-07	2.07676e-07	9.26812e-08	3.66836e-07	4.32401e-07	7.27736e-07	2.14836e-06	7.73961e-07	4.54916e-07	1.45881e-07	2.9856e-07	2.40129e-07	3.90603e-08	2.34401e-07	1.77959e-07	5.93088e-08	2.11992e-07	1.46199e-07	8.54849e-08	2.00387e-07	1.26471e-07	1.05769e-07	1.92518e-07	1.13653e-07	1.22036e-07
	0.522	4.88656e-05	5.47973e-08	5.77115e-08	6.09795e-08	4.94234e-08	6.24506e-08	6.39617e-08	4.36805e-08	7.00614e-08	6.51317e-08	3.90495e-08	8.01835e-08	6.4324e-08	3.86098e-08	9.29337e-08	6.15603e-08	4.66535e-08	1.0945e-07	5.79756e-08	6.6894e-08	1.33456e-07	6.07054e-08	1.06678e-07	1.77882e-07	1.0108e-07	2.0111e-07	3.13399e-07	3.46809e-07	8.35742e-07	2.23442e-06	7.50143e-07	3.40334e-07	2.59415e-07	2.66137e-07	1.20579e-07	1.55156e-07	1.81866e-07	5.47134e-08	1.30497e-07	1.43714e-07	1.91277e-08	1.22899e-07	1.19572e-07	7.75608e-09	1.20078e-07	1.01411e-07	2.59347e-08	1.18467e-07
	0.524	4.85437e-05	4.74551e-08	4.24778e-08	4.81394e-08	5.14836e-08	3.67847e-08	5.39736e-08	5.3735e-08	3.12762e-08	6.25442e-08	5.40219e-08	2.88435e-08	7.33949e-08	5.22911e-08	3.41018e-08	8.67658e-08	4.90928e-08	4.96786e-08	1.04284e-07	4.79123e-08	7.77988e-08	1.31366e-07	6.35355e-08	1.30216e-07	1.88994e-07	1.41463e-07	2.75006e-07	4.36133e-07	7.78113e-07	2.12873e-06	6.85294e-07	4.25839e-07	2.20203e-07	2.13105e-07	2.09658e-07	9.16401e-08	1.47923e-07	1.47134e-07	4.46007e-08	1.27284e-07	1.13692e-07	2.68833e-08	1.18122e-07	9.04338e-08	3.13386e-08	1.12485e-07	7.19155e-08	4.29795e-08
	0.526	4.83623e-05	1.0505e-07	1.02601e-07	1.1133e-07	1.03672e-07	1.01573e-07	1.18626e-07	9.91657e-08	1.04436e-07	1.257e-07	9.15074e-08	1.1219e-07	1.31751e-07	8.07735e-08	1.25574e-07	1.36183e-07	6.76112e-08	1.45703e-07	1.3883e-07	5.5978e-08	1.75904e-07	1.41445e-07	6.49952e-08	2.28358e-07	1.59268e-07	1.43353e-07	3.70919e-07	3.59212e-07	7.52171e-07	2.15929e-06	7.90213e-07	3.74749e-07	1.91703e-07	3.18903e-07	1.63318e-07	1.25825e-07	2.42736e-07	1.01035e-07	1.33589e-07	2.08762e-07	7.33476e-08	1.46734e-07	1.86459e-07	6.57447e-08	1.57668e-07	1.68712e-07	7.1894e-08	1.65674e-07
	0.528	4.80719e-05	6.64635e-08	6.89042e-08	7.26814e-08	6.12904e-08	7.37668e-08	7.52184e-08	5.58476e-08	8.19563e-08	7.48132e-08	5.25225e-08	9.25715e-08	7.07703e-08	5.49846e-08	1.0505e-07	6.22053e-08	6.68663e-08	1.19714e-07	4.81101e-08	9.0966e-08	1.39161e-07	3.28504e-08	1.34244e-07	1.74562e-07	7.0507e-08	2.30836e-07	2.93848e-07	3.18331e-07	8.54788e-07	2.21159e-06	7.19964e-07	2.97228e-07	3.0021e-07	2.47259e-07	8.62214e-08	1.98816e-07	1.57521e-07	4.66956e-08	1.69484e-07	1.12636e-07	5.74271e-08	1.54562e-07	8.23441e-08	7.53088e-08	1.43366e-07	6.0091e-08	9.07599e-08	1.32883e-07
	0.53	4.7741e-05	3.18065e-08	2.69385e-08	3.20785e-08	3.58001e-08	2.1104e-08	3.82392e-08	3.7726e-08	1.62673e-08	4.70422e-08	3.73752e-08	1.88767e-08	5.74681e-08	3.49782e-08	3.14091e-08	6.94592e-08	3.23813e-08	5.15544e-08	8.44449e-08	3.70231e-08	8.15689e-08	1.07712e-07	6.45801e-08	1.33763e-07	1.60193e-07	1.50721e-07	2.75407e-07	3.97997e-07	7.72491e-07	2.10106e-06	6.86018e-07	3.85584e-07	2.23241e-07	2.22851e-07	1.71431e-07	1.07104e-07	1.51026e-07	1.06676e-07	7.50527e-08	1.22102e-07	7.0569e-08	6.75247e-08	1.04634e-07	4.49097e-08	6.85858e-08	9.09346e-08	2.47824e-08	7.17624e-08
	0.532	4.7559e-05	9.96999e-08	9.68874e-08	1.0548e-07	9.83712e-08	9.59309e-08	1.12618e-07	9.3233e-08	9.97774e-08	1.18933e-07	8.47043e-08	1.09398e-07	1.22894e-07	7.41089e-08	1.24815e-07	1.23121e-07	6.53346e-08	1.4605e-07	1.18289e-07	6.84698e-08	1.75115e-07	1.07953e-07	9.97773e-08	2.22294e-07	1.05961e-07	1.91872e-07	3.51825e-07	2.99196e-07	7.94278e-07	2.16536e-06	7.67515e-07	2.95821e-07	2.61415e-07	3.01289e-07	7.85138e-08	1.9158e-07	2.13856e-07	1.56641e-08	1.83024e-07	1.68905e-07	4.48765e-08	1.8121e-07	1.37223e-07	7.70169e-08	1.78394e-07	1.12847e-07	1.02904e-07	1.731e-07
	0.534	4.73024e-05	7.6112e-08	7.80771e-08	8.23257e-08	7.11009e-08	8.30679e-08	8.44696e-08	6.59321e-08	9.17911e-08	8.25714e-08	6.40425e-08	1.02616e-07	7.55447e-08	6.9673e-08	1.14059e-07	6.20525e-08	8.56777e-08	1.25334e-07	3.97425e-08	1.13604e-07	1.37469e-07	2.95154e-09	1.59387e-07	1.5913e-07	6.84522e-08	2.55662e-07	2.5601e-07	3.1988e-07	8.6973e-07	2.16973e-06	6.62679e-07	2.90052e-07	3.32986e-07	1.99331e-07	1.17606e-07	2.23148e-07	1.04265e-07	1.10035e-07	1.82003e-07	5.4769e-08	1.21759e-07	1.54942e-07	2.97562e-08	1.32263e-07	1.32049e-07	3.83624e-08	1.38694e-07	1.11012e-07
	0.536	4.69684e-05	1.61653e-08	1.15154e-08	1.6359e-08	2.03086e-08	5.4883e-09	2.29857e-08	2.2745e-08	5.42114e-09	3.15524e-08	2.37993e-08	1.64035e-08	4.09971e-08	2.4971e-08	3.10292e-08	5.1545e-08	3.00453e-08	5.01872e-08	6.50278e-08	4.50097e-08	7.75555e-08	8.73542e-08	7.90378e-08	1.25537e-07	1.40007e-07	1.66253e-07	2.60255e-07	3.74874e-07	7.7358e-07	2.06708e-06	6.64521e-07	3.57581e-07	2.39438e-07	2.09206e-07	1.50002e-07	1.28494e-07	1.32532e-07	9.04879e-08	9.52083e-08	9.84414e-08	6.16619e-08	8.139e-08	7.65595e-08	4.67582e-08	7.39579e-08	5.9474e-08	4.11466e-08	6.83167e-08
	0.538	4.67794e-05	9.23692e-08	8.92312e-08	9.7643e-08	9.10801e-08	8.83092e-08	1.04628e-07	8.53391e-08	9.30962e-08	1.10103e-07	7.61938e-08	1.0432e-07	1.11775e-07	6.68573e-08	1.209e-07	1.07547e-07	6.50995e-08	1.41472e-07	9.51105e-08	8.21766e-08	1.66472e-07	7.19347e-08	1.26585e-07	2.03839e-07	5.77822e-08	2.26767e-07	3.13559e-07	2.75318e-07	8.28282e-07	2.14483e-06	7.11423e-07	2.554e-07	3.11767e-07	2.51819e-07	6.06756e-08	2.24836e-07	1.55599e-07	6.95549e-08	1.97568e-07	1.03062e-07	1.01995e-07	1.7865e-07	6.94894e-08	1.26413e-07	1.60042e-07	5.66764e-08	1.42862e-07	1.40467e-07
	0.54	4.6555e-05	8.36285e-08	8.51176e-08	8.97951e-08	7.87439e-08	9.02254e-08	9.15802e-08	7.38238e-08	9.94153e-08	8.82608e-08	7.34668e-08	1.10136e-07	7.86025e-08	8.2295e-08	1.19768e-07	6.17736e-08	1.01955e-07	1.26213e-07	3.85565e-08	1.3231e-07	1.28585e-07	3.36131e-08	1.77611e-07	1.32442e-07	1.00838e-07	2.67867e-07	2.05278e-07	3.50705e-07	8.64519e-07	2.09834e-06	5.91129e-07	3.26246e-07	3.4008e-07	1.32572e-07	1.79166e-07	2.17e-07	3.23545e-08	1.67163e-07	1.6167e-07	2.42681e-08	1.65963e-07	1.22087e-07	6.43556e-08	1.62078e-07	9.02592e-08	9.46868e-08	1.53573e-07	6.77558e-08
	0.542	4.62244e-05	9.77921e-10	4.23957e-09	5.29465e-09	6.57355e-09	9.86841e-09	1.05196e-08	1.28163e-08	1.59556e-08	1.66883e-08	2.01085e-08	2.30573e-08	2.45283e-08	2.91351e-08	3.21744e-08	3.52186e-08	4.12479e-08	4.52358e-08	5.10922e-08	5.95137e-08	6.65906e-08	7.79698e-08	9.2423e-08	1.0911e-07	1.35999e-07	1.74531e-07	2.38013e-07	3.70819e-07	7.6534e-07	2.01645e-06	6.3224e-07	3.51998e-07	2.44274e-07	1.87356e-07	1.54621e-07	1.30091e-07	1.13109e-07	1.01793e-07	9.01363e-08	8.27858e-08	7.69573e-08	6.96746e-08	6.63501e-08	6.2223e-08	5.73154e-08	5.59715e-08	5.22831e-08	4.91826e-08
	0.544	4.60235e-05	8.33041e-08	7.98802e-08	8.80715e-08	8.20528e-08	7.8963e-08	9.49088e-08	7.57398e-08	8.46541e-08	9.94888e-08	6.62287e-08	9.71798e-08	9.87706e-08	5.92763e-08	1.14025e-07	9.01136e-08	6.58309e-08	1.32327e-07	7.05925e-08	9.31706e-08	1.50943e-07	3.59422e-08	1.43659e-07	1.75556e-07	4.59929e-08	2.44283e-07	2.63765e-07	2.91624e-07	8.38046e-07	2.09025e-06	6.38786e-07	2.72205e-07	3.29511e-07	1.84438e-07	1.25179e-07	2.23107e-07	8.19177e-08	1.30814e-07	1.77183e-07	2.78774e-08	1.44715e-07	1.41864e-07	3.75902e-08	1.51832e-07	1.09843e-07	7.11722e-08	1.51021e-07	8.20602e-08
	0.546	4.58278e-05	8.89475e-08	8.99633e-08	9.50249e-08	8.41575e-08	9.51692e-08	9.64773e-08	7.94623e-08	1.04749e-07	9.18057e-08	8.07067e-08	1.15047e-07	7.9954e-08	9.25877e-08	1.22152e-07	6.1935e-08	1.15008e-07	1.2258e-07	4.69249e-08	1.45699e-07	1.13408e-07	6.67802e-08	1.86577e-07	9.66133e-08	1.4203e-07	2.63715e-07	1.5437e-07	3.9314e-07	8.31204e-07	2.00081e-06	5.30626e-07	3.79307e-07	3.14687e-07	8.39129e-08	2.28969e-07	1.78737e-07	5.45025e-08	1.9897e-07	1.11463e-07	9.51972e-08	1.78684e-07	6.67883e-08	1.25722e-07	1.56424e-07	5.0232e-08	1.4452e-07	1.31405e-07	6.71156e-08
	0.548	4.55072e-05	1.3808e-08	1.83242e-08	1.62478e-08	1.15623e-08	2.4445e-08	1.29271e-08	1.77752e-08	2.97342e-08	6.19665e-09	2.89596e-08	3.2857e-08	9.68079e-09	4.18179e-08	3.41274e-08	2.63035e-08	5.56393e-08	3.691e-08	4.95874e-08	7.19717e-08	5.04187e-08	8.34501e-08	9.8387e-08	9.10865e-08	1.45976e-07	1.69771e-07	2.20905e-07	3.77726e-07	7.40582e-07	1.95215e-06	6.06886e-07	3.59814e-07	2.29337e-07	1.78977e-07	1.6621e-07	1.11879e-07	1.16234e-07	1.09585e-07	7.09461e-08	9.45149e-08	7.72426e-08	5.58913e-08	8.21655e-08	5.34152e-08	5.39237e-08	7.11242e-08	3.54468e-08	5.63735e-08
	0.55	4.52912e-05	7.27754e-08	6.91071e-08	7.70427e-08	7.15693e-08	6.81732e-08	8.3739e-08	6.47178e-08	7.47416e-08	8.73969e-08	5.50875e-08	8.8231e-08	8.43002e-08	5.16245e-08	1.04469e-07	7.15114e-08	6.63181e-08	1.19207e-07	4.6036e-08	9.95772e-08	1.30004e-07	2.51101e-09	1.5036e-07	1.41194e-07	7.69933e-08	2.44139e-07	2.13873e-07	3.26583e-07	8.19306e-07	2.00907e-06	5.73491e-07	3.16561e-07	3.14551e-07	1.24295e-07	1.76851e-07	1.91198e-07	2.81296e-08	1.62876e-07	1.29703e-07	4.56922e-08	1.55607e-07	8.23272e-08	8.34162e-08	1.42662e-07	4.58993e-08	1.09541e-07	1.23202e-07	3.85377e-08
	0.552	4.51193e-05	9.20514e-08	9.26e-08	9.80003e-08	8.73283e-08	9.78816e-08	9.91416e-08	8.2836e-08	1.07773e-07	9.31892e-08	8.57241e-08	1.1734e-07	7.96532e-08	1.00368e-07	1.21303e-07	6.28616e-08	1.2438e-07	1.14914e-07	6.07527e-08	1.53012e-07	9.34189e-08	9.68691e-08	1.85348e-07	5.46149e-08	1.78528e-07	2.42595e-07	1.28256e-07	4.28473e-07	7.71809e-07	1.89381e-06	5.08579e-07	4.20223e-07	2.59543e-07	1.18532e-07	2.51096e-07	1.14172e-07	1.27581e-07	1.98041e-07	4.35408e-08	1.52191e-07	1.56959e-07	4.43108e-08	1.64148e-07	1.18109e-07	8.37939e-08	1.63064e-07	8.51388e-08	1.17007e-07
	0.554	4.48149e-05	2.75186e-08	3.17506e-08	2.99204e-08	2.46977e-08	3.80595e-08	2.493e-08	2.98206e-08	4.27925e-08	1.46893e-08	4.19222e-08	4.27775e-08	1.16323e-08	5.59289e-08	3.64761e-08	3.19382e-08	6.86889e-08	2.59608e-08	6.0661e-08	7.96517e-08	3.30378e-08	9.82143e-08	9.49289e-08	8.21633e-08	1.60092e-07	1.51795e-07	2.19703e-07	3.82114e-07	7.03036e-07	1.88768e-06	6.01249e-07	3.62475e-07	2.02021e-07	1.93562e-07	1.6359e-07	9.28169e-08	1.37171e-07	9.60254e-08	7.1104e-08	1.12257e-07	5.30773e-08	7.49943e-08	9.08828e-08	2.50467e-08	8.09085e-08	6.78492e-08	2.75139e-08	8.16175e-08
	0.556	4.45828e-05	6.10726e-08	5.72025e-08	6.48528e-08	5.99304e-08	5.62427e-08	7.14152e-08	5.25794e-08	6.36768e-08	7.41624e-08	4.30736e-08	7.77527e-08	6.88357e-08	4.41763e-08	9.25986e-08	5.24759e-08	6.55537e-08	1.02935e-07	2.26916e-08	1.00602e-07	1.05658e-07	2.65502e-08	1.47065e-07	1.0599e-07	1.09184e-07	2.28747e-07	1.78664e-07	3.57172e-07	7.78091e-07	1.91904e-06	5.36732e-07	3.52918e-07	2.75764e-07	1.10734e-07	2.00018e-07	1.40996e-07	7.29595e-08	1.63534e-07	6.96691e-08	9.56028e-08	1.35324e-07	1.62794e-08	1.14362e-07	1.04125e-07	3.17164e-08	1.21076e-07	7.04623e-08	6.68521e-08
	0.558	4.44285e-05	9.29689e-08	9.30605e-08	9.87537e-08	8.82894e-08	9.83937e-08	9.96041e-08	8.39806e-08	1.08517e-07	9.24458e-08	8.85294e-08	1.17069e-07	7.77899e-08	1.05522e-07	1.17416e-07	6.45547e-08	1.29807e-07	1.03895e-07	7.56995e-08	1.53975e-07	7.07395e-08	1.21822e-07	1.74075e-07	1.005e-08	2.04603e-07	2.06457e-07	1.47335e-07	4.44685e-07	6.98151e-07	1.80116e-06	5.31818e-07	4.3244e-07	1.87239e-07	1.85551e-07	2.40255e-07	3.6114e-08	1.80918e-07	1.64565e-07	4.4428e-08	1.81248e-07	1.06887e-07	9.87055e-08	1.68882e-07	6.55827e-08	1.34022e-07	1.44982e-07	6.35876e-08	1.52064e-07
	0.56	4.41454e-05	4.00395e-08	4.39784e-08	4.26241e-08	3.70625e-08	5.04468e-08	3.7052e-08	4.2138e-08	5.466e-08	2.69008e-08	5.49654e-08	5.18596e-08	2.56938e-08	6.90616e-08	3.90794e-08	4.61398e-08	7.8968e-08	1.47469e-08	7.7053e-08	8.18078e-08	2.70955e-08	1.1429e-07	8.20077e-08	9.09806e-08	1.69431e-07	1.25225e-07	2.35188e-07	3.73367e-07	6.65429e-07	1.83897e-06	6.13253e-07	3.46454e-07	1.83666e-07	2.16672e-07	1.38676e-07	1.04136e-07	1.51886e-07	6.11306e-08	1.03095e-07	1.12332e-07	2.38796e-08	1.07223e-07	7.49357e-08	4.42538e-08	1.02899e-07	3.72941e-08	6.94633e-08	8.87839e-08
	0.562	4.3898e-05	4.8497e-08	4.44684e-08	5.1811e-08	4.74557e-08	4.34957e-08	5.82453e-08	3.96562e-08	5.18086e-08	6.01538e-08	3.05281e-08	6.60425e-08	5.29469e-08	3.72523e-08	7.88667e-08	3.38801e-08	6.28503e-08	8.46136e-08	2.54334e-09	9.61468e-08	8.06347e-08	4.91429e-08	1.35195e-07	7.78006e-08	1.30928e-07	2.03064e-07	1.69422e-07	3.7133e-07	7.27738e-07	1.83995e-06	5.32644e-07	3.65449e-07	2.2971e-07	1.40664e-07	1.94781e-07	9.32475e-08	1.14351e-07	1.3842e-07	3.03184e-08	1.18241e-07	9.38285e-08	3.98885e-08	1.15518e-07	5.05937e-08	7.09213e-08	1.01653e-07	1.21536e-08	9.06462e-08
	0.564	4.37546e-05	9.17725e-08	9.14212e-08	9.73618e-08	8.71182e-08	9.6782e-08	9.79414e-08	8.29763e-08	1.07059e-07	8.96567e-08	8.91791e-08	1.14344e-07	7.4485e-08	1.08008e-07	1.10764e-07	6.67178e-08	1.31196e-07	9.03663e-08	8.9234e-08	1.48732e-07	4.87103e-08	1.40071e-07	1.53809e-07	3.41497e-08	2.17501e-07	1.59561e-07	1.91569e-07	4.36743e-07	6.29891e-07	1.74281e-06	5.78631e-07	4.11003e-07	1.27805e-07	2.37891e-07	1.98537e-07	5.28074e-08	2.04943e-07	1.05513e-07	1.09564e-07	1.76925e-07	4.7088e-08	1.45653e-07	1.39783e-07	6.06053e-08	1.58819e-07	9.8938e-08	1.02246e-07	1.5219e-07
	0.566	4.34966e-05	5.11495e-08	5.47732e-08	5.39409e-08	4.80823e-08	6.13868e-08	4.80191e-08	5.34025e-08	6.50748e-08	3.81779e-08	6.69e-08	5.96924e-08	3.95784e-08	8.03483e-08	4.19411e-08	6.19219e-08	8.59788e-08	1.41546e-08	9.34419e-08	7.85727e-08	4.28613e-08	1.26669e-07	6.07385e-08	1.12929e-07	1.68854e-07	1.01259e-07	2.57721e-07	3.47262e-07	6.43567e-07	1.8143e-06	6.27725e-07	3.09335e-07	1.95867e-07	2.28392e-07	9.68401e-08	1.41403e-07	1.45118e-07	3.46856e-08	1.3608e-07	8.66984e-08	6.16268e-08	1.24014e-07	3.42028e-08	9.14629e-08	1.00129e-07	1.73929e-08	1.05548e-07	6.75339e-08
	0.568	4.32365e-05	3.5356e-08	3.12122e-08	3.82374e-08	3.44913e-08	3.02932e-08	4.45429e-08	2.63355e-08	3.95423e-08	4.58025e-08	1.79235e-08	5.34093e-08	3.74777e-08	3.12689e-08	6.38439e-08	1.74837e-08	5.78307e-08	6.57981e-08	1.6566e-08	8.66876e-08	5.91227e-08	6.42052e-08	1.17323e-07	6.69878e-08	1.39864e-07	1.74591e-07	1.80854e-07	3.66612e-07	6.84009e-07	1.78395e-06	5.45423e-07	3.53766e-07	1.97662e-07	1.69684e-07	1.69638e-07	7.92476e-08	1.30364e-07	1.01274e-07	5.85404e-08	1.13493e-07	5.07427e-08	7.40208e-08	9.17509e-08	1.59039e-08	8.58384e-08	6.25753e-08	3.61691e-08	8.53201e-08
	0.57	4.30974e-05	8.85752e-08	8.77989e-08	9.39422e-08	8.39326e-08	9.31646e-08	9.42721e-08	7.99443e-08	1.03522e-07	8.49456e-08	8.77722e-08	1.09324e-07	6.98865e-08	1.07847e-07	1.01686e-07	6.88696e-08	1.28622e-07	7.53044e-08	9.98788e-08	1.37801e-07	3.42711e-08	1.50609e-07	1.26321e-07	7.38149e-08	2.16381e-07	1.09079e-07	2.35064e-07	4.05606e-07	5.88283e-07	1.7236e-06	6.19903e-07	3.60648e-07	1.32541e-07	2.6176e-07	1.34436e-07	1.22608e-07	1.96602e-07	3.33033e-08	1.55352e-07	1.41467e-07	5.40204e-08	1.63894e-07	8.69284e-08	1.06644e-07	1.49139e-07	5.58018e-08	1.37979e-07	1.1824e-07
	0.572	4.28667e-05	6.0667e-08	6.39535e-08	6.36484e-08	5.75183e-08	7.06992e-08	5.74594e-08	6.31766e-08	7.38454e-08	4.80204e-08	7.72345e-08	6.60503e-08	5.22296e-08	8.93856e-08	4.50946e-08	7.67513e-08	8.96171e-08	2.74278e-08	1.07241e-07	7.06912e-08	6.62225e-08	1.32823e-07	3.30793e-08	1.37818e-07	1.56336e-07	9.81983e-08	2.75707e-07	3.06676e-07	6.46505e-07	1.80845e-06	6.27466e-07	2.6155e-07	2.32632e-07	2.1698e-07	6.7958e-08	1.75878e-07	1.12698e-07	7.66099e-08	1.49822e-07	3.81932e-08	1.10534e-07	1.14217e-07	2.56368e-08	1.23955e-07	7.01787e-08	7.23297e-08	1.16076e-07	3.3094e-08
	0.574	4.25979e-05	2.19571e-08	1.77405e-08	2.44707e-08	2.14682e-08	1.7149e-08	3.0622e-08	1.33074e-08	2.74435e-08	3.1724e-08	7.0656e-09	4.01671e-08	2.43134e-08	2.6786e-08	4.83227e-08	1.22706e-08	5.03806e-08	4.90567e-08	3.05381e-08	7.32898e-08	4.78293e-08	7.1137e-08	9.75205e-08	7.45113e-08	1.3658e-07	1.52801e-07	1.9644e-07	3.47661e-07	6.57884e-07	1.74973e-06	5.54326e-07	3.28014e-07	1.92253e-07	1.79128e-07	1.40852e-07	9.71129e-08	1.22977e-07	7.53696e-08	8.24985e-08	9.08824e-08	4.33245e-08	8.1683e-08	5.98291e-08	4.48484e-08	7.49455e-08	3.03616e-08	5.78013e-08	5.88681e-08
	0.576	4.24567e-05	8.35272e-08	8.23471e-08	8.86495e-08	7.88878e-08	8.76972e-08	8.87531e-08	7.50437e-08	9.80637e-08	7.84733e-08	8.44467e-08	1.02214e-07	6.4167e-08	1.05128e-07	9.0571e-08	7.04761e-08	1.22316e-07	5.98331e-08	1.06736e-07	1.22016e-07	3.69466e-08	1.5304e-07	9.39236e-08	1.06433e-07	2.02031e-07	6.98701e-08	2.65456e-07	3.57529e-07	5.83625e-07	1.73045e-06	6.36398e-07	2.95249e-07	1.85826e-07	2.5403e-07	6.50377e-08	1.71164e-07	1.59222e-07	4.16034e-08	1.71943e-07	8.4045e-08	1.05379e-07	1.49553e-07	3.92361e-08	1.38709e-07	1.09265e-07	7.43876e-08	1.43331e-07	6.82909e-08
	0.578	4.22538e-05	6.84512e-08	7.13808e-08	7.15931e-08	6.52131e-08	7.82451e-08	6.51749e-08	7.12345e-08	8.08306e-08	5.62176e-08	8.57042e-08	7.07987e-08	6.32973e-08	9.59687e-08	4.85249e-08	8.95754e-08	9.00178e-08	4.35236e-08	1.17159e-07	5.95382e-08	8.93781e-08	1.31713e-07	5.29275e-09	1.58684e-07	1.32112e-07	1.21994e-07	2.8097e-07	2.62108e-07	6.69358e-07	1.80534e-06	6.02193e-07	2.27507e-07	2.69766e-07	1.79955e-07	9.89505e-08	1.90346e-07	5.88163e-08	1.28141e-07	1.36628e-07	2.40636e-08	1.42014e-07	7.82976e-08	8.28202e-08	1.29347e-07	3.2801e-08	1.16214e-07	9.6405e-08	5.86743e-08
	0.58	4.19814e-05	8.61238e-09	4.36297e-09	1.09869e-08	9.47769e-09	6.44803e-09	1.68005e-08	6.27711e-09	1.67682e-08	1.93307e-08	1.06888e-08	2.66289e-08	1.89431e-08	2.44324e-08	3.37237e-08	2.32664e-08	4.06004e-08	3.91126e-08	4.02252e-08	5.78801e-08	5.1089e-08	6.99863e-08	8.19089e-08	8.75343e-08	1.23992e-07	1.45393e-07	2.03872e-07	3.2425e-07	6.4929e-07	1.72486e-06	5.47467e-07	3.04438e-07	2.02417e-07	1.69294e-07	1.27948e-07	1.10769e-07	1.04098e-07	7.83751e-08	8.40375e-08	7.10571e-08	6.06708e-08	6.88585e-08	4.95108e-08	5.63111e-08	5.38763e-08	3.98669e-08	5.32485e-08	3.87596e-08
	0.582	4.18326e-05	7.68106e-08	7.52515e-08	8.16707e-08	7.21714e-08	8.05687e-08	8.15746e-08	6.84666e-08	9.08771e-08	7.04341e-08	7.93753e-08	9.32576e-08	5.75231e-08	9.99995e-08	7.78423e-08	7.10478e-08	1.12653e-07	4.53069e-08	1.0931e-07	1.02471e-07	5.06708e-08	1.47602e-07	5.93206e-08	1.29864e-07	1.76718e-07	7.01254e-08	2.77994e-07	3.03746e-07	6.0662e-07	1.74089e-06	6.21859e-07	2.38428e-07	2.36009e-07	2.18713e-07	5.35122e-08	1.91356e-07	1.0176e-07	1.00446e-07	1.57992e-07	2.14368e-08	1.37407e-07	1.07856e-07	6.4535e-08	1.40654e-07	5.52195e-08	1.10784e-07	1.15991e-07	5.3516e-08
	0.584	4.16561e-05	7.44025e-08	7.6959e-08	7.76716e-08	7.10624e-08	8.39276e-08	7.10456e-08	7.7443e-08	8.59347e-08	6.26449e-08	9.21546e-08	7.38644e-08	7.25599e-08	1.00012e-07	5.21353e-08	9.98211e-08	8.74937e-08	5.94226e-08	1.22563e-07	4.74526e-08	1.09456e-07	1.23293e-07	3.33412e-08	1.71655e-07	9.81591e-08	1.5725e-07	2.69559e-07	2.31676e-07	6.96695e-07	1.78694e-06	5.52156e-07	2.33603e-07	2.8875e-07	1.23712e-07	1.52811e-07	1.77866e-07	1.62541e-08	1.6269e-07	9.73799e-08	8.52597e-08	1.46444e-07	3.22252e-08	1.2665e-07	1.05513e-07	6.20792e-08	1.34027e-07	5.84724e-08	1.0624e-07
	0.586	4.13858e-05	4.52553e-09	8.68954e-09	4.56432e-09	8.28992e-09	1.21762e-08	3.60547e-09	1.62508e-08	1.20276e-08	1.38361e-08	2.19595e-08	1.31012e-08	2.5591e-08	2.45358e-08	2.36413e-08	3.60367e-08	2.87639e-08	4.08412e-08	4.54343e-08	4.42047e-08	6.24423e-08	6.1496e-08	7.7424e-08	9.61592e-08	1.07754e-07	1.51511e-07	1.98456e-07	3.08068e-07	6.47921e-07	1.69454e-06	5.25538e-07	2.96604e-07	2.07687e-07	1.52034e-07	1.35037e-07	1.06179e-07	9.45911e-08	8.95069e-08	6.97716e-08	7.46791e-08	6.28926e-08	5.64893e-08	6.14127e-08	4.56259e-08	5.27485e-08	4.75535e-08	3.93182e-08	4.85543e-08
	0.588	4.12255e-05	6.86354e-08	6.67249e-08	7.32201e-08	6.39987e-08	7.19966e-08	7.29561e-08	6.04347e-08	8.21823e-08	6.10501e-08	7.27615e-08	8.27369e-08	5.01782e-08	9.2666e-08	6.39463e-08	7.01928e-08	1.00145e-07	3.35483e-08	1.07446e-07	8.0463e-08	6.48419e-08	1.35154e-07	2.59118e-08	1.42906e-07	1.44138e-07	1.0092e-07	2.72332e-07	2.59696e-07	6.36588e-07	1.73529e-06	5.81364e-07	2.17798e-07	2.63054e-07	1.6641e-07	1.06126e-07	1.82651e-07	3.92776e-08	1.36685e-07	1.1895e-07	4.80127e-08	1.40747e-07	5.08255e-08	1.02659e-07	1.12957e-07	3.7654e-08	1.23415e-07	6.69267e-08	8.5351e-08
	0.59	4.10725e-05	7.84634e-08	8.06346e-08	8.18257e-08	7.50078e-08	8.76925e-08	7.50063e-08	8.17306e-08	8.91069e-08	6.72333e-08	9.65039e-08	7.52227e-08	7.9863e-08	1.01516e-07	5.57495e-08	1.07147e-07	8.25026e-08	7.39344e-08	1.23244e-07	3.85895e-08	1.24843e-07	1.08264e-07	6.56184e-08	1.74801e-07	5.82155e-08	1.90108e-07	2.41306e-07	2.32721e-07	7.12094e-07	1.742e-06	4.88984e-07	2.74896e-07	2.80783e-07	7.14768e-08	1.95021e-07	1.38835e-07	7.8678e-08	1.71083e-07	4.07187e-08	1.32829e-07	1.22199e-07	5.5071e-08	1.44895e-07	6.26279e-08	1.10014e-07	1.20647e-07	5.43349e-08	1.32419e-07
	0.592	4.08101e-05	1.69241e-08	2.10731e-08	1.61937e-08	1.90004e-08	2.39404e-08	9.74124e-09	2.8383e-08	1.76654e-08	2.04287e-08	3.31345e-08	4.31195e-10	3.72359e-08	2.67553e-08	2.46502e-08	4.72504e-08	1.5296e-08	5.1383e-08	4.62987e-08	3.9226e-08	7.39426e-08	4.7309e-08	8.54364e-08	9.63326e-08	9.67203e-08	1.62266e-07	1.81642e-07	3.0658e-07	6.4081e-07	1.6504e-06	4.99704e-07	3.04276e-07	1.96969e-07	1.46141e-07	1.44715e-07	8.77152e-08	1.06223e-07	8.61534e-08	6.28991e-08	8.81261e-08	4.54706e-08	6.87049e-08	6.27417e-08	3.6137e-08	6.86537e-08	3.22282e-08	5.14126e-08	5.39142e-08
	0.594	4.06356e-05	5.92339e-08	5.70024e-08	6.35344e-08	5.46084e-08	6.22227e-08	6.31419e-08	5.11953e-08	7.22221e-08	5.05678e-08	6.48351e-08	7.09695e-08	4.23943e-08	8.33877e-08	4.93405e-08	6.7638e-08	8.54366e-08	2.69549e-08	1.01304e-07	5.74745e-08	7.52826e-08	1.17167e-07	1.32442e-08	1.45402e-07	1.09655e-07	1.32144e-07	2.51525e-07	2.39903e-07	6.55602e-07	1.70466e-06	5.28846e-07	2.36831e-07	2.62889e-07	1.16047e-07	1.47733e-07	1.50657e-07	3.85998e-08	1.45847e-07	6.58481e-08	9.11142e-08	1.17145e-07	1.42696e-08	1.16999e-07	6.51482e-08	7.27887e-08	1.06469e-07	2.53328e-08	1.03568e-07
	0.596	4.05018e-05	8.0618e-08	8.23956e-08	8.40407e-08	7.70343e-08	8.95275e-08	7.70393e-08	8.40766e-08	9.03388e-08	6.99609e-08	9.87284e-08	7.4892e-08	8.51072e-08	1.00556e-07	5.91357e-08	1.1137e-07	7.56242e-08	8.62431e-08	1.19321e-07	3.83711e-08	1.34544e-07	8.79296e-08	9.45041e-08	1.67595e-07	2.38288e-08	2.13176e-07	1.99493e-07	2.62976e-07	7.04852e-07	1.67066e-06	4.34578e-07	3.22328e-07	2.45251e-07	8.54869e-08	2.13132e-07	7.95736e-08	1.3419e-07	1.51087e-07	3.30648e-08	1.56368e-07	7.59395e-08	1.05948e-07	1.33129e-07	4.53005e-08	1.3728e-07	8.29265e-08	9.62575e-08	1.26907e-07
	0.598	4.02526e-05	2.85225e-08	3.25812e-08	2.7987e-08	3.01089e-08	3.53765e-08	2.16324e-08	3.99354e-08	2.6988e-08	3.13194e-08	4.34457e-08	1.28015e-08	4.93154e-08	3.03264e-08	3.50079e-08	5.62816e-08	1.8563e-09	6.44801e-08	4.3298e-08	4.72837e-08	8.17739e-08	3.12148e-08	9.96753e-08	8.70423e-08	9.95121e-08	1.68563e-07	1.60436e-07	3.17505e-07	6.19721e-07	1.59471e-06	4.85235e-07	3.14099e-07	1.71964e-07	1.60894e-07	1.4058e-07	7.67021e-08	1.23673e-07	6.34166e-08	8.28372e-08	8.8613e-08	3.22465e-08	8.94692e-08	4.20485e-08	6.0244e-08	7.23513e-08	1.50312e-08	7.51222e-08	3.60071e-08
	0.6	4.00632e-05	4.88552e-08	4.63353e-08	5.28669e-08	4.42579e-08	5.15097e-08	5.23995e-08	4.10217e-08	6.12565e-08	3.92566e-08	5.58496e-08	5.83196e-08	3.4504e-08	7.24773e-08	3.44928e-08	6.32336e-08	6.93295e-08	2.66064e-08	9.13454e-08	3.53603e-08	8.04934e-08	9.57737e-08	3.65203e-08	1.38313e-07	8.13227e-08	1.53144e-07	2.21676e-07	2.45937e-07	6.54948e-07	1.65224e-06	4.82818e-07	2.68412e-07	2.40188e-07	9.71375e-08	1.65633e-07	1.07206e-07	8.2632e-08	1.30205e-07	2.09427e-08	1.10656e-07	7.56539e-08	5.64622e-08	1.04614e-07	1.19558e-08	9.27619e-08	6.72489e-08	4.94467e-08	9.37003e-08
	0.602	3.99434e-05	8.08905e-08	8.22704e-08	8.43429e-08	7.71683e-08	8.94608e-08	7.71703e-08	8.45054e-08	8.96641e-08	7.08492e-08	9.88548e-08	7.29288e-08	8.82435e-08	9.72679e-08	6.20366e-08	1.12437e-07	6.75424e-08	9.5731e-08	1.11178e-07	4.70669e-08	1.38053e-07	6.41501e-08	1.17821e-07	1.50647e-07	4.30382e-08	2.22837e-07	1.51304e-07	3.03324e-07	6.72319e-07	1.5847e-06	4.12964e-07	3.53508e-07	1.89046e-07	1.4256e-07	2.03125e-07	1.54698e-08	1.6842e-07	1.0665e-07	9.05787e-08	1.51234e-07	3.21474e-08	1.38599e-07	9.56898e-08	8.56293e-08	1.34669e-07	5.01371e-08	1.2767e-07	9.37626e-08
	0.604	3.9712e-05	3.90646e-08	4.29927e-08	3.87881e-08	4.03526e-08	4.58458e-08	3.24697e-08	5.04613e-08	3.6354e-08	4.23247e-08	5.26005e-08	2.46347e-08	6.04449e-08	3.45436e-08	4.79472e-08	6.29432e-08	1.48926e-08	7.66767e-08	3.73793e-08	6.26967e-08	8.44647e-08	2.53239e-08	1.13348e-07	6.90451e-08	1.15674e-07	1.64905e-07	1.46994e-07	3.30922e-07	5.84661e-07	1.53901e-06	4.9079e-07	3.11585e-07	1.47605e-07	1.84124e-07	1.16879e-07	9.60561e-08	1.28545e-07	3.44943e-08	1.1012e-07	6.76806e-08	6.20181e-08	9.59966e-08	6.17018e-09	8.96542e-08	5.32371e-08	5.34209e-08	8.2575e-08	7.53829e-09
	0.606	3.95084e-05	3.77602e-08	3.49862e-08	4.1482e-08	3.32219e-08	4.01426e-08	4.10227e-08	3.02248e-08	4.95575e-08	2.74189e-08	4.6082e-08	4.52345e-08	2.69953e-08	6.03062e-08	1.99328e-08	5.69479e-08	5.28943e-08	2.97858e-08	7.83624e-08	1.81004e-08	8.00479e-08	7.40306e-08	5.60637e-08	1.23809e-07	6.97275e-08	1.61215e-07	1.91599e-07	2.63966e-07	6.35364e-07	1.59048e-06	4.57907e-07	2.8913e-07	2.06582e-07	1.15577e-07	1.60288e-07	7.28942e-08	1.08372e-07	9.87158e-08	4.57021e-08	1.05797e-07	3.29809e-08	8.06709e-08	7.29221e-08	3.30684e-08	8.73348e-08	2.03617e-08	7.11448e-08	6.1373e-08
	0.608	3.93968e-05	7.93436e-08	8.03257e-08	8.27975e-08	7.54753e-08	8.75596e-08	7.54652e-08	8.30826e-08	8.71553e-08	6.99603e-08	9.69554e-08	6.94249e-08	8.92722e-08	9.18387e-08	6.41971e-08	1.10412e-07	5.90308e-08	1.01956e-07	9.94197e-08	5.9475e-08	1.35322e-07	3.96976e-08	1.34002e-07	1.25505e-07	8.10871e-08	2.17982e-07	1.10659e-07	3.36594e-07	6.19987e-07	1.50346e-06	4.30794e-07	3.57975e-07	1.28959e-07	1.91261e-07	1.67085e-07	6.20807e-08	1.75723e-07	4.68905e-08	1.33073e-07	1.19356e-07	6.23028e-08	1.43727e-07	4.8865e-08	1.21648e-07	1.04097e-07	7.24715e-08	1.30632e-07	5.62425e-08
	0.61	3.91865e-05	4.83579e-08	5.21199e-08	4.8338e-08	4.93988e-08	5.50797e-08	4.20224e-08	5.97186e-08	4.48401e-08	5.24062e-08	6.04029e-08	3.54258e-08	7.00734e-08	3.89215e-08	6.06077e-08	6.7226e-08	3.01461e-08	8.64305e-08	3.03509e-08	7.93481e-08	8.1681e-08	4.03539e-08	1.22317e-07	4.47424e-08	1.3686e-07	1.49291e-07	1.52622e-07	3.3621e-07	5.44225e-07	1.49795e-06	5.10786e-07	2.89267e-07	1.47724e-07	1.98305e-07	7.87365e-08	1.30403e-07	1.12417e-07	5.29055e-08	1.24251e-07	2.72108e-08	9.88354e-08	7.99089e-08	4.71807e-08	1.02057e-07	1.78418e-08	8.97375e-08	6.57441e-08	5.1661e-08
	0.612	3.89711e-05	2.6216e-08	2.32238e-08	2.96504e-08	2.18035e-08	2.84458e-08	2.93563e-08	1.92266e-08	3.74059e-08	1.54748e-08	3.58446e-08	3.23829e-08	2.07274e-08	4.73345e-08	7.06035e-09	4.88592e-08	3.7883e-08	3.30293e-08	6.35807e-08	1.81938e-08	7.42178e-08	5.66359e-08	6.80987e-08	1.05478e-07	7.65795e-08	1.57095e-07	1.71187e-07	2.78572e-07	6.04989e-07	1.53445e-06	4.54921e-07	2.90711e-07	1.78664e-07	1.38455e-07	1.39491e-07	7.16347e-08	1.11993e-07	6.81575e-08	7.21643e-08	8.38512e-08	3.20089e-08	8.15095e-08	3.86444e-08	5.77925e-08	6.29937e-08	2.19161e-08	6.88718e-08	2.33228e-08
	0.614	3.8862e-05	7.60756e-08	7.66641e-08	7.9506e-08	7.20568e-08	8.39265e-08	7.20269e-08	7.99117e-08	8.2922e-08	6.73938e-08	9.31432e-08	6.45037e-08	8.82398e-08	8.45017e-08	6.53855e-08	1.05465e-07	5.09314e-08	1.04652e-07	8.48185e-08	7.15268e-08	1.26724e-07	2.17086e-08	1.4213e-07	9.4466e-08	1.141e-07	1.99551e-07	1.00388e-07	3.53216e-07	5.60507e-07	1.44571e-06	4.69637e-07	3.3456e-07	1.01827e-07	2.17101e-07	1.12509e-07	1.1789e-07	1.55956e-07	2.02958e-08	1.50974e-07	6.88706e-08	1.05864e-07	1.21002e-07	4.7508e-08	1.32703e-07	5.89137e-08	1.0736e-07	1.04521e-07	6.46021e-08
	0.616	3.86747e-05	5.62447e-08	5.98085e-08	5.64637e-08	5.70517e-08	6.28968e-08	5.01283e-08	6.75334e-08	5.20826e-08	6.11642e-08	6.67084e-08	4.49819e-08	7.7912e-08	4.31474e-08	7.19164e-08	6.92407e-08	4.48593e-08	9.3025e-08	2.58072e-08	9.4165e-08	7.38091e-08	6.28121e-08	1.24507e-07	2.21841e-08	1.55342e-07	1.22565e-07	1.75936e-07	3.26506e-07	5.12981e-07	1.48038e-06	5.29852e-07	2.49085e-07	1.77502e-07	1.92735e-07	5.39676e-08	1.56808e-07	7.51772e-08	9.72869e-08	1.16372e-07	2.5076e-08	1.20587e-07	4.35626e-08	9.06923e-08	9.01886e-08	4.1866e-08	1.06219e-07	3.42318e-08	9.10874e-08
	0.618	3.84511e-05	1.44943e-08	1.13218e-08	1.76459e-08	1.04569e-08	1.68951e-08	1.79383e-08	9.19587e-09	2.50945e-08	5.36685e-09	2.55344e-08	2.12447e-08	1.72373e-08	3.42279e-08	9.87236e-09	3.91463e-08	2.79529e-08	3.44994e-08	4.90252e-08	3.02617e-08	6.39383e-08	4.98424e-08	7.1973e-08	8.87064e-08	8.93998e-08	1.4423e-07	1.66076e-07	2.81409e-07	5.75738e-07	1.49412e-06	4.61052e-07	2.76494e-07	1.69679e-07	1.46865e-07	1.17771e-07	8.80075e-08	9.91082e-08	6.09006e-08	7.84613e-08	6.1183e-08	5.26834e-08	6.57215e-08	3.38559e-08	5.98724e-08	3.86032e-08	4.29055e-08	4.97423e-08	2.34684e-08
	0.62	3.8339e-05	7.12176e-08	7.14203e-08	7.46026e-08	6.70471e-08	7.86974e-08	6.69918e-08	7.51299e-08	7.71075e-08	6.32842e-08	8.75685e-08	5.83167e-08	8.52368e-08	7.5526e-08	6.54088e-08	9.78646e-08	4.40908e-08	1.03737e-07	6.82686e-08	8.10684e-08	1.13019e-07	2.74443e-08	1.41983e-07	6.04819e-08	1.38022e-07	1.70325e-07	1.24427e-07	3.49927e-07	5.10901e-07	1.41989e-06	5.04615e-07	2.89863e-07	1.31598e-07	2.16304e-07	5.46054e-08	1.53308e-07	1.14235e-07	7.51318e-08	1.42027e-07	1.8744e-08	1.29024e-07	7.74148e-08	8.60679e-08	1.15738e-07	4.1093e-08	1.20651e-07	6.12768e-08	9.60086e-08
	0.622	3.81752e-05	6.26027e-08	6.59396e-08	6.30379e-08	6.31751e-08	6.91663e-08	5.66656e-08	7.37779e-08	5.78833e-08	6.83836e-08	7.14141e-08	5.3145e-08	8.37939e-08	4.70092e-08	8.13387e-08	6.9195e-08	5.84362e-08	9.61672e-08	2.83173e-08	1.05569e-07	6.1847e-08	8.49535e-08	1.19187e-07	3.26208e-08	1.66351e-07	8.8497e-08	2.05186e-07	2.99943e-07	5.04259e-07	1.48308e-06	5.33135e-07	2.04026e-07	2.15754e-07	1.64395e-07	8.46992e-08	1.63506e-07	2.39648e-08	1.32429e-07	8.57173e-08	7.67439e-08	1.19045e-07	2.10747e-08	1.17285e-07	5.75477e-08	8.66702e-08	9.67232e-08	4.49678e-08	1.09044e-07
	0.624	3.79478e-05	2.95114e-09	9.07642e-10	5.77477e-09	4.05548e-09	7.32904e-09	8.73991e-09	8.19448e-09	1.29801e-08	1.08763e-08	1.58844e-08	1.617e-08	1.79538e-08	2.23771e-08	2.14125e-08	2.80852e-08	2.83072e-08	3.35121e-08	3.84352e-08	4.11481e-08	5.10653e-08	5.50802e-08	6.80052e-08	8.01926e-08	9.7907e-08	1.28807e-07	1.72209e-07	2.71578e-07	5.57697e-07	1.46911e-06	4.61346e-07	2.57842e-07	1.76028e-07	1.391e-07	1.11023e-07	9.51809e-08	8.39227e-08	7.1712e-08	6.83863e-08	5.86225e-08	5.65507e-08	5.17166e-08	4.6867e-08	4.70639e-08	4.03498e-08	4.19734e-08	3.74229e-08	3.61354e-08
	0.626	3.78282e-05	6.49294e-08	6.47581e-08	6.82502e-08	6.06091e-08	7.20364e-08	6.05257e-08	6.89046e-08	6.98858e-08	5.77984e-08	8.04144e-08	5.10412e-08	8.03947e-08	6.52095e-08	6.41222e-08	8.7964e-08	3.91822e-08	9.93104e-08	5.07418e-08	8.69561e-08	9.52984e-08	4.4978e-08	1.34053e-07	2.8034e-08	1.5116e-07	1.34942e-07	1.58278e-07	3.28437e-07	4.85693e-07	1.4194e-06	5.19694e-07	2.37915e-07	1.76705e-07	1.91384e-07	4.74949e-08	1.63859e-07	6.01685e-08	1.13727e-07	1.09916e-07	4.98346e-08	1.26311e-07	2.78084e-08	1.10464e-07	7.68045e-08	7.22094e-08	1.06335e-07	3.71722e-08	1.08646e-07
	0.628	3.76866e-05	6.73459e-08	7.04304e-08	6.79731e-08	6.76781e-08	7.37996e-08	6.15502e-08	7.83654e-08	6.21232e-08	7.39359e-08	7.44563e-08	5.97927e-08	8.76311e-08	5.03509e-08	8.85601e-08	6.73771e-08	7.03543e-08	9.58413e-08	3.75021e-08	1.12695e-07	4.75572e-08	1.03863e-07	1.06595e-07	6.2171e-08	1.67434e-07	5.70235e-08	2.29432e-07	2.5985e-07	5.2032e-07	1.49215e-06	5.12712e-07	1.79453e-07	2.42682e-07	1.17293e-07	1.32492e-07	1.46436e-07	3.9898e-08	1.47268e-07	3.83361e-08	1.1666e-07	9.35785e-08	6.67137e-08	1.19406e-07	3.18214e-08	1.14909e-07	6.59244e-08	8.65028e-08	9.963e-08
	0.63	3.74606e-05	8.57636e-09	1.19676e-08	6.00337e-09	1.35487e-08	1.01238e-08	1.06809e-08	1.73921e-08	3.18784e-09	2.19474e-08	9.52502e-09	2.12769e-08	2.20266e-08	1.60561e-08	3.21289e-08	1.60946e-08	3.70954e-08	3.00078e-08	3.70866e-08	4.82153e-08	3.9356e-08	6.55377e-08	5.75047e-08	8.34786e-08	9.78602e-08	1.19171e-07	1.79642e-07	2.54333e-07	5.53265e-07	1.44991e-06	4.48264e-07	2.48581e-07	1.81825e-07	1.24438e-07	1.19597e-07	8.64005e-08	8.41543e-08	7.54646e-08	5.79951e-08	6.92048e-08	4.43427e-08	5.85085e-08	4.50096e-08	4.32614e-08	4.9186e-08	2.96136e-08	4.79327e-08	2.80737e-08
	0.632	3.73298e-05	5.73955e-08	5.68655e-08	6.06366e-08	5.29307e-08	6.41327e-08	5.28207e-08	6.14299e-08	6.1459e-08	5.11338e-08	7.1894e-08	4.28783e-08	7.38821e-08	5.38729e-08	6.14357e-08	7.62003e-08	3.6395e-08	9.16517e-08	3.32683e-08	8.86335e-08	7.49503e-08	6.06372e-08	1.19539e-07	1.88106e-08	1.53222e-07	1.00518e-07	1.85512e-07	2.94688e-07	4.87341e-07	1.42747e-06	5.10106e-07	1.99482e-07	2.08211e-07	1.50524e-07	9.12687e-08	1.50463e-07	1.81929e-08	1.29419e-07	6.3208e-08	8.73281e-08	1.00257e-07	3.54961e-08	1.103e-07	2.95641e-08	9.51216e-08	6.9994e-08	6.25548e-08	9.43155e-08
	0.634	3.7208e-05	7.04252e-08	7.32355e-08	7.12201e-08	7.05098e-08	7.67474e-08	6.4736e-08	8.12486e-08	6.47379e-08	7.77503e-08	7.58094e-08	6.48393e-08	8.93976e-08	5.30487e-08	9.3396e-08	6.41406e-08	8.01665e-08	9.22426e-08	4.94485e-08	1.15134e-07	3.43311e-08	1.17883e-07	8.77203e-08	9.11751e-08	1.57857e-07	5.40113e-08	2.41926e-07	2.1534e-07	5.50062e-07	1.49064e-06	4.69658e-07	1.9555e-07	2.47853e-07	6.60998e-08	1.68799e-07	1.07389e-07	9.37676e-08	1.37726e-07	2.42252e-08	1.35808e-07	5.1566e-08	1.0715e-07	9.66651e-08	6.44876e-08	1.1784e-07	4.10998e-08	1.13474e-07	6.90931e-08
	0.636	3.69885e-05	1.93222e-08	2.27965e-08	1.69705e-08	2.40029e-08	1.99498e-08	2.00232e-08	2.74671e-08	1.12147e-08	3.27326e-08	1.23004e-08	3.11378e-08	2.75084e-08	2.07518e-08	4.13786e-08	4.85299e-09	4.82483e-08	2.44166e-08	4.53248e-08	5.0926e-08	3.58444e-08	7.48844e-08	4.34157e-08	9.45323e-08	8.84825e-08	1.21704e-07	1.80063e-07	2.39382e-07	5.55837e-07	1.42452e-06	4.24499e-07	2.54771e-07	1.75076e-07	1.19647e-07	1.27747e-07	6.93375e-08	9.87138e-08	6.26137e-08	6.78736e-08	7.05971e-08	3.75492e-08	7.15822e-08	2.61266e-08	6.06957e-08	4.13356e-08	3.99783e-08	5.43236e-08	1.59054e-08
	0.638	3.68444e-05	4.88206e-08	4.79507e-08	5.19696e-08	4.42194e-08	5.51954e-08	4.40914e-08	5.29232e-08	5.20568e-08	4.352e-08	6.22474e-08	3.40557e-08	6.5901e-08	4.18575e-08	5.73165e-08	6.30973e-08	3.52322e-08	8.12237e-08	1.70951e-08	8.59829e-08	5.37002e-08	7.13709e-08	1.0036e-07	4.13669e-08	1.45252e-07	7.80523e-08	1.99963e-07	2.58196e-07	5.04404e-07	1.4272e-06	4.80652e-07	1.92104e-07	2.17925e-07	1.08468e-07	1.2524e-07	1.19326e-07	5.33833e-08	1.22019e-07	1.62516e-08	1.04084e-07	5.91941e-08	6.94788e-08	8.73434e-08	2.75148e-08	9.46295e-08	2.50788e-08	8.22444e-08	5.89157e-08
	0.64	3.67386e-05	7.18279e-08	7.43458e-08	7.27674e-08	7.16582e-08	7.79987e-08	6.62139e-08	8.24179e-08	6.57077e-08	7.98029e-08	7.54847e-08	6.82362e-08	8.91215e-08	5.50007e-08	9.57608e-08	5.98885e-08	8.75165e-08	8.57378e-08	6.14666e-08	1.12839e-07	2.91197e-08	1.26006e-07	6.41552e-08	1.1527e-07	1.38273e-07	8.33828e-08	2.39541e-07	1.82275e-07	5.77257e-07	1.46655e-06	4.14387e-07	2.37324e-07	2.28313e-07	6.16465e-08	1.83781e-07	5.29586e-08	1.33878e-07	1.05344e-07	7.52913e-08	1.30098e-07	2.89779e-08	1.27175e-07	5.76962e-08	1.02221e-07	9.53803e-08	6.66549e-08	1.14485e-07	4.71842e-08
	0.642	3.65303e-05	2.93115e-08	3.28193e-08	2.71933e-08	3.37987e-08	2.98066e-08	2.97469e-08	3.70132e-08	2.16057e-08	4.27033e-08	2.00062e-08	4.16398e-08	3.31978e-08	3.11252e-08	4.89664e-08	1.13187e-08	5.87415e-08	1.79944e-08	5.77245e-08	4.93838e-08	4.45356e-08	8.00231e-08	3.30302e-08	1.06427e-07	7.14343e-08	1.34855e-07	1.69467e-07	2.36615e-07	5.5461e-07	1.3857e-06	4.01431e-07	2.68891e-07	1.53512e-07	1.34199e-07	1.22561e-07	6.68235e-08	1.10088e-07	3.82775e-08	8.96013e-08	5.39223e-08	5.95916e-08	7.14199e-08	2.48023e-08	7.57167e-08	1.42283e-08	6.57137e-08	4.13716e-08	4.41906e-08
	0.644	3.63723e-05	3.94249e-08	3.82374e-08	4.24725e-08	3.4698e-08	4.5449e-08	3.45743e-08	4.36237e-08	4.19413e-08	3.52298e-08	5.17436e-08	2.4848e-08	5.66836e-08	2.95404e-08	5.1789e-08	4.9306e-08	3.47326e-08	6.86908e-08	6.77133e-09	7.92764e-08	3.40578e-08	7.62378e-08	7.92973e-08	6.16945e-08	1.29668e-07	7.73236e-08	2.00577e-07	2.30276e-07	5.21052e-07	1.40927e-06	4.43164e-07	2.09517e-07	2.07149e-07	8.788e-08	1.391e-07	8.23966e-08	8.56417e-08	9.70567e-08	3.56332e-08	9.88578e-08	1.71933e-08	8.45007e-08	5.03636e-08	5.72928e-08	7.25475e-08	2.34635e-08	7.92321e-08	1.62699e-08
	0.646	3.62779e-05	7.15772e-08	7.37881e-08	7.26395e-08	7.11478e-08	7.7579e-08	6.60111e-08	8.19005e-08	6.50533e-08	8.01113e-08	7.3529e-08	6.99712e-08	8.68784e-08	5.61224e-08	9.56539e-08	5.50521e-08	9.2151e-08	7.68333e-08	7.20427e-08	1.06075e-07	3.64522e-08	1.27769e-07	3.81106e-08	1.32251e-07	1.10481e-07	1.18146e-07	2.22101e-07	1.77801e-07	5.89029e-07	1.41741e-06	3.65746e-07	2.7752e-07	1.8741e-07	1.09327e-07	1.74389e-07	1.39956e-08	1.52688e-07	5.65938e-08	1.14808e-07	1.01219e-07	6.82644e-08	1.22056e-07	3.59306e-08	1.20251e-07	5.79403e-08	1.00153e-07	9.01777e-08	7.07754e-08
	0.648	3.60848e-05	3.83356e-08	4.18389e-08	3.64392e-08	4.26442e-08	3.88519e-08	3.87466e-08	4.56572e-08	3.11576e-08	5.16133e-08	2.8112e-08	5.15043e-08	3.85169e-08	4.23105e-08	5.48083e-08	2.40121e-08	6.73847e-08	1.43785e-08	7.02135e-08	4.4161e-08	5.97299e-08	7.973e-08	3.83817e-08	1.14217e-07	5.17841e-08	1.51097e-07	1.48088e-07	2.48882e-07	5.40866e-07	1.33506e-06	3.93035e-07	2.77341e-07	1.25788e-07	1.57509e-07	9.99148e-08	9.08833e-08	1.06155e-07	3.7663e-08	1.03519e-07	2.10848e-08	8.69876e-08	5.18712e-08	5.91832e-08	7.3337e-08	2.54205e-08	8.02671e-08	1.30959e-08	7.29335e-08
	0.65	3.59137e-05	2.94393e-08	2.79607e-08	3.23789e-08	2.45991e-08	3.51296e-08	2.45375e-08	3.3799e-08	3.14329e-08	2.66213e-08	4.06932e-08	1.56827e-08	4.64915e-08	1.74443e-08	4.49334e-08	3.57669e-08	3.39273e-08	5.49984e-08	1.40518e-08	6.91844e-08	2.16677e-08	7.51455e-08	6.0492e-08	7.46773e-08	1.10414e-07	9.10111e-08	1.89707e-07	2.18905e-07	5.26341e-07	1.37449e-06	4.12147e-07	2.2982e-07	1.83821e-07	9.81026e-08	1.33648e-07	6.00358e-08	9.88767e-08	6.61809e-08	6.36589e-08	7.73831e-08	2.90395e-08	7.87629e-08	1.64114e-08	6.85225e-08	3.91406e-08	4.86409e-08	5.6744e-08	2.27898e-08
	0.652	3.58256e-05	6.97302e-08	7.16234e-08	7.08954e-08	6.9038e-08	7.55486e-08	6.41891e-08	7.97582e-08	6.28319e-08	7.87309e-08	7.00224e-08	7.00682e-08	8.27879e-08	5.63473e-08	9.31517e-08	5.00646e-08	9.39292e-08	6.61496e-08	8.02283e-08	9.53699e-08	4.96278e-08	1.23215e-07	1.4619e-08	1.40885e-07	7.72841e-08	1.46853e-07	1.92033e-07	2.01447e-07	5.79265e-07	1.35094e-06	3.44515e-07	2.99879e-07	1.35171e-07	1.54554e-07	1.42704e-07	6.7964e-08	1.47447e-07	9.2785e-09	1.33512e-07	5.66016e-08	1.04139e-07	9.38916e-08	6.7185e-08	1.12971e-07	4.07674e-08	1.13837e-07	5.38361e-08	9.92759e-08
	0.654	3.56508e-05	4.62259e-08	4.96893e-08	4.4537e-08	5.03508e-08	4.68017e-08	4.66816e-08	5.31824e-08	3.95918e-08	5.92838e-08	3.55781e-08	6.02234e-08	4.31674e-08	5.28273e-08	5.88914e-08	3.64596e-08	7.36572e-08	1.86371e-08	8.08006e-08	3.64147e-08	7.57515e-08	7.38219e-08	5.66609e-08	1.1527e-07	4.2766e-08	1.63244e-07	1.20639e-07	2.69461e-07	5.11804e-07	1.28278e-06	4.05214e-07	2.69891e-07	1.13245e-07	1.73672e-07	6.46256e-08	1.21147e-07	8.31537e-08	7.29212e-08	9.96456e-08	2.6114e-08	1.01353e-07	1.6683e-08	8.86668e-08	5.10423e-08	6.50021e-08	7.41057e-08	3.63975e-08	8.401e-08
	0.656	3.54687e-05	1.91023e-08	1.73672e-08	2.19297e-08	1.41607e-08	2.44823e-08	1.43525e-08	2.37767e-08	2.10272e-08	1.83084e-08	2.95013e-08	7.98034e-09	3.56228e-08	7.46347e-09	3.68814e-08	2.43501e-08	3.21199e-08	4.16462e-08	2.32479e-08	5.68798e-08	2.4687e-08	6.86964e-08	4.99031e-08	7.93886e-08	9.31701e-08	1.04797e-07	1.72625e-07	2.22229e-07	5.17284e-07	1.33179e-06	3.97257e-07	2.38448e-07	1.60953e-07	1.1578e-07	1.16201e-07	6.63281e-08	9.41595e-08	4.92676e-08	7.34114e-08	5.27838e-08	5.0841e-08	5.93925e-08	2.88835e-08	6.05419e-08	1.82646e-08	5.43684e-08	2.86474e-08	4.16356e-08
	0.658	3.53819e-05	6.63761e-08	6.79445e-08	6.76264e-08	6.54204e-08	7.19999e-08	6.08414e-08	7.60849e-08	5.91337e-08	7.57512e-08	6.50764e-08	6.85846e-08	7.70083e-08	5.56276e-08	8.84011e-08	4.53219e-08	9.28269e-08	5.4404e-08	8.54101e-08	8.14679e-08	6.26705e-08	1.12864e-07	2.17043e-08	1.408e-07	4.29986e-08	1.65279e-07	1.54375e-07	2.35186e-07	5.48981e-07	1.28234e-06	3.57059e-07	2.98356e-07	9.34334e-08	1.81377e-07	9.54566e-08	1.12344e-07	1.20161e-07	5.39525e-08	1.28519e-07	1.8743e-08	1.19896e-07	5.15405e-08	9.79268e-08	8.33789e-08	6.87684e-08	1.0214e-07	4.46215e-08	1.06572e-07
	0.66	3.5227e-05	5.28446e-08	5.62347e-08	5.13481e-08	5.67739e-08	5.34831e-08	5.33611e-08	5.94331e-08	4.67482e-08	6.55772e-08	4.20518e-08	6.75241e-08	4.6979e-08	6.209e-08	6.12628e-08	4.80361e-08	7.73465e-08	2.83123e-08	8.84835e-08	2.84428e-08	8.9724e-08	6.28406e-08	7.77906e-08	1.08578e-07	5.726e-08	1.66733e-07	9.81896e-08	2.87846e-07	4.71882e-07	1.2429e-06	4.29951e-07	2.4329e-07	1.32698e-07	1.72778e-07	4.3037e-08	1.40527e-07	4.37284e-08	1.06984e-07	7.58525e-08	6.92636e-08	9.56013e-08	3.16052e-08	1.00746e-07	2.14498e-08	9.2627e-08	4.90375e-08	7.42418e-08	7.23871e-08
	0.662	3.50372e-05	8.6661e-09	6.75804e-09	1.13755e-08	3.62111e-09	1.37725e-08	5.47668e-09	1.41317e-08	1.20875e-08	1.19377e-08	1.89157e-08	8.48988e-09	2.44575e-08	1.02993e-08	2.78111e-08	1.94942e-08	2.89406e-08	3.14626e-08	2.96936e-08	4.44085e-08	3.50838e-08	5.82986e-08	5.13203e-08	7.62161e-08	8.44115e-08	1.11249e-07	1.56912e-07	2.30242e-07	4.98196e-07	1.29299e-06	3.96624e-07	2.3245e-07	1.51199e-07	1.22846e-07	9.99632e-08	7.9464e-08	7.97463e-08	5.62013e-08	6.68728e-08	4.53713e-08	5.49479e-08	4.30745e-08	4.27693e-08	4.39025e-08	3.15861e-08	4.36521e-08	2.45547e-08	4.05009e-08
	0.664	3.49468e-05	6.16332e-08	6.28735e-08	6.29529e-08	6.04164e-08	6.70548e-08	5.6091e-08	7.10039e-08	5.40793e-08	7.12925e-08	5.88303e-08	6.56099e-08	6.97332e-08	5.39369e-08	8.16136e-08	4.11288e-08	8.89378e-08	4.24182e-08	8.72379e-08	6.52724e-08	7.29883e-08	9.76627e-08	4.3305e-08	1.32464e-07	2.17833e-08	1.7183e-07	1.1756e-07	2.63295e-07	5.05583e-07	1.22816e-06	3.88104e-07	2.74404e-07	9.6134e-08	1.85523e-07	4.63643e-08	1.37503e-07	7.7095e-08	9.34693e-08	1.02169e-07	5.11069e-08	1.12349e-07	2.32978e-08	1.08602e-07	4.25611e-08	9.35057e-08	6.97941e-08	7.12146e-08	8.87877e-08
	0.666	3.48123e-05	5.8085e-08	6.13707e-08	5.67657e-08	6.18051e-08	5.87763e-08	5.86582e-08	6.42961e-08	5.25132e-08	7.03921e-08	4.73498e-08	7.32383e-08	4.98498e-08	6.97758e-08	6.20208e-08	5.83337e-08	7.8431e-08	3.95487e-08	9.27605e-08	2.48241e-08	1.0011e-07	4.79996e-08	9.6891e-08	9.4295e-08	8.33263e-08	1.59449e-07	9.71032e-08	2.9553e-07	4.3239e-07	1.22551e-06	4.51917e-07	2.02258e-07	1.6918e-07	1.51494e-07	7.36335e-08	1.4103e-07	1.20923e-08	1.26075e-07	3.62028e-08	1.02894e-07	6.98635e-08	7.3741e-08	9.10035e-08	4.41053e-08	9.96553e-08	2.98999e-08	9.67136e-08	4.57548e-08
	0.668	3.46188e-05	1.99168e-09	4.24249e-09	1.39692e-09	6.78956e-09	3.58727e-09	8.77827e-09	7.31588e-09	1.01553e-08	1.16118e-08	1.14614e-08	1.60128e-08	1.37437e-08	2.02469e-08	1.79401e-08	2.43706e-08	2.43281e-08	2.9002e-08	3.28982e-08	3.55868e-08	4.4103e-08	4.66677e-08	5.99149e-08	6.68353e-08	8.67928e-08	1.08291e-07	1.50023e-07	2.33084e-07	4.78171e-07	1.26622e-06	3.99187e-07	2.18018e-07	1.55552e-07	1.16087e-07	9.7798e-08	8.13393e-08	7.09596e-08	6.44807e-08	5.5174e-08	5.42715e-08	4.53213e-08	4.66633e-08	3.94581e-08	4.01051e-08	3.62019e-08	3.42507e-08	3.41901e-08	2.94038e-08
	0.67	3.45208e-05	5.56454e-08	5.65582e-08	5.70216e-08	5.41734e-08	6.08613e-08	5.0087e-08	6.46645e-08	4.7815e-08	6.55022e-08	5.14491e-08	6.12621e-08	6.1188e-08	5.12724e-08	7.30608e-08	3.76373e-08	8.24718e-08	3.11936e-08	8.56001e-08	4.77863e-08	7.93685e-08	7.89321e-08	6.16154e-08	1.17162e-07	3.97032e-08	1.66734e-07	9.48162e-08	2.77795e-07	4.61212e-07	1.19835e-06	4.16573e-07	2.35863e-07	1.31058e-07	1.68402e-07	4.24398e-08	1.4083e-07	2.87017e-08	1.14068e-07	6.1224e-08	8.39637e-08	8.46264e-08	5.24057e-08	9.64732e-08	2.71172e-08	9.73636e-08	3.16494e-08	8.87571e-08	5.34892e-08
	0.672	3.44055e-05	6.18729e-08	6.50254e-08	6.07163e-08	6.53701e-08	6.26021e-08	6.24905e-08	6.76949e-08	5.68103e-08	7.36619e-08	5.13624e-08	7.7264e-08	5.17225e-08	7.56809e-08	6.13084e-08	6.70168e-08	7.70316e-08	5.06561e-08	9.34551e-08	2.96758e-08	1.06051e-07	3.16355e-08	1.11515e-07	7.34539e-08	1.09235e-07	1.41272e-07	1.19819e-07	2.8794e-07	4.08086e-07	1.22998e-06	4.58045e-07	1.61497e-07	2.00973e-07	1.12272e-07	1.16516e-07	1.20632e-07	5.93215e-08	1.24621e-07	1.72449e-08	1.18514e-07	3.2732e-08	1.0333e-07	6.24923e-08	8.17454e-08	8.41408e-08	5.81476e-08	9.62155e-08	4.12072e-08
	0.674	3.4213e-05	1.18026e-08	1.42588e-08	9.3462e-09	1.68438e-08	7.56216e-09	1.81932e-08	1.07539e-08	1.72002e-08	1.73009e-08	1.34264e-08	2.42455e-08	7.48759e-09	3.00599e-08	7.51802e-09	3.38232e-08	1.85801e-08	3.52601e-08	3.28921e-08	3.54987e-08	4.92709e-08	3.89801e-08	6.85479e-08	5.4851e-08	9.57247e-08	9.7227e-08	1.54235e-07	2.25785e-07	4.66556e-07	1.25117e-06	3.93822e-07	2.07131e-07	1.62266e-07	1.02683e-07	1.07246e-07	6.98949e-08	7.83187e-08	5.95684e-08	5.69875e-08	5.7036e-08	3.97268e-08	5.52637e-08	2.76525e-08	5.14106e-08	2.42363e-08	4.47428e-08	2.8438e-08	3.55658e-08
	0.676	3.41044e-05	4.85793e-08	4.91688e-08	5.00016e-08	4.68616e-08	5.35899e-08	4.30009e-08	5.7238e-08	4.05097e-08	5.85507e-08	4.31201e-08	5.56851e-08	5.16297e-08	4.76566e-08	6.30728e-08	3.48049e-08	7.37547e-08	2.21612e-08	8.06166e-08	3.00493e-08	8.12755e-08	5.83614e-08	7.4398e-08	9.69969e-08	6.44948e-08	1.51864e-07	9.69112e-08	2.76555e-07	4.28994e-07	1.19087e-06	4.29107e-07	1.9648e-07	1.63166e-07	1.36402e-07	7.94365e-08	1.24352e-07	2.7533e-08	1.13696e-07	1.57362e-08	9.82559e-08	4.45355e-08	7.8024e-08	6.61111e-08	5.48309e-08	7.93748e-08	3.25359e-08	8.44009e-08	2.3006e-08
	0.678	3.4006e-05	6.41673e-08	6.71601e-08	6.31591e-08	6.74288e-08	6.49178e-08	6.48138e-08	6.9589e-08	5.95982e-08	7.53547e-08	5.40277e-08	7.95504e-08	5.25729e-08	7.96794e-08	5.93044e-08	7.38137e-08	7.33845e-08	6.07107e-08	9.06428e-08	4.02049e-08	1.07158e-07	2.04168e-08	1.20252e-07	4.774e-08	1.29848e-07	1.13773e-07	1.51204e-07	2.64568e-07	4.08718e-07	1.24485e-06	4.42073e-07	1.46382e-07	2.15921e-07	6.4726e-08	1.48123e-07	8.20851e-08	1.01858e-07	1.0223e-07	6.27832e-08	1.12422e-07	3.30388e-08	1.12756e-07	3.21461e-08	1.04636e-07	5.34517e-08	9.00883e-08	7.40919e-08	7.2031e-08
	0.68	3.3819e-05	2.12633e-08	2.38601e-08	1.89003e-08	2.63338e-08	1.71308e-08	2.75452e-08	1.89196e-08	2.62461e-08	2.46609e-08	2.17361e-08	3.20398e-08	1.37734e-08	3.88935e-08	3.19346e-09	4.37113e-08	1.28034e-08	4.55035e-08	3.00478e-08	4.40647e-08	4.99485e-08	4.1478e-08	7.32319e-08	4.72283e-08	1.04284e-07	8.27185e-08	1.64551e-07	2.09023e-07	4.67278e-07	1.23971e-06	3.76013e-07	2.09923e-07	1.59517e-07	9.79316e-08	1.14149e-07	5.57349e-08	9.15172e-08	4.16575e-08	7.31903e-08	4.43578e-08	5.51608e-08	5.12186e-08	3.68732e-08	5.5936e-08	1.91948e-08	5.66814e-08	7.89411e-09	5.31785e-08
	0.682	3.36979e-05	4.06193e-08	4.08936e-08	4.20809e-08	3.86706e-08	4.54297e-08	3.50237e-08	4.8914e-08	3.23503e-08	5.06268e-08	3.40534e-08	4.9045e-08	4.13544e-08	4.31399e-08	5.2048e-08	3.24087e-08	6.32344e-08	1.74466e-08	7.26377e-08	1.30775e-08	7.86644e-08	3.82474e-08	8.08535e-08	7.50299e-08	8.32236e-08	1.30743e-07	1.1503e-07	2.61826e-07	4.16434e-07	1.19387e-06	4.22191e-07	1.73138e-07	1.79044e-07	1.01329e-07	1.07468e-07	9.47514e-08	6.28808e-08	9.53268e-08	2.7759e-08	9.25578e-08	3.30152e-09	8.47825e-08	2.67782e-08	7.23712e-08	4.62573e-08	5.64647e-08	6.02429e-08	3.8886e-08
	0.684	3.36132e-05	6.49596e-08	6.77692e-08	6.40867e-08	6.79744e-08	6.57154e-08	6.56196e-08	6.9972e-08	6.08697e-08	7.54726e-08	5.53232e-08	8.00917e-08	5.24047e-08	8.17089e-08	5.62157e-08	7.85207e-08	6.78211e-08	6.90661e-08	8.4608e-08	5.21121e-08	1.03436e-07	2.675e-08	1.22408e-07	1.93308e-08	1.42548e-07	8.02277e-08	1.78903e-07	2.28875e-07	4.30712e-07	1.25428e-06	4.05551e-07	1.69123e-07	2.0928e-07	4.52419e-08	1.60613e-07	3.21155e-08	1.28652e-07	6.31673e-08	9.9596e-08	8.61181e-08	7.18713e-08	9.9976e-08	4.82084e-08	1.0559e-07	3.70514e-08	1.03908e-07	4.50487e-08	9.61542e-08
	0.686	3.3436e-05	3.00008e-08	3.27145e-08	2.77386e-08	3.50675e-08	2.60512e-08	3.62491e-08	2.71808e-08	3.51083e-08	3.19661e-08	3.09596e-08	3.90584e-08	2.36026e-08	4.64761e-08	1.38879e-08	5.25587e-08	1.07252e-08	5.60519e-08	2.5203e-08	5.61625e-08	4.62176e-08	5.31863e-08	7.23045e-08	5.18996e-08	1.07671e-07	7.36634e-08	1.73218e-07	1.8895e-07	4.76069e-07	1.22121e-06	3.49951e-07	2.25048e-07	1.4252e-07	1.11936e-07	1.08213e-07	6.14352e-08	9.59985e-08	3.02494e-08	8.64197e-08	1.91075e-08	7.52697e-08	3.03803e-08	6.17898e-08	4.38121e-08	4.6316e-08	5.37535e-08	2.96904e-08	5.93365e-08
	0.688	3.33018e-05	3.19642e-08	3.19361e-08	3.34625e-08	2.98072e-08	3.65853e-08	2.63636e-08	3.98963e-08	2.35372e-08	4.19339e-08	2.44894e-08	4.15268e-08	3.0733e-08	3.78032e-08	4.04947e-08	3.01232e-08	5.15144e-08	1.79896e-08	6.22652e-08	2.26027e-09	7.19397e-08	2.30585e-08	8.09287e-08	5.58677e-08	9.35735e-08	1.08678e-07	1.33478e-07	2.39407e-07	4.20279e-07	1.1934e-06	4.00524e-07	1.73781e-07	1.7693e-07	8.10926e-08	1.18153e-07	6.428e-08	8.38001e-08	6.69463e-08	5.65991e-08	7.14676e-08	3.2548e-08	7.30764e-08	1.08151e-08	7.07867e-08	9.04507e-09	6.4692e-08	2.57026e-08	5.53235e-08
	0.69	3.32266e-05	6.42734e-08	6.68792e-08	6.35238e-08	6.70327e-08	6.50202e-08	6.49331e-08	6.88706e-08	6.06506e-08	7.40511e-08	5.52619e-08	7.89229e-08	5.12461e-08	8.17641e-08	5.22678e-08	8.10076e-08	6.07501e-08	7.52433e-08	7.58098e-08	6.30479e-08	9.5234e-08	4.25213e-08	1.17913e-07	1.02758e-08	1.46099e-07	4.73156e-08	1.96534e-07	1.88621e-07	4.60134e-07	1.24576e-06	3.57802e-07	2.08244e-07	1.81939e-07	8.3195e-08	1.51684e-07	2.39459e-08	1.35054e-07	1.68347e-08	1.1875e-07	4.65853e-08	1.00714e-07	6.90544e-08	8.14202e-08	8.49615e-08	6.26794e-08	9.46998e-08	4.80668e-08	9.8642e-08
	0.692	3.30628e-05	3.78364e-08	4.06381e-08	3.5672e-08	4.28739e-08	3.40639e-08	4.4065e-08	3.47482e-08	4.32213e-08	3.86428e-08	3.97073e-08	4.5112e-08	3.32676e-08	5.2657e-08	2.42918e-08	5.97715e-08	1.5854e-08	6.52165e-08	2.01702e-08	6.80795e-08	3.86964e-08	6.80677e-08	6.53824e-08	6.72235e-08	1.03505e-07	7.93267e-08	1.74213e-07	1.76139e-07	4.83471e-07	1.18876e-06	3.2742e-07	2.41162e-07	1.14926e-07	1.35264e-07	8.64846e-08	8.73143e-08	8.46777e-08	5.39981e-08	8.55833e-08	2.68109e-08	8.41102e-08	3.58508e-09	7.92889e-08	1.68146e-08	7.12394e-08	3.36845e-08	6.05131e-08	4.70896e-08
	0.694	3.29164e-05	2.28231e-08	2.25123e-08	2.43637e-08	2.04991e-08	2.7275e-08	1.72519e-08	3.03989e-08	1.42797e-08	3.26846e-08	1.47605e-08	3.3332e-08	2.03737e-08	3.17635e-08	2.91917e-08	2.76266e-08	3.94765e-08	2.10699e-08	5.04359e-08	1.50221e-08	6.19928e-08	2.1904e-08	7.52997e-08	4.61121e-08	9.52829e-08	9.25485e-08	1.44041e-07	2.17565e-07	4.29564e-07	1.18073e-06	3.74422e-07	1.87438e-07	1.61795e-07	8.57874e-08	1.12603e-07	5.22565e-08	8.74886e-08	4.33913e-08	6.88618e-08	4.56001e-08	5.23524e-08	5.02496e-08	3.67168e-08	5.37242e-08	2.17847e-08	5.48767e-08	8.20104e-09	5.34393e-08
	0.696	3.28461e-05	6.21633e-08	6.45473e-08	6.15263e-08	6.46605e-08	6.28892e-08	6.28112e-08	6.63431e-08	5.89985e-08	7.1157e-08	5.38893e-08	7.61168e-08	4.91477e-08	7.98931e-08	4.76963e-08	8.12207e-08	5.26441e-08	7.89076e-08	6.48482e-08	7.1726e-08	8.31921e-08	5.82049e-08	1.07267e-07	3.72043e-08	1.40386e-07	3.58107e-08	2.01332e-07	1.56592e-07	4.82616e-07	1.21478e-06	3.14997e-07	2.40755e-07	1.40043e-07	1.25093e-07	1.23415e-07	7.13988e-08	1.2057e-07	3.63394e-08	1.16923e-07	2.00889e-08	1.10282e-07	3.25576e-08	1.00614e-07	5.0804e-08	8.85434e-08	6.66217e-08	7.51214e-08	7.87796e-08
	0.698	3.26985e-05	4.4621e-08	4.74811e-08	4.25494e-08	4.96063e-08	4.10083e-08	5.08248e-08	4.13394e-08	5.03216e-08	4.44118e-08	4.75263e-08	5.00686e-08	4.21182e-08	5.7347e-08	3.41177e-08	6.50704e-08	2.44773e-08	7.21939e-08	1.86393e-08	7.79355e-08	2.87279e-08	8.20045e-08	5.2913e-08	8.569e-08	9.1171e-08	9.8019e-08	1.64465e-07	1.8e-07	4.80365e-07	1.14308e-06	3.21906e-07	2.46617e-07	9.18715e-08	1.53041e-07	5.34294e-08	1.13037e-07	5.69893e-08	8.55283e-08	6.73573e-08	6.25628e-08	7.55033e-08	4.22447e-08	8.00444e-08	2.53274e-08	8.09563e-08	1.76134e-08	7.85268e-08	2.4844e-08
	0.7	3.25418e-05	1.3414e-08	1.28597e-08	1.50259e-08	1.10411e-08	1.7739e-08	8.02173e-09	2.06459e-08	4.79171e-09	2.30967e-08	5.99978e-09	2.46808e-08	1.20514e-08	2.51899e-08	1.98237e-08	2.46932e-08	2.87019e-08	2.38562e-08	3.87067e-08	2.47216e-08	5.03898e-08	3.13369e-08	6.55072e-08	4.88791e-08	8.95332e-08	8.78706e-08	1.44456e-07	2.04303e-07	4.33623e-07	1.15541e-06	3.55296e-07	1.97976e-07	1.43792e-07	9.92419e-08	9.78216e-08	6.20117e-08	7.78062e-08	4.31494e-08	6.53013e-08	3.42542e-08	5.53176e-08	3.20425e-08	4.61457e-08	3.34068e-08	3.71996e-08	3.57861e-08	2.83845e-08	3.77488e-08
	0.702	3.24719e-05	5.87122e-08	6.08599e-08	5.81788e-08	6.09439e-08	5.94084e-08	5.93409e-08	6.24777e-08	5.60008e-08	6.68874e-08	5.12818e-08	7.17813e-08	4.61813e-08	7.61939e-08	4.27388e-08	7.9185e-08	4.40305e-08	7.98668e-08	5.24339e-08	7.7374e-08	6.81853e-08	7.08837e-08	9.14738e-08	6.05119e-08	1.26317e-07	5.79327e-08	1.93088e-07	1.47194e-07	4.89188e-07	1.16583e-06	2.94755e-07	2.55454e-07	9.67785e-08	1.5225e-07	8.19286e-08	1.06356e-07	8.87527e-08	7.5538e-08	9.54123e-08	5.18795e-08	9.89238e-08	3.49447e-08	9.90741e-08	2.89813e-08	9.61406e-08	3.53527e-08	9.05583e-08	4.68176e-08
	0.704	3.2342e-05	5.02329e-08	5.31217e-08	4.82485e-08	5.51445e-08	4.67602e-08	5.63996e-08	4.67888e-08	5.62434e-08	4.91003e-08	5.41842e-08	5.38339e-08	4.98705e-08	6.05041e-08	4.3096e-08	6.83369e-08	3.39199e-08	7.65883e-08	2.35225e-08	8.47436e-08	1.96748e-08	9.27879e-08	3.60143e-08	1.02155e-07	7.13636e-08	1.20522e-07	1.43733e-07	1.99769e-07	4.61846e-07	1.09286e-06	3.37592e-07	2.34856e-07	9.74172e-08	1.5596e-07	3.43647e-08	1.26329e-07	1.79236e-08	1.07137e-07	3.42235e-08	9.09751e-08	5.01773e-08	7.58519e-08	6.24774e-08	6.14035e-08	7.13209e-08	4.80967e-08	7.69862e-08	3.72578e-08
	0.706	3.21781e-05	4.00655e-09	3.47441e-09	5.86497e-09	3.0025e-09	8.33303e-09	3.09889e-09	1.08895e-08	4.71359e-09	1.33889e-08	7.65565e-09	1.58354e-08	1.16012e-08	1.83607e-08	1.65019e-08	2.12689e-08	2.2505e-08	2.51269e-08	3.00102e-08	3.09246e-08	3.99189e-08	4.04476e-08	5.43523e-08	5.74849e-08	7.91278e-08	9.30062e-08	1.36323e-07	2.02552e-07	4.27278e-07	1.12424e-06	3.4891e-07	1.9721e-07	1.34604e-07	1.04933e-07	8.59851e-08	7.13274e-08	6.51415e-08	5.3556e-08	5.36224e-08	4.25618e-08	4.61106e-08	3.5346e-08	4.05147e-08	3.06351e-08	3.58799e-08	2.77239e-08	3.17498e-08	2.60815e-08
	0.708	3.21043e-05	5.40299e-08	5.59298e-08	5.35926e-08	5.59954e-08	5.46913e-08	5.46361e-08	5.73897e-08	5.17729e-08	6.1367e-08	4.75445e-08	6.6057e-08	4.24398e-08	7.08115e-08	3.76277e-08	7.50037e-08	3.54976e-08	7.8073e-08	3.93715e-08	7.95634e-08	5.12551e-08	7.92939e-08	7.19683e-08	7.83294e-08	1.0576e-07	8.52686e-08	1.73786e-07	1.61902e-07	4.77429e-07	1.11049e-06	3.02756e-07	2.49521e-07	7.80814e-08	1.59952e-07	3.97454e-08	1.23371e-07	4.65664e-08	9.96905e-08	5.96005e-08	8.0865e-08	7.02648e-08	6.46339e-08	7.79079e-08	5.06364e-08	8.27242e-08	3.9662e-08	8.49675e-08	3.35218e-08
	0.71	3.19923e-05	5.45789e-08	5.74673e-08	5.26759e-08	5.93965e-08	5.12258e-08	6.06937e-08	5.09853e-08	6.08736e-08	5.25931e-08	5.95352e-08	5.63459e-08	5.63393e-08	6.21278e-08	5.09803e-08	6.95615e-08	4.31551e-08	7.82488e-08	3.25862e-08	8.80043e-08	1.97792e-08	9.91983e-08	1.69437e-08	1.13758e-07	4.58736e-08	1.39654e-07	1.14568e-07	2.25468e-07	4.28839e-07	1.0515e-06	3.64773e-07	2.05567e-07	1.2901e-07	1.405e-07	6.49353e-08	1.21851e-07	3.06477e-08	1.11872e-07	1.16707e-08	1.03745e-07	1.93726e-08	9.56477e-08	3.37918e-08	8.70812e-08	4.65649e-08	7.80346e-08	5.72338e-08	6.87575e-08
	0.712	3.18249e-05	5.5255e-09	6.83868e-09	4.63676e-09	8.97873e-09	3.23911e-09	1.14762e-08	2.15436e-09	1.40264e-08	3.78165e-09	1.65248e-08	7.32175e-09	1.89879e-08	1.19211e-08	2.15598e-08	1.75756e-08	2.45758e-08	2.45537e-08	2.86971e-08	3.34683e-08	3.51829e-08	4.56758e-08	4.6565e-08	6.45352e-08	6.89907e-08	1.00526e-07	1.24508e-07	2.07779e-07	4.12e-07	1.097e-06	3.51264e-07	1.86159e-07	1.38122e-07	9.85659e-08	8.73202e-08	6.89486e-08	6.36603e-08	5.49123e-08	4.93296e-08	4.7128e-08	3.93861e-08	4.22589e-08	3.2014e-08	3.87923e-08	2.64825e-08	3.59572e-08	2.25171e-08	3.3341e-08
	0.714	3.17436e-05	4.82492e-08	4.98932e-08	4.79029e-08	4.99517e-08	4.88755e-08	4.88359e-08	5.12196e-08	4.64558e-08	5.47467e-08	4.28104e-08	5.91145e-08	3.8038e-08	6.39356e-08	3.25856e-08	6.88576e-08	2.77252e-08	7.36232e-08	2.66031e-08	7.81599e-08	3.35347e-08	8.2847e-08	5.05877e-08	8.95425e-08	8.15814e-08	1.06609e-07	1.4752e-07	1.86377e-07	4.5088e-07	1.06276e-06	3.26532e-07	2.26307e-07	9.7621e-08	1.48775e-07	3.81805e-08	1.21241e-07	1.07682e-08	1.05211e-07	1.75999e-08	9.29946e-08	3.19381e-08	8.22494e-08	4.3718e-08	7.21618e-08	5.31493e-08	6.25193e-08	6.05432e-08	5.34331e-08
	0.716	3.16485e-05	5.75951e-08	6.04552e-08	5.57678e-08	6.23e-08	5.43422e-08	6.36425e-08	5.38574e-08	6.41393e-08	5.48171e-08	6.34857e-08	5.75731e-08	6.13934e-08	6.22554e-08	5.75549e-08	6.88206e-08	5.15834e-08	7.72058e-08	4.28962e-08	8.75591e-08	3.04492e-08	1.00642e-07	1.20657e-08	1.18942e-07	1.86697e-08	1.51265e-07	8.3437e-08	2.46623e-07	3.88438e-07	1.03039e-06	3.88302e-07	1.65325e-07	1.63091e-07	1.08056e-07	1.03755e-07	9.90626e-08	7.2772e-08	9.77687e-08	5.24078e-08	9.74301e-08	3.85768e-08	9.65087e-08	3.11307e-08	9.46163e-08	3.06501e-08	9.16972e-08	3.54038e-08	8.78233e-08
	0.718	3.14818e-05	1.44699e-08	1.59229e-08	1.31816e-08	1.78944e-08	1.11524e-08	2.03388e-08	8.47944e-09	2.29471e-08	5.55896e-09	2.55207e-08	4.53594e-09	2.79566e-08	8.16343e-09	3.02504e-08	1.43516e-08	3.25424e-08	2.2312e-08	3.52497e-08	3.24539e-08	3.93943e-08	4.60707e-08	4.74333e-08	6.6461e-08	6.5736e-08	1.03946e-07	1.16482e-07	2.11874e-07	3.94724e-07	1.08062e-06	3.52379e-07	1.73374e-07	1.46069e-07	8.55261e-08	9.72525e-08	5.6099e-08	7.43387e-08	4.34556e-08	5.99843e-08	3.82248e-08	4.93492e-08	3.65977e-08	4.06003e-08	3.65756e-08	3.29252e-08	3.70899e-08	2.59377e-08	3.75898e-08
	0.72	3.13902e-05	4.15235e-08	4.29067e-08	4.12653e-08	4.29705e-08	4.21203e-08	4.21018e-08	4.41314e-08	4.02159e-08	4.72025e-08	3.72412e-08	5.11551e-08	3.3118e-08	5.58006e-08	2.78249e-08	6.10057e-08	2.15365e-08	6.67615e-08	1.55695e-08	7.33084e-08	1.61743e-08	8.14648e-08	2.98879e-08	9.3716e-08	5.8124e-08	1.1894e-07	1.2064e-07	2.07016e-07	4.1778e-07	1.03255e-06	3.48506e-07	1.94471e-07	1.26778e-07	1.23739e-07	6.98456e-08	1.02855e-07	4.07925e-08	9.30998e-08	2.17413e-08	8.68066e-08	8.94191e-09	8.16541e-08	9.54441e-09	7.6782e-08	1.83242e-08	7.1847e-08	2.68554e-08	6.67277e-08
	0.722	3.13101e-05	5.92475e-08	6.20527e-08	5.74906e-08	6.38225e-08	5.60767e-08	6.52128e-08	5.53677e-08	6.60023e-08	5.57351e-08	6.59833e-08	5.75127e-08	6.4944e-08	6.09579e-08	6.26413e-08	6.62616e-08	5.87566e-08	7.36383e-08	5.2815e-08	8.35268e-08	4.40472e-08	9.70202e-08	3.13895e-08	1.17067e-07	2.04391e-08	1.53281e-07	6.49505e-08	2.56352e-07	3.52992e-07	1.03185e-06	3.96537e-07	1.30059e-07	1.85107e-07	6.52489e-08	1.31544e-07	6.13788e-08	1.04546e-07	6.72279e-08	8.67537e-08	7.33823e-08	7.34006e-08	7.84056e-08	6.28093e-08	8.2173e-08	5.44108e-08	8.47679e-08	4.81391e-08	8.62949e-08
	0.724	3.11483e-05	2.29184e-08	2.45508e-08	2.15494e-08	2.64155e-08	1.9594e-08	2.87277e-08	1.71389e-08	3.12882e-08	1.43814e-08	3.39518e-08	1.18446e-08	3.66323e-08	1.08448e-08	3.93134e-08	1.31684e-08	4.20835e-08	1.91008e-08	4.52306e-08	2.82959e-08	4.94979e-08	4.15595e-08	5.68227e-08	6.20078e-08	7.28323e-08	9.98855e-08	1.18848e-07	2.08308e-07	3.84508e-07	1.07468e-06	3.43679e-07	1.70669e-07	1.47313e-07	7.99396e-08	1.03119e-07	4.63255e-08	8.36256e-08	2.89026e-08	7.21053e-08	1.98332e-08	6.39226e-08	1.7266e-08	5.73292e-08	1.91221e-08	5.15461e-08	2.26871e-08	4.61922e-08	2.65034e-08
	0.726	3.10448e-05	3.40224e-08	3.51439e-08	3.38535e-08	3.52284e-08	3.46055e-08	3.46172e-08	3.63126e-08	3.32464e-08	3.89387e-08	3.10337e-08	4.24153e-08	2.78619e-08	4.66925e-08	2.35526e-08	5.17932e-08	1.78137e-08	5.78873e-08	1.01315e-08	6.5436e-08	5.20026e-10	7.5557e-08	1.61982e-08	9.11651e-08	4.27257e-08	1.21693e-07	1.01534e-07	2.17084e-07	3.8861e-07	1.02055e-06	3.57698e-07	1.66877e-07	1.45847e-07	9.45148e-08	9.3155e-08	7.53182e-08	6.72842e-08	6.8699e-08	5.07094e-08	6.60759e-08	3.85276e-08	6.48005e-08	2.8934e-08	6.38974e-08	2.12928e-08	6.2965e-08	1.57146e-08	6.18281e-08
	0.728	3.09765e-05	5.9532e-08	6.22574e-08	5.78407e-08	6.39617e-08	5.64269e-08	6.54019e-08	5.55114e-08	6.64575e-08	5.53428e-08	6.70117e-08	5.61903e-08	6.69414e-08	5.83366e-08	6.61041e-08	6.2091e-08	6.43215e-08	6.78494e-08	6.1362e-08	7.62619e-08	5.69655e-08	8.8654e-08	5.12273e-08	1.08268e-07	4.78895e-08	1.45214e-07	7.53391e-08	2.51599e-07	3.35831e-07	1.04729e-06	3.84446e-07	1.23852e-07	1.88751e-07	3.54993e-08	1.42011e-07	1.56128e-08	1.19924e-07	2.68658e-08	1.06105e-07	3.83566e-08	9.59833e-08	4.74651e-08	8.78262e-08	5.48017e-08	8.08677e-08	6.08292e-08	7.47478e-08	6.58303e-08
	0.73	3.08235e-05	3.0666e-08	3.24675e-08	2.92593e-08	3.42476e-08	2.741e-08	3.6417e-08	2.51503e-08	3.88789e-08	2.25406e-08	4.15694e-08	1.97217e-08	4.44665e-08	1.70513e-08	4.76057e-08	1.542e-08	5.11168e-08	1.65076e-08	5.53094e-08	2.19134e-08	6.08934e-08	3.26064e-08	6.96177e-08	5.11928e-08	8.65305e-08	8.75433e-08	1.31485e-07	1.9438e-07	3.87027e-07	1.07166e-06	3.22663e-07	1.83028e-07	1.35585e-07	9.3041e-08	9.66372e-08	5.90341e-08	8.13896e-08	3.99785e-08	7.35716e-08	2.71108e-08	6.87454e-08	1.7522e-08	6.52761e-08	1.02187e-08	6.24497e-08	5.95556e-09	5.99183e-08	7.31696e-09
	0.732	3.07077e-05	2.59288e-08	2.67925e-08	2.58572e-08	2.69205e-08	2.6533e-08	2.65927e-08	2.7982e-08	2.57807e-08	3.02014e-08	2.44431e-08	3.31878e-08	2.2527e-08	3.69759e-08	1.99822e-08	4.16849e-08	1.68446e-08	4.75931e-08	1.36629e-08	5.52898e-08	1.32654e-08	6.60577e-08	2.14235e-08	8.304e-08	4.29622e-08	1.15996e-07	9.67488e-08	2.15285e-07	3.7164e-07	1.01863e-06	3.51743e-07	1.5538e-07	1.4978e-07	7.56745e-08	1.01289e-07	5.13619e-08	7.86057e-08	4.23889e-08	6.47759e-08	3.94555e-08	5.49967e-08	3.90559e-08	4.74005e-08	3.96785e-08	4.11214e-08	4.06537e-08	3.57146e-08	4.16779e-08
	0.734	3.06474e-05	5.84736e-08	6.10961e-08	5.68441e-08	6.27449e-08	5.54201e-08	6.42367e-08	5.4314e-08	6.55305e-08	5.36669e-08	6.65882e-08	5.36581e-08	6.73735e-08	5.45192e-08	6.78543e-08	5.65628e-08	6.80111e-08	6.0245e-08	6.78714e-08	6.63172e-08	6.76324e-08	7.62255e-08	6.81534e-08	9.33399e-08	7.3255e-08	1.2794e-07	1.02808e-07	2.32731e-07	3.42313e-07	1.06236e-06	3.53882e-07	1.49973e-07	1.73068e-07	6.24167e-08	1.33434e-07	3.29525e-08	1.16458e-07	2.21781e-08	1.06839e-07	2.18389e-08	1.00391e-07	2.58475e-08	9.55388e-08	3.08033e-08	9.15705e-08	3.56995e-08	8.81265e-08	4.03053e-08
	0.736	3.05065e-05	3.75553e-08	3.95063e-08	3.61234e-08	4.12141e-08	3.43777e-08	4.32406e-08	3.23026e-08	4.55677e-08	2.9876e-08	4.82035e-08	2.7074e-08	5.11931e-08	2.38889e-08	5.46386e-08	2.04009e-08	5.87398e-08	1.70584e-08	6.38843e-08	1.56356e-08	7.08663e-08	2.02218e-08	8.15017e-08	3.49125e-08	1.00784e-07	6.83356e-08	1.47958e-07	1.71746e-07	4.00238e-07	1.06144e-06	2.94475e-07	2.02942e-07	1.11136e-07	1.16318e-07	7.57097e-08	8.4578e-08	6.42029e-08	6.7501e-08	5.99279e-08	5.64643e-08	5.8335e-08	4.85402e-08	5.7833e-08	4.24811e-08	5.77818e-08	3.76835e-08	5.7897e-08	3.38368e-08
	0.738	3.03792e-05	1.74354e-08	1.80538e-08	1.7487e-08	1.82717e-08	1.81468e-08	1.82961e-08	1.94286e-08	1.81481e-08	2.13388e-08	1.78676e-08	2.39027e-08	1.75381e-08	2.71955e-08	1.73414e-08	3.13841e-08	1.76656e-08	3.67978e-08	1.92857e-08	4.40807e-08	2.35863e-08	5.45759e-08	3.29827e-08	7.14942e-08	5.29485e-08	1.0466e-07	1.03497e-07	2.04382e-07	3.68028e-07	1.01562e-06	3.3542e-07	1.60011e-07	1.40964e-07	7.69318e-08	9.5649e-08	4.76627e-08	7.53917e-08	3.3051e-08	6.37251e-08	2.47953e-08	5.59799e-08	2.01191e-08	5.03321e-08	1.77789e-08	4.59257e-08	1.70014e-08	4.23076e-08	1.71983e-08
	0.74	3.03229e-05	5.61257e-08	5.86243e-08	5.45547e-08	6.02272e-08	5.31117e-08	6.17727e-08	5.183e-08	6.32762e-08	5.07628e-08	6.4761e-08	4.99933e-08	6.62649e-08	4.96547e-08	6.7853e-08	4.99673e-08	6.9647e-08	5.13142e-08	7.18916e-08	5.44078e-08	7.51328e-08	6.07041e-08	8.07618e-08	7.36379e-08	9.30664e-08	1.03591e-07	1.30157e-07	2.03305e-07	3.64781e-07	1.0644e-06	3.1325e-07	1.84508e-07	1.41638e-07	1.01068e-07	1.07889e-07	7.30551e-08	9.54035e-08	5.96772e-08	8.94312e-08	5.22255e-08	8.61055e-08	4.77561e-08	8.40425e-08	4.50113e-08	8.2646e-08	4.33673e-08	8.16246e-08	4.24795e-08
	0.742	3.01965e-05	4.34531e-08	4.55313e-08	4.20009e-08	4.71756e-08	4.03493e-08	4.90627e-08	3.84536e-08	5.12256e-08	3.62518e-08	5.3722e-08	3.36548e-08	5.66465e-08	3.05301e-08	6.01534e-08	2.66747e-08	6.45023e-08	2.177e-08	7.01541e-08	1.53579e-08	7.79984e-08	7.95414e-09	8.99795e-08	1.51509e-08	1.11258e-07	4.69622e-08	1.6122e-07	1.46959e-07	4.15714e-07	1.03689e-06	2.7123e-07	2.18276e-07	8.25615e-08	1.35426e-07	4.44207e-08	1.05708e-07	3.3748e-08	9.01944e-08	3.23506e-08	8.05049e-08	3.38787e-08	7.37693e-08	3.61162e-08	6.87411e-08	3.83893e-08	6.47931e-08	4.05133e-08	6.15762e-08
	0.744	3.00596e-05	8.74745e-09	9.16506e-09	9.03034e-09	9.63117e-09	9.87434e-09	1.02474e-08	1.1242e-08	1.10681e-08	1.31072e-08	1.21787e-08	1.54899e-08	1.37072e-08	1.84793e-08	1.58456e-08	2.22636e-08	1.88942e-08	2.71929e-08	2.33585e-08	3.39266e-08	3.01799e-08	4.38114e-08	4.13729e-08	6.00341e-08	6.22191e-08	9.23021e-08	1.12429e-07	1.90268e-07	3.71341e-07	1.00379e-06	3.17971e-07	1.68895e-07	1.27143e-07	8.71478e-08	8.30542e-08	5.8028e-08	6.36774e-08	4.2958e-08	5.28228e-08	3.36509e-08	4.58911e-08	2.72708e-08	4.108e-08	2.25856e-08	3.75397e-08	1.89756e-08	3.48178e-08	1.60964e-08
	0.746	3.0003e-05	5.25676e-08	5.49235e-08	5.10532e-08	5.64905e-08	4.95837e-08	5.80917e-08	4.81408e-08	5.97762e-08	4.67123e-08	6.16074e-08	4.52959e-08	6.36744e-08	4.39101e-08	6.61123e-08	4.26215e-08	6.91422e-08	4.16153e-08	7.31578e-08	4.13857e-08	7.8933e-08	4.32684e-08	8.82052e-08	5.09701e-08	1.05724e-07	7.56833e-08	1.49801e-07	1.70138e-07	3.89385e-07	1.04739e-06	2.76431e-07	2.09525e-07	1.02979e-07	1.28123e-07	7.10145e-08	1.00159e-07	6.13822e-08	8.62292e-08	5.8172e-08	7.79432e-08	5.723e-08	7.24668e-08	5.71894e-08	6.85869e-08	5.75337e-08	6.57011e-08	5.80475e-08	6.34782e-08
	0.748	2.98926e-05	4.82514e-08	5.04331e-08	4.67805e-08	5.20219e-08	4.52119e-08	5.37743e-08	4.34931e-08	5.57483e-08	4.15572e-08	5.8024e-08	3.93134e-08	6.0718e-08	3.66312e-08	6.40071e-08	3.33144e-08	6.81759e-08	2.90547e-08	7.37164e-08	2.33683e-08	8.15606e-08	1.57664e-08	9.37176e-08	1.17844e-08	1.15463e-07	3.70865e-08	1.66449e-07	1.31661e-07	4.23874e-07	9.97519e-07	2.66446e-07	2.20115e-07	7.22057e-08	1.41503e-07	2.74142e-08	1.13731e-07	8.65456e-09	9.95577e-08	7.20376e-09	9.0962e-08	1.3405e-08	8.51947e-08	1.84268e-08	8.10605e-08	2.23269e-08	7.7956e-08	2.54448e-08	7.55442e-08
	0.75	2.97489e-05	8.53705e-10	1.71358e-09	2.58594e-09	3.47743e-09	4.39513e-09	5.34684e-09	6.34127e-09	7.38831e-09	8.49945e-09	9.68823e-09	1.09708e-08	1.2367e-08	1.39011e-08	1.56037e-08	1.75139e-08	1.96829e-08	2.21785e-08	2.50934e-08	2.85575e-08	3.27585e-08	3.79792e-08	4.46659e-08	5.35663e-08	6.60361e-08	8.4811e-08	1.16348e-07	1.80255e-07	3.72636e-07	9.82253e-07	3.08344e-07	1.71092e-07	1.18919e-07	9.16304e-08	7.48655e-08	6.35165e-08	5.5318e-08	4.91129e-08	4.42488e-08	4.03301e-08	3.71029e-08	3.4397e-08	3.20938e-08	3.01083e-08	2.83778e-08	2.68551e-08	2.55043e-08	2.4297e-08
	0.752	2.96881e-05	4.79032e-08	5.00999e-08	4.64444e-08	5.16407e-08	4.49423e-08	5.32998e-08	4.3352e-08	5.51367e-08	4.16215e-08	5.72309e-08	3.96865e-08	5.96944e-08	3.74665e-08	6.26956e-08	3.48631e-08	6.65045e-08	3.17813e-08	7.15866e-08	2.82668e-08	7.88258e-08	2.52397e-08	9.01326e-08	2.76864e-08	1.10538e-07	5.03483e-08	1.58842e-07	1.43326e-07	4.04921e-07	1.0133e-06	2.58035e-07	2.17775e-07	7.38502e-08	1.38389e-07	3.43562e-08	1.10628e-07	2.18529e-08	9.66034e-08	2.01834e-08	8.81829e-08	2.21461e-08	8.25911e-08	2.47153e-08	7.8626e-08	2.71119e-08	7.56832e-08	2.92065e-08	7.34262e-08
	0.754	2.95939e-05	5.1868e-08	5.4129e-08	5.03788e-08	5.56702e-08	4.88818e-08	5.72935e-08	4.73387e-08	5.90573e-08	4.57075e-08	6.10379e-08	4.39391e-08	6.33431e-08	4.19761e-08	6.61352e-08	3.97553e-08	6.96771e-08	3.72319e-08	7.44283e-08	3.4491e-08	8.12736e-08	3.22471e-08	9.21557e-08	3.39506e-08	1.12267e-07	5.21617e-08	1.61249e-07	1.3647e-07	4.18148e-07	9.50328e-07	2.83425e-07	2.04818e-07	9.48043e-08	1.30917e-07	5.80403e-08	1.0523e-07	4.69247e-08	9.23048e-08	4.36991e-08	8.45601e-08	4.32162e-08	7.94192e-08	4.37137e-08	7.57702e-08	4.45522e-08	7.30567e-08	4.5489e-08	7.09696e-08
	0.756	2.94469e-05	8.60288e-09	8.92435e-09	8.86763e-09	9.41205e-09	9.58293e-09	1.01232e-08	1.07373e-08	1.10991e-08	1.23318e-08	1.2409e-08	1.44036e-08	1.41611e-08	1.7048e-08	1.65256e-08	2.04492e-08	1.97797e-08	2.49435e-08	2.44039e-08	3.116e-08	3.13099e-08	4.03821e-08	4.24642e-08	5.56454e-08	6.3036e-08	8.61973e-08	1.12324e-07	1.79342e-07	3.65851e-07	9.56664e-07	3.09148e-07	1.63043e-07	1.22132e-07	8.53675e-08	7.89355e-08	5.7788e-08	5.99711e-08	4.35765e-08	4.93748e-08	3.48417e-08	4.26393e-08	2.88813e-08	3.79973e-08	2.452e-08	3.46151e-08	2.11647e-08	3.20481e-08	1.84836e-08
	0.758	2.93786e-05	4.22575e-08	4.42811e-08	4.08548e-08	4.58055e-08	3.93157e-08	4.75247e-08	3.75914e-08	4.94857e-08	3.56174e-08	5.17581e-08	3.33037e-08	5.44475e-08	3.05181e-08	5.77179e-08	2.70564e-08	6.18376e-08	2.2587e-08	6.72742e-08	1.65542e-08	7.49194e-08	8.31626e-09	8.67041e-08	1.03152e-08	1.07715e-07	3.98308e-08	1.56949e-07	1.3313e-07	4.0607e-07	9.70746e-07	2.62606e-07	2.08854e-07	7.58396e-08	1.31793e-07	3.45773e-08	1.04371e-07	2.01263e-08	9.02288e-08	1.74236e-08	8.15328e-08	1.94679e-08	7.5598e-08	2.24464e-08	7.12563e-08	2.52884e-08	6.79186e-08	2.78085e-08	6.52556e-08
	0.76	2.92996e-05	5.42478e-08	5.65639e-08	5.27403e-08	5.80656e-08	5.13038e-08	5.9566e-08	4.99363e-08	6.11017e-08	4.86452e-08	6.27212e-08	4.74517e-08	6.44954e-08	4.64029e-08	6.65364e-08	4.55966e-08	6.90358e-08	4.52402e-08	7.23497e-08	4.57946e-08	7.72104e-08	4.83624e-08	8.5335e-08	5.58543e-08	1.01605e-07	7.74145e-08	1.45358e-07	1.5857e-07	3.96753e-07	9.07604e-07	3.1135e-07	1.74149e-07	1.28747e-07	1.04314e-07	9.3433e-08	8.07696e-08	8.11276e-08	6.92542e-08	7.57805e-08	6.25222e-08	7.31718e-08	5.8152e-08	7.18207e-08	5.51207e-08	7.11099e-08	5.29278e-08	7.07488e-08	5.13021e-08
	0.762	2.91532e-05	1.67647e-08	1.72576e-08	1.67981e-08	1.74897e-08	1.73006e-08	1.76315e-08	1.8295e-08	1.77131e-08	1.98087e-08	1.77866e-08	2.1889e-08	1.79461e-08	2.46265e-08	1.83675e-08	2.81916e-08	1.93798e-08	3.28999e-08	2.15892e-08	3.93546e-08	2.61005e-08	4.88012e-08	3.50648e-08	6.42061e-08	5.37019e-08	9.46286e-08	1.01045e-07	1.86421e-07	3.50325e-07	9.35766e-07	3.14704e-07	1.48928e-07	1.31407e-07	7.21439e-08	8.91009e-08	4.46885e-08	7.04753e-08	3.04507e-08	5.99694e-08	2.17127e-08	5.31722e-08	1.58858e-08	4.83613e-08	1.19257e-08	4.4728e-08	9.41259e-09	4.18443e-08	8.18159e-09
	0.764	2.9075e-05	3.57742e-08	3.76133e-08	3.44299e-08	3.91315e-08	3.28512e-08	4.0913e-08	3.10054e-08	4.29693e-08	2.8845e-08	4.53363e-08	2.63019e-08	4.80857e-08	2.32776e-08	5.13456e-08	1.9634e-08	5.5344e-08	1.52182e-08	6.04993e-08	1.02425e-08	6.76401e-08	9.00658e-09	7.86122e-08	2.08226e-08	9.83874e-08	5.01088e-08	1.45837e-07	1.40547e-07	3.93322e-07	9.31275e-07	2.79929e-07	1.87551e-07	9.84157e-08	1.12294e-07	6.19539e-08	8.49636e-08	4.99577e-08	7.04408e-08	4.57875e-08	6.11742e-08	4.45989e-08	5.45839e-08	4.46207e-08	4.95544e-08	4.51391e-08	4.55294e-08	4.58463e-08	4.22041e-08
	0.766	2.90093e-05	5.53634e-08	5.77109e-08	5.38375e-08	5.91812e-08	5.24509e-08	6.05656e-08	5.12598e-08	6.18585e-08	5.03407e-08	6.30608e-08	4.97991e-08	6.41846e-08	4.97855e-08	6.52633e-08	5.05241e-08	6.63763e-08	5.23701e-08	6.77117e-08	5.59397e-08	6.97426e-08	6.24396e-08	7.37977e-08	7.46767e-08	8.42886e-08	1.01175e-07	1.20473e-07	1.85582e-07	3.63145e-07	8.81525e-07	3.35355e-07	1.36004e-07	1.55571e-07	6.64612e-08	1.18067e-07	4.42113e-08	1.03038e-07	3.5096e-08	9.51449e-08	3.15791e-08	9.02583e-08	3.08446e-08	8.68541e-08	3.15554e-08	8.42553e-08	3.30285e-08	8.21224e-08	3.49073e-08
	0.768	2.88673e-05	2.44068e-08	2.5098e-08	2.43164e-08	2.52284e-08	2.48007e-08	2.50407e-08	2.58898e-08	2.45232e-08	2.76062e-08	2.36599e-08	2.99808e-08	2.24363e-08	3.30795e-08	2.08628e-08	3.70417e-08	1.90508e-08	4.21487e-08	1.74726e-08	4.89637e-08	1.77053e-08	5.86839e-08	2.33886e-08	7.42061e-08	4.04678e-08	1.04457e-07	8.68302e-08	1.95301e-07	3.31005e-07	9.26008e-07	3.15766e-07	1.39381e-07	1.3649e-07	6.49612e-08	9.40937e-08	4.06848e-08	7.46912e-08	3.07262e-08	6.31632e-08	2.70573e-08	5.52269e-08	2.64113e-08	4.92135e-08	2.7127e-08	4.43442e-08	2.83849e-08	4.02113e-08	2.9804e-08
	0.77	2.87777e-05	2.86121e-08	3.02586e-08	2.73314e-08	3.17811e-08	2.57135e-08	3.36265e-08	2.37573e-08	3.57488e-08	2.14638e-08	3.81298e-08	1.88522e-08	4.07888e-08	1.60103e-08	4.38006e-08	1.32702e-08	4.73344e-08	1.17421e-08	5.17396e-08	1.38009e-08	5.77596e-08	2.13298e-08	6.71336e-08	3.61236e-08	8.47035e-08	6.60747e-08	1.29154e-07	1.55432e-07	3.71922e-07	9.03949e-07	2.95625e-07	1.6298e-07	1.181e-07	8.79626e-08	8.14328e-08	5.99466e-08	6.76454e-08	4.44927e-08	6.11151e-08	3.42353e-08	5.75233e-08	2.67e-08	5.52723e-08	2.08808e-08	5.36666e-08	1.63827e-08	5.23685e-08	1.31619e-08
	0.772	2.87224e-05	5.52147e-08	5.75706e-08	5.36707e-08	5.9018e-08	5.23243e-08	6.02938e-08	5.13112e-08	6.13324e-08	5.07924e-08	6.20724e-08	5.09571e-08	6.24535e-08	5.20294e-08	6.24157e-08	5.42858e-08	6.19033e-08	5.81033e-08	6.08915e-08	6.40879e-08	5.94999e-08	7.34129e-08	5.85013e-08	8.88481e-08	6.18488e-08	1.18904e-07	9.04704e-08	2.07247e-07	3.25819e-07	8.77229e-07	3.44964e-07	1.07165e-07	1.67282e-07	3.17322e-08	1.2686e-07	3.2616e-09	1.08746e-07	1.27116e-08	9.79687e-08	2.35372e-08	9.03965e-08	3.1705e-08	8.44667e-08	3.82798e-08	7.9477e-08	4.37863e-08	7.5079e-08	4.85089e-08
	0.774	2.85886e-05	3.13613e-08	3.22462e-08	3.1174e-08	3.23173e-08	3.16895e-08	3.18759e-08	3.29449e-08	3.08786e-08	3.49435e-08	2.92648e-08	3.76759e-08	2.69468e-08	4.11528e-08	2.37924e-08	4.54496e-08	1.96008e-08	5.07744e-08	1.40983e-08	5.7605e-08	7.5561e-09	6.70315e-08	1.02024e-08	8.18065e-08	3.02262e-08	1.10654e-07	7.81512e-08	1.9917e-07	3.16679e-07	9.27117e-07	3.05499e-07	1.4485e-07	1.30256e-07	7.67609e-08	8.72055e-08	5.84199e-08	6.64301e-08	5.25506e-08	5.33425e-08	5.08402e-08	4.38338e-08	5.05987e-08	3.63386e-08	5.0824e-08	3.01764e-08	5.11068e-08	2.5065e-08	5.12689e-08
	0.776	2.84873e-05	2.0942e-08	2.23917e-08	1.97363e-08	2.39315e-08	1.8086e-08	2.58406e-08	1.60281e-08	2.79969e-08	1.36443e-08	3.03178e-08	1.11584e-08	3.27688e-08	9.23667e-09	3.53765e-08	9.42774e-09	3.82641e-08	1.30248e-08	4.17373e-08	1.98696e-08	4.65045e-08	3.03278e-08	5.43018e-08	4.68456e-08	7.00296e-08	7.78672e-08	1.12366e-07	1.67374e-07	3.49995e-07	8.90692e-07	3.00921e-07	1.46231e-07	1.2593e-07	7.09904e-08	8.74727e-08	4.25745e-08	7.12366e-08	2.68352e-08	6.21832e-08	1.66523e-08	5.61355e-08	1.01859e-08	5.1516e-08	8.04755e-09	4.76181e-08	1.00611e-08	4.40909e-08	1.35102e-08
	0.778	2.84389e-05	5.3829e-08	5.6171e-08	5.22674e-08	5.76044e-08	5.09523e-08	5.87796e-08	5.012e-08	5.95556e-08	5.00261e-08	5.97995e-08	5.09285e-08	5.93761e-08	5.30704e-08	5.81343e-08	5.66865e-08	5.58874e-08	6.2058e-08	5.23897e-08	6.9663e-08	4.7344e-08	8.05392e-08	4.07504e-08	9.73298e-08	3.64485e-08	1.28462e-07	6.31178e-08	2.17895e-07	2.96795e-07	8.89375e-07	3.36104e-07	1.08667e-07	1.61436e-07	4.5848e-08	1.1855e-07	3.99743e-08	9.75913e-08	4.57302e-08	8.407e-08	5.22151e-08	7.39687e-08	5.77724e-08	6.58004e-08	6.22963e-08	5.89516e-08	6.58869e-08	5.31863e-08	6.86473e-08
	0.78	2.83162e-05	3.74866e-08	3.85533e-08	3.72123e-08	3.85838e-08	3.77753e-08	3.79238e-08	3.92207e-08	3.65093e-08	4.15162e-08	3.42724e-08	4.45821e-08	3.1132e-08	4.83362e-08	2.69806e-08	5.27458e-08	2.16809e-08	5.78942e-08	1.51616e-08	6.41071e-08	8.8604e-09	7.22721e-08	1.41413e-08	8.4855e-08	3.52564e-08	1.10185e-07	8.35433e-08	1.93528e-07	3.15347e-07	9.31892e-07	2.827e-07	1.64044e-07	1.10803e-07	9.99174e-08	6.69799e-08	8.22326e-08	4.48729e-08	7.50674e-08	3.05609e-08	7.11869e-08	2.04889e-08	6.8403e-08	1.42149e-08	6.59057e-08	1.29136e-08	6.33608e-08	1.59506e-08	6.06292e-08
	0.782	2.8204e-05	1.29445e-08	1.42013e-08	1.18463e-08	1.57788e-08	1.01971e-08	1.77451e-08	8.04508e-09	1.98937e-08	5.56552e-09	2.20949e-08	3.73195e-09	2.42908e-08	5.3776e-09	2.65019e-08	9.9285e-09	2.88639e-08	1.61331e-08	3.17277e-08	2.4196e-08	3.59059e-08	3.51702e-08	4.33246e-08	5.17783e-08	5.91021e-08	8.25091e-08	1.01704e-07	1.71124e-07	3.35221e-07	8.85814e-07	2.94588e-07	1.43344e-07	1.218e-07	7.03483e-08	8.17466e-08	4.48404e-08	6.351e-08	3.2938e-08	5.24603e-08	2.73791e-08	4.45049e-08	2.53588e-08	3.80849e-08	2.52439e-08	3.24988e-08	2.59979e-08	2.73999e-08	2.70195e-08
	0.784	2.81587e-05	5.12593e-08	5.35663e-08	4.96814e-08	5.49947e-08	4.83894e-08	5.60779e-08	4.77417e-08	5.65865e-08	4.80944e-08	5.63128e-08	4.97425e-08	5.50551e-08	5.28753e-08	5.25936e-08	5.75883e-08	4.86503e-08	6.39741e-08	4.28147e-08	7.23048e-08	3.43985e-08	8.33978e-08	2.22886e-08	9.96335e-08	1.22287e-08	1.29089e-07	5.37166e-08	2.15528e-07	2.86442e-07	9.05613e-07	3.10857e-07	1.35296e-07	1.39733e-07	8.12211e-08	9.52108e-08	7.34029e-08	7.217e-08	7.36587e-08	5.68464e-08	7.51461e-08	4.56465e-08	7.63054e-08	3.75767e-08	7.67377e-08	3.26161e-08	7.63564e-08	3.0933e-08	7.51777e-08
	0.786	2.80494e-05	4.26627e-08	4.38961e-08	4.23057e-08	4.38978e-08	4.29212e-08	4.30399e-08	4.45635e-08	4.12496e-08	4.71447e-08	3.8494e-08	5.04795e-08	3.47929e-08	5.43508e-08	3.02721e-08	5.8572e-08	2.53511e-08	6.30495e-08	2.13787e-08	6.78863e-08	2.19035e-08	7.36601e-08	3.12969e-08	8.23806e-08	5.28343e-08	1.01793e-07	1.01347e-07	1.77022e-07	3.28187e-07	9.30296e-07	2.52974e-07	1.85558e-07	8.21174e-08	1.20137e-07	3.71012e-08	9.89351e-08	1.3482e-08	8.77411e-08	3.74136e-09	7.97688e-08	1.54781e-08	7.29513e-08	2.54703e-08	6.65359e-08	3.3806e-08	6.02547e-08	4.07618e-08	5.40649e-08
	0.788	2.79281e-05	4.82371e-09	5.92802e-09	4.05633e-09	7.59701e-09	2.88984e-09	9.56914e-09	1.77029e-09	1.16242e-08	2.61418e-09	1.3688e-08	5.27369e-09	1.57775e-08	8.82766e-09	1.80036e-08	1.32407e-08	2.06163e-08	1.87381e-08	2.41061e-08	2.58284e-08	2.94236e-08	3.56196e-08	3.85386e-08	5.08267e-08	5.63492e-08	7.98774e-08	1.00543e-07	1.66224e-07	3.30573e-07	8.80307e-07	2.81683e-07	1.49042e-07	1.11292e-07	7.82629e-08	7.10024e-08	5.40669e-08	5.24064e-08	4.25204e-08	4.11899e-08	3.61903e-08	3.33507e-08	3.2407e-08	2.73837e-08	2.99317e-08	2.2647e-08	2.81064e-08	1.88741e-08	2.65589e-08
	0.79	2.78821e-05	4.7583e-08	4.98354e-08	4.59906e-08	5.12677e-08	4.47145e-08	5.22681e-08	4.42571e-08	5.25086e-08	4.50749e-08	5.17087e-08	4.74534e-08	4.96192e-08	5.14421e-08	4.59947e-08	5.69125e-08	4.05513e-08	6.37112e-08	3.28872e-08	7.18629e-08	2.23395e-08	8.19081e-08	8.34513e-09	9.58536e-08	1.91137e-08	1.21213e-07	6.85081e-08	2.01143e-07	2.95573e-07	9.13616e-07	2.76885e-07	1.64212e-07	1.07863e-07	1.07873e-07	6.20816e-08	9.38953e-08	3.77675e-08	8.79429e-08	2.27374e-08	8.37384e-08	1.69767e-08	7.95988e-08	2.10697e-08	7.5013e-08	2.89099e-08	6.98695e-08	3.69626e-08	6.42362e-08
	0.792	2.77873e-05	4.67927e-08	4.81759e-08	4.6355e-08	4.81579e-08	4.70231e-08	4.71169e-08	4.88622e-08	4.49832e-08	5.17051e-08	4.18046e-08	5.52223e-08	3.78012e-08	5.90206e-08	3.35157e-08	6.27201e-08	3.01497e-08	6.60083e-08	2.99536e-08	6.87107e-08	3.55848e-08	7.09995e-08	4.87754e-08	7.42649e-08	7.26722e-08	8.56587e-08	1.22708e-07	1.51674e-07	3.48298e-07	9.14645e-07	2.285e-07	1.98509e-07	5.87016e-08	1.28864e-07	2.18337e-08	1.02399e-07	2.4544e-08	8.61052e-08	3.63157e-08	7.33942e-08	4.63635e-08	6.23242e-08	5.41559e-08	5.23423e-08	5.99083e-08	4.35184e-08	6.38181e-08	3.63561e-08
	0.794	2.76596e-05	3.43453e-09	2.91666e-09	4.83718e-09	2.43853e-09	6.71876e-09	2.31465e-09	8.70015e-09	3.38588e-09	1.06711e-08	5.56184e-09	1.26339e-08	8.54034e-09	1.46821e-08	1.22754e-08	1.70304e-08	1.68914e-08	2.00824e-08	2.27143e-08	2.45612e-08	3.04603e-08	3.18151e-08	4.17918e-08	4.47654e-08	6.12383e-08	7.1901e-08	1.0596e-07	1.56111e-07	3.32462e-07	8.67454e-07	2.70749e-07	1.52835e-07	1.03864e-07	8.18345e-08	6.59346e-08	5.59832e-08	4.97504e-08	4.22091e-08	4.09659e-08	3.35036e-08	3.54229e-08	2.75526e-08	3.14579e-08	2.34119e-08	2.8286e-08	2.06254e-08	2.5508e-08	1.8901e-08
	0.796	2.76092e-05	4.29001e-08	4.50794e-08	4.12956e-08	4.65245e-08	4.0029e-08	4.74524e-08	3.97702e-08	4.74287e-08	4.10696e-08	4.61079e-08	4.41393e-08	4.32207e-08	4.87998e-08	3.85586e-08	5.46416e-08	3.19756e-08	6.1249e-08	2.35172e-08	6.83972e-08	1.47568e-08	7.63375e-08	1.73319e-08	8.66771e-08	4.01158e-08	1.06398e-07	9.06176e-08	1.78434e-07	3.14639e-07	9.06343e-07	2.46143e-07	1.8226e-07	7.68403e-08	1.19977e-07	2.99175e-08	9.90583e-08	4.97178e-09	8.67051e-08	1.47584e-08	7.66796e-08	2.84593e-08	6.72506e-08	3.93233e-08	5.79581e-08	4.77996e-08	4.88655e-08	5.41317e-08	4.03814e-08
	0.798	2.75293e-05	4.98037e-08	5.13188e-08	4.92864e-08	5.12895e-08	5.00053e-08	5.00774e-08	5.20377e-08	4.76286e-08	5.51109e-08	4.41199e-08	5.87119e-08	4.00693e-08	6.22348e-08	3.65589e-08	6.50801e-08	3.54578e-08	6.66983e-08	3.89737e-08	6.6613e-08	4.83821e-08	6.4527e-08	6.43329e-08	6.10594e-08	8.98729e-08	6.32105e-08	1.40437e-07	1.23546e-07	3.65649e-07	8.83119e-07	2.2304e-07	1.96679e-07	6.68475e-08	1.22405e-07	5.25504e-08	9.06462e-08	5.90125e-08	6.96208e-08	6.63028e-08	5.31716e-08	7.14817e-08	4.00244e-08	7.42667e-08	3.09565e-08	7.47863e-08	2.78633e-08	7.32625e-08	3.09362e-08
	0.8	2.73985e-05	1.12956e-08	1.0788e-08	1.24538e-08	9.41471e-09	1.44082e-08	7.20545e-09	1.65605e-08	4.72608e-09	1.84625e-08	4.51263e-09	1.98232e-08	8.31236e-09	2.04856e-08	1.39077e-08	2.04626e-08	2.05409e-08	2.01018e-08	2.82067e-08	2.05252e-08	3.73633e-08	2.43022e-08	4.94022e-08	3.56385e-08	6.8544e-08	6.28843e-08	1.11564e-07	1.47172e-07	3.336e-07	8.46316e-07	2.68722e-07	1.47988e-07	1.06789e-07	7.56312e-08	7.2184e-08	4.76981e-08	5.78875e-08	3.24652e-08	4.95701e-08	2.38459e-08	4.32634e-08	2.02744e-08	3.75527e-08	2.0439e-08	3.18993e-08	2.2413e-08	2.61306e-08	2.4703e-08
	0.802	2.73406e-05	3.73302e-08	3.94197e-08	3.57167e-08	4.08861e-08	3.44543e-08	4.17529e-08	3.44066e-08	4.14757e-08	3.62037e-08	3.96553e-08	3.99003e-08	3.60346e-08	4.50077e-08	3.0518e-08	5.08202e-08	2.33347e-08	5.66889e-08	1.60989e-08	6.21793e-08	1.64124e-08	6.73045e-08	3.06309e-08	7.33927e-08	5.68901e-08	8.73981e-08	1.08599e-07	1.53626e-07	3.31881e-07	8.83893e-07	2.30452e-07	1.85237e-07	6.4945e-08	1.16939e-07	3.15163e-08	8.96993e-08	3.24514e-08	7.16818e-08	4.16823e-08	5.67296e-08	4.98654e-08	4.32414e-08	5.56273e-08	3.11344e-08	5.88785e-08	2.15638e-08	5.97498e-08	1.76374e-08
	0.804	2.72746e-05	5.16482e-08	5.32767e-08	5.10521e-08	5.32445e-08	5.1819e-08	5.18722e-08	5.40398e-08	4.91342e-08	5.73074e-08	4.53881e-08	6.0887e-08	4.15393e-08	6.39333e-08	3.92487e-08	6.56209e-08	4.0707e-08	6.51768e-08	4.73974e-08	6.18478e-08	5.93685e-08	5.48577e-08	7.66476e-08	4.38653e-08	1.0198e-07	3.74757e-08	1.50337e-07	1.04019e-07	3.72148e-07	8.40853e-07	2.397e-07	1.78659e-07	9.784e-08	1.00855e-07	8.50029e-08	6.50786e-08	8.52417e-08	4.13948e-08	8.55431e-08	2.60066e-08	8.37927e-08	2.28928e-08	7.975e-08	3.07754e-08	7.36666e-08	4.13917e-08	6.60305e-08	5.11802e-08
	0.806	2.71443e-05	1.88229e-08	1.84971e-08	1.98691e-08	1.70181e-08	2.18677e-08	1.4693e-08	2.40818e-08	1.24131e-08	2.5815e-08	1.20348e-08	2.65199e-08	1.5129e-08	2.57886e-08	2.09912e-08	2.33468e-08	2.8378e-08	1.91539e-08	3.66684e-08	1.41759e-08	4.58512e-08	1.44128e-08	5.68799e-08	2.82827e-08	7.35139e-08	5.949e-08	1.12139e-07	1.46058e-07	3.27659e-07	8.22026e-07	2.75558e-07	1.34351e-07	1.17235e-07	6.19826e-08	8.24176e-08	3.55653e-08	6.58234e-08	2.61106e-08	5.40236e-08	2.67196e-08	4.36173e-08	3.08974e-08	3.35707e-08	3.49711e-08	2.3631e-08	3.77033e-08	1.38584e-08	3.87357e-08
	0.808	2.70768e-05	3.10101e-08	3.29946e-08	2.93912e-08	3.44904e-08	2.8129e-08	3.53096e-08	2.83137e-08	3.48002e-08	3.06266e-08	3.25231e-08	3.4857e-08	2.82612e-08	4.0154e-08	2.21108e-08	4.55568e-08	1.5117e-08	5.02585e-08	1.28641e-08	5.37024e-08	2.26907e-08	5.58022e-08	4.06645e-08	5.7974e-08	6.76186e-08	6.843e-08	1.18426e-07	1.34694e-07	3.39656e-07	8.5258e-07	2.32866e-07	1.74631e-07	7.77925e-08	1.01875e-07	5.53756e-08	6.99688e-08	5.50243e-08	4.79711e-08	5.78435e-08	2.98745e-08	5.93621e-08	1.43559e-08	5.86165e-08	6.11879e-09	5.55323e-08	1.5436e-08	5.03449e-08	2.5843e-08
	0.81	2.70228e-05	5.23044e-08	5.40275e-08	5.16305e-08	5.40011e-08	5.24423e-08	5.2479e-08	5.48457e-08	4.9477e-08	5.8269e-08	4.55862e-08	6.17202e-08	4.21777e-08	6.41014e-08	4.14366e-08	6.43794e-08	4.54241e-08	6.16125e-08	5.45335e-08	5.48663e-08	6.78184e-08	4.29865e-08	8.4788e-08	2.43422e-08	1.07648e-07	1.92276e-08	1.50428e-07	1.05461e-07	3.63856e-07	7.98561e-07	2.67069e-07	1.4773e-07	1.27492e-07	6.77599e-08	1.06988e-07	2.98491e-08	9.8281e-08	1.20577e-08	9.00845e-08	2.50035e-08	8.04459e-08	4.09796e-08	6.93512e-08	5.39038e-08	5.75411e-08	6.33102e-08	4.6397e-08	6.91432e-08
	0.812	2.68967e-05	2.58176e-08	2.56855e-08	2.67725e-08	2.41531e-08	2.88179e-08	2.17402e-08	3.10646e-08	1.95847e-08	3.25731e-08	1.95645e-08	3.25614e-08	2.30117e-08	3.04286e-08	2.93136e-08	2.57152e-08	3.70645e-08	1.80387e-08	4.5211e-08	7.05896e-09	5.32573e-08	8.91623e-09	6.16229e-08	3.0681e-08	7.34899e-08	6.62981e-08	1.05085e-07	1.54781e-07	3.12286e-07	8.03013e-07	2.84244e-07	1.18833e-07	1.2585e-07	5.25451e-08	8.66644e-08	3.82542e-08	6.47087e-08	4.05222e-08	4.74359e-08	4.55948e-08	3.19005e-08	4.91341e-08	1.74314e-08	5.01451e-08	4.61918e-09	4.85248e-08	9.13502e-09	4.44848e-08
	0.814	2.68182e-05	2.40906e-08	2.59569e-08	2.24709e-08	2.7489e-08	2.12064e-08	2.82785e-08	2.16649e-08	2.75787e-08	2.45194e-08	2.49254e-08	2.91505e-08	2.01471e-08	3.43539e-08	1.3575e-08	3.90273e-08	8.25892e-09	4.23292e-08	1.43464e-08	4.3728e-08	2.81319e-08	4.33205e-08	4.63448e-08	4.34333e-08	7.17741e-08	5.54877e-08	1.19381e-07	1.27863e-07	3.35871e-07	8.21842e-07	2.44787e-07	1.56375e-07	9.56941e-08	8.16337e-08	7.16897e-08	4.79111e-08	6.49628e-08	2.52906e-08	6.07038e-08	9.5882e-09	5.54871e-08	1.19403e-08	4.85448e-08	2.26539e-08	3.99392e-08	3.15735e-08	3.00957e-08	3.78346e-08
	0.816	2.67736e-05	5.17764e-08	5.35752e-08	5.1026e-08	5.35637e-08	5.18796e-08	5.19023e-08	5.446e-08	4.86609e-08	5.79982e-08	4.47184e-08	6.12161e-08	4.19726e-08	6.27661e-08	4.29846e-08	6.14529e-08	4.9226e-08	5.62691e-08	5.98793e-08	4.63015e-08	7.32047e-08	3.04695e-08	8.82027e-08	7.6274e-09	1.06366e-07	3.38164e-08	1.40508e-07	1.25558e-07	3.41445e-07	7.6838e-07	2.90634e-07	1.12803e-07	1.45365e-07	3.22865e-08	1.14374e-07	9.14003e-09	9.59281e-08	3.3657e-08	7.92111e-08	5.19086e-08	6.25954e-08	6.43825e-08	4.69158e-08	7.16536e-08	3.49285e-08	7.41527e-08	3.13042e-08	7.24045e-08
	0.818	2.6655e-05	3.21304e-08	3.21908e-08	3.29992e-08	3.06195e-08	3.50927e-08	2.81213e-08	3.73561e-08	2.60873e-08	3.85961e-08	2.65355e-08	3.78188e-08	3.06027e-08	3.43194e-08	3.74046e-08	2.76946e-08	4.52006e-08	1.79869e-08	5.24972e-08	8.49626e-09	5.82947e-08	1.90705e-08	6.24129e-08	4.28987e-08	6.7406e-08	8.03231e-08	9.03186e-08	1.68889e-07	2.90206e-07	7.95996e-07	2.86106e-07	1.13916e-07	1.24985e-07	6.25465e-08	7.94686e-08	5.87457e-08	5.13633e-08	6.16435e-08	2.88453e-08	6.27968e-08	9.66921e-09	6.06612e-08	9.12749e-09	5.52421e-08	2.31713e-08	4.70651e-08	3.46092e-08	3.69968e-08
	0.82	2.65653e-05	1.67335e-08	1.8471e-08	1.51186e-08	2.00441e-08	1.38547e-08	2.08324e-08	1.46881e-08	2.0034e-08	1.81237e-08	1.71822e-08	2.29464e-08	1.21057e-08	2.77479e-08	5.16788e-09	3.14914e-08	6.17533e-09	3.34816e-08	1.73738e-08	3.34615e-08	3.09821e-08	3.22719e-08	4.73874e-08	3.44311e-08	6.97506e-08	5.35475e-08	1.12958e-07	1.32023e-07	3.23349e-07	7.99617e-07	2.54637e-07	1.39548e-07	1.05602e-07	6.66783e-08	7.59729e-08	3.70163e-08	6.26382e-08	2.38463e-08	5.23508e-08	2.37182e-08	4.20506e-08	2.91902e-08	3.111e-08	3.42711e-08	1.97141e-08	3.70872e-08	8.45565e-09	3.71978e-08
	0.822	2.65268e-05	5.00937e-08	5.19493e-08	4.92684e-08	5.19623e-08	5.01613e-08	5.01725e-08	5.29127e-08	4.67158e-08	5.65239e-08	4.28145e-08	5.94094e-08	4.09327e-08	5.99929e-08	4.3771e-08	5.69914e-08	5.18128e-08	4.94884e-08	6.30815e-08	3.6983e-08	7.52202e-08	2.03582e-08	8.67405e-08	1.96544e-08	9.83825e-08	5.78832e-08	1.2197e-07	1.5067e-07	3.10059e-07	7.57613e-07	3.00908e-07	9.10326e-08	1.47689e-07	3.28151e-08	1.06265e-07	4.52637e-08	7.89883e-08	6.19779e-08	5.55724e-08	7.24424e-08	3.57542e-08	7.66147e-08	2.51736e-08	7.51621e-08	3.05278e-08	6.90328e-08	4.28641e-08	5.95562e-08
	0.824	2.64186e-05	3.76322e-08	3.78793e-08	3.84152e-08	3.62767e-08	4.05576e-08	3.36934e-08	4.28258e-08	3.17913e-08	4.37609e-08	3.27627e-08	4.21858e-08	3.75102e-08	3.74112e-08	4.47028e-08	2.94456e-08	5.21428e-08	2.0079e-08	5.78699e-08	1.84194e-08	6.03826e-08	3.3285e-08	5.88731e-08	5.81494e-08	5.53031e-08	9.5435e-08	7.04518e-08	1.81382e-07	2.68981e-07	8.01306e-07	2.7555e-07	1.26935e-07	1.11338e-07	8.55168e-08	5.98638e-08	8.00339e-08	2.68443e-08	7.64803e-08	2.05553e-09	6.98657e-08	2.00709e-08	5.97828e-08	3.63639e-08	4.70539e-08	4.79383e-08	3.33138e-08	5.46436e-08	2.19451e-08
	0.826	2.63185e-05	9.11075e-09	1.07127e-08	7.51032e-09	1.23247e-08	6.27775e-09	1.3176e-08	7.86537e-09	1.25437e-08	1.18774e-08	1.00844e-08	1.64561e-08	5.86505e-09	2.05005e-08	3.21888e-09	2.33555e-08	1.00564e-08	2.47429e-08	1.95781e-08	2.50974e-08	3.07051e-08	2.66007e-08	4.40693e-08	3.4785e-08	6.2988e-08	5.9704e-08	1.02679e-07	1.39655e-07	3.08351e-07	7.88123e-07	2.55703e-07	1.32309e-07	1.04766e-07	6.52162e-08	7.016e-08	4.28434e-08	5.26272e-08	3.54016e-08	3.96564e-08	3.42202e-08	2.8512e-08	3.43832e-08	1.91765e-08	3.35648e-08	1.35478e-08	3.09627e-08	1.40779e-08	2.6514e-08
	0.828	2.62823e-05	4.731e-08	4.92039e-08	4.64119e-08	4.92515e-08	4.73422e-08	4.73449e-08	5.02589e-08	4.36965e-08	5.39004e-08	3.99287e-08	5.63634e-08	3.90869e-08	5.58836e-08	4.36962e-08	5.11893e-08	5.29645e-08	4.16744e-08	6.39305e-08	2.80289e-08	7.37918e-08	1.86181e-08	8.06535e-08	3.70954e-08	8.46559e-08	7.8414e-08	9.78189e-08	1.70697e-07	2.78646e-07	7.64186e-07	2.94601e-07	9.84282e-08	1.34681e-07	6.46561e-08	8.47279e-08	7.27754e-08	5.10331e-08	7.93098e-08	2.50203e-08	7.9602e-08	1.79543e-08	7.38822e-08	3.3129e-08	6.33886e-08	4.85138e-08	5.00932e-08	5.9405e-08	3.72199e-08
	0.83	2.61867e-05	4.22134e-08	4.2639e-08	4.29097e-08	4.10112e-08	4.51012e-08	3.83435e-08	4.73648e-08	3.65877e-08	4.79643e-08	3.81153e-08	4.55775e-08	4.35195e-08	3.96793e-08	5.08984e-08	3.11165e-08	5.75306e-08	2.43455e-08	6.10024e-08	2.94618e-08	5.93724e-08	4.7223e-08	5.12345e-08	7.2237e-08	3.8051e-08	1.07063e-07	5.27277e-08	1.86574e-07	2.58457e-07	8.12165e-07	2.522e-07	1.50191e-07	8.6149e-08	1.06677e-07	3.11305e-08	9.25779e-08	6.10541e-09	7.93819e-08	3.00046e-08	6.36171e-08	4.7981e-08	4.59324e-08	5.91556e-08	2.90912e-08	6.37449e-08	2.07686e-08	6.2278e-08	2.80117e-08
	0.832	2.60779e-05	1.48e-09	2.92894e-09	7.07782e-10	4.50291e-09	1.97418e-09	5.71464e-09	4.40759e-09	6.49623e-09	7.19551e-09	7.15564e-09	1.00547e-08	8.3642e-09	1.28092e-08	1.08022e-08	1.54661e-08	1.47163e-08	1.83561e-08	2.01106e-08	2.23174e-08	2.72529e-08	2.89204e-08	3.7339e-08	4.10887e-08	5.43206e-08	6.64853e-08	9.38222e-08	1.43562e-07	2.97866e-07	7.82984e-07	2.47917e-07	1.34982e-07	9.66838e-08	7.16666e-08	6.10334e-08	4.99913e-08	4.44565e-08	3.95959e-08	3.45201e-08	3.35305e-08	2.80546e-08	2.91874e-08	2.40023e-08	2.54574e-08	2.17364e-08	2.19738e-08	2.05564e-08	1.88044e-08
	0.834	2.60406e-05	4.35019e-08	4.5416e-08	4.25339e-08	4.55088e-08	4.35004e-08	4.34979e-08	4.65769e-08	3.96808e-08	5.02055e-08	3.61382e-08	5.21688e-08	3.64835e-08	5.05734e-08	4.26872e-08	4.4277e-08	5.25413e-08	3.3281e-08	6.2361e-08	2.10811e-08	6.90858e-08	2.53356e-08	7.05814e-08	5.13836e-08	6.68131e-08	9.24989e-08	7.3185e-08	1.80812e-07	2.57589e-07	7.78216e-07	2.73998e-07	1.23312e-07	1.10077e-07	9.06892e-08	5.46785e-08	8.76542e-08	1.76675e-08	8.25861e-08	1.36493e-08	7.22011e-08	3.60082e-08	5.73388e-08	5.22141e-08	4.04072e-08	6.15203e-08	2.6458e-08	6.39619e-08	2.53706e-08
	0.836	2.59586e-05	4.5786e-08	4.63805e-08	4.63943e-08	4.47335e-08	4.8635e-08	4.19826e-08	5.0886e-08	4.03888e-08	5.11245e-08	4.24918e-08	4.79317e-08	4.84804e-08	4.11194e-08	5.57873e-08	3.28047e-08	6.11523e-08	2.99766e-08	6.17822e-08	4.01619e-08	5.54481e-08	5.94624e-08	4.02728e-08	8.29542e-08	1.72605e-08	1.12509e-07	5.12113e-08	1.81338e-07	2.64492e-07	8.18463e-07	2.21757e-07	1.71032e-07	5.69479e-08	1.17657e-07	1.74151e-08	9.20974e-08	3.8691e-08	6.86261e-08	5.80371e-08	4.5052e-08	6.85924e-08	2.51873e-08	7.07861e-08	2.28587e-08	6.57096e-08	3.67672e-08	5.51722e-08	5.04474e-08
	0.838	2.58437e-05	6.32502e-09	5.09806e-09	7.90597e-09	3.25024e-09	9.31526e-09	3.82761e-09	9.48354e-09	7.64907e-09	7.99758e-09	1.19228e-08	5.2636e-09	1.55237e-08	5.035e-09	1.78237e-08	1.0542e-08	1.86548e-08	1.81411e-08	1.87981e-08	2.65425e-08	2.09256e-08	3.57029e-08	2.93203e-08	4.73436e-08	4.83626e-08	6.89676e-08	9.15875e-08	1.40256e-07	2.95722e-07	7.76564e-07	2.36841e-07	1.39788e-07	8.95655e-08	7.46978e-08	5.87211e-08	4.86952e-08	4.72266e-08	3.38621e-08	4.05861e-08	2.58676e-08	3.45173e-08	2.35699e-08	2.78899e-08	2.44105e-08	2.09752e-08	2.54342e-08	1.50768e-08	2.50131e-08
	0.84	2.58018e-05	3.87669e-08	4.06836e-08	3.77322e-08	4.08327e-08	3.87355e-08	3.87321e-08	4.19663e-08	3.47676e-08	4.55382e-08	3.15419e-08	4.69419e-08	3.31908e-08	4.42291e-08	4.07014e-08	3.65115e-08	5.04845e-08	2.48145e-08	5.84539e-08	1.81918e-08	6.15045e-08	3.35762e-08	5.75292e-08	6.11615e-08	4.72528e-08	9.90385e-08	5.66772e-08	1.7978e-07	2.53116e-07	7.88223e-07	2.46186e-07	1.4619e-07	8.15382e-08	1.04092e-07	2.62268e-08	8.84933e-08	1.53492e-08	7.22183e-08	3.82789e-08	5.2713e-08	5.40461e-08	3.18255e-08	6.14505e-08	1.65849e-08	6.09327e-08	2.33323e-08	5.36982e-08	3.79291e-08
	0.842	2.57336e-05	4.82852e-08	4.90374e-08	4.8804e-08	4.7378e-08	5.1094e-08	4.45456e-08	5.33257e-08	4.31302e-08	5.31831e-08	4.58163e-08	4.92091e-08	5.22827e-08	4.17441e-08	5.9232e-08	3.45311e-08	6.29025e-08	3.60775e-08	6.02664e-08	4.97361e-08	4.9093e-08	6.90484e-08	2.75078e-08	8.90264e-08	7.65682e-09	1.10485e-07	6.89564e-08	1.65203e-07	2.83608e-07	8.11821e-07	1.96114e-07	1.80787e-07	4.67974e-08	1.14731e-07	4.81802e-08	7.77252e-08	6.72665e-08	4.59522e-08	7.70489e-08	2.14583e-08	7.67978e-08	2.54445e-08	6.80927e-08	4.39927e-08	5.36616e-08	5.83528e-08	3.81152e-08	6.54423e-08
	0.844	2.56157e-05	1.37317e-08	1.2637e-08	1.52891e-08	1.07657e-08	1.67052e-08	1.06099e-08	1.62738e-08	1.40674e-08	1.31017e-08	1.90074e-08	7.21431e-09	2.28925e-08	4.10305e-09	2.40792e-08	1.33512e-08	2.16549e-08	2.40924e-08	1.5896e-08	3.41094e-08	1.25235e-08	4.25103e-08	2.46391e-08	5.0258e-08	4.98084e-08	6.52016e-08	9.71253e-08	1.30227e-07	2.99984e-07	7.62843e-07	2.30682e-07	1.38589e-07	9.18096e-08	6.86804e-08	6.67369e-08	3.8578e-08	5.59455e-08	2.52073e-08	4.58972e-08	2.61698e-08	3.41151e-08	3.17225e-08	2.11088e-08	3.49468e-08	9.62726e-09	3.40108e-08	1.06624e-08	2.89171e-08
	0.846	2.55664e-05	3.32211e-08	3.51236e-08	3.21235e-08	3.53407e-08	3.31668e-08	3.31679e-08	3.65459e-08	2.90749e-08	4.00167e-08	2.62606e-08	4.08245e-08	2.92992e-08	3.70507e-08	3.77282e-08	2.81684e-08	4.68176e-08	1.68946e-08	5.24393e-08	1.95626e-08	5.16879e-08	3.99643e-08	4.28911e-08	6.58233e-08	3.0034e-08	9.8073e-08	5.69505e-08	1.69122e-07	2.62199e-07	7.8668e-07	2.21511e-07	1.57944e-07	6.23269e-08	1.03826e-07	2.89062e-08	7.68444e-08	4.12759e-08	5.17032e-08	5.49294e-08	2.63473e-08	6.03061e-08	6.95288e-09	5.71959e-08	2.23175e-08	4.70375e-08	3.83441e-08	3.24599e-08	4.80103e-08
	0.848	2.55111e-05	4.96698e-08	5.05678e-08	5.00979e-08	4.89036e-08	5.24375e-08	4.59922e-08	5.46444e-08	4.47714e-08	5.41059e-08	4.8038e-08	4.93936e-08	5.48504e-08	4.15807e-08	6.11497e-08	3.62357e-08	6.27648e-08	4.19343e-08	5.66577e-08	5.75726e-08	4.11037e-08	7.53051e-08	1.68443e-08	8.9818e-08	2.96361e-08	1.00843e-07	9.25277e-08	1.40363e-07	3.05935e-07	7.89081e-07	1.89179e-07	1.75551e-07	7.04946e-08	9.75756e-08	7.8071e-08	5.15118e-08	8.58422e-08	1.76949e-08	8.30099e-08	2.61804e-08	7.06687e-08	4.89352e-08	5.22984e-08	6.39627e-08	3.44346e-08	6.94278e-08	3.01466e-08	6.58082e-08
	0.85	2.53937e-05	2.07503e-08	1.98157e-08	2.22773e-08	1.78842e-08	2.37161e-08	1.7602e-08	2.29453e-08	2.10252e-08	1.8983e-08	2.61738e-08	1.29171e-08	2.97847e-08	1.1781e-08	2.94615e-08	2.08359e-08	2.37886e-08	3.2299e-08	1.23132e-08	4.17794e-08	6.30812e-09	4.71301e-08	2.87125e-08	4.85152e-08	5.84539e-08	5.52978e-08	1.06404e-07	1.17832e-07	3.04443e-07	7.40836e-07	2.347e-07	1.27862e-07	1.03029e-07	5.4649e-08	7.6931e-08	2.88688e-08	6.00159e-08	3.14663e-08	4.20836e-08	4.06546e-08	2.26787e-08	4.49647e-08	4.80211e-09	4.26394e-08	1.48986e-08	3.43094e-08	2.77339e-08	2.16548e-08
	0.852	2.53349e-05	2.69966e-08	2.88688e-08	2.58405e-08	2.91666e-08	2.69321e-08	2.6946e-08	3.04525e-08	2.27378e-08	3.37756e-08	2.04415e-08	3.39858e-08	2.49265e-08	2.92816e-08	3.3791e-08	1.95388e-08	4.16491e-08	1.05657e-08	4.47082e-08	2.25703e-08	4.05536e-08	4.33033e-08	2.87295e-08	6.53506e-08	2.35771e-08	9.07538e-08	6.8928e-08	1.52761e-07	2.7543e-07	7.7237e-07	2.09249e-07	1.56766e-07	6.46163e-08	9.23316e-08	4.98302e-08	5.73666e-08	5.66648e-08	2.76645e-08	5.9308e-08	3.5854e-09	5.39877e-08	2.161e-08	4.1627e-08	3.71819e-08	2.47631e-08	4.51823e-08	9.06368e-09	4.52855e-08
	0.854	2.52907e-05	4.99233e-08	5.09543e-08	5.026e-08	4.92939e-08	5.26495e-08	4.63063e-08	5.48269e-08	4.52968e-08	5.3883e-08	4.91314e-08	4.84927e-08	5.6139e-08	4.0669e-08	6.15077e-08	3.77916e-08	6.08015e-08	4.7e-08	5.1286e-08	6.3197e-08	3.26986e-08	7.78318e-08	1.82849e-08	8.52482e-08	5.04896e-08	8.4421e-08	1.13041e-07	1.12141e-07	3.21856e-07	7.53533e-07	2.04357e-07	1.55621e-07	1.01058e-07	6.88778e-08	9.78035e-08	1.78266e-08	9.1041e-08	2.36278e-08	7.47642e-08	5.13549e-08	5.2081e-08	6.76556e-08	3.10114e-08	7.20021e-08	2.98254e-08	6.56866e-08	4.56561e-08	5.20895e-08
	0.856	2.51773e-05	2.72235e-08	2.64551e-08	2.87147e-08	2.44559e-08	3.01836e-08	2.41254e-08	2.91529e-08	2.76521e-08	2.46698e-08	3.28929e-08	1.88973e-08	3.59514e-08	1.94678e-08	3.39002e-08	2.91504e-08	2.52688e-08	4.04852e-08	1.05814e-08	4.80391e-08	1.40412e-08	4.86527e-08	3.94365e-08	4.18528e-08	6.9749e-08	4.14898e-08	1.13966e-07	1.10661e-07	3.02586e-07	7.1535e-07	2.4653e-07	1.10034e-07	1.14742e-07	4.24621e-08	8.05344e-08	3.82222e-08	5.38417e-08	4.98755e-08	2.72033e-08	5.51605e-08	1.93896e-09	5.14057e-08	2.03098e-08	3.98456e-08	3.60047e-08	2.33434e-08	4.38894e-08	8.86472e-09
	0.858	2.51078e-05	2.02384e-08	2.2065e-08	1.90287e-08	2.2459e-08	2.01901e-08	2.02314e-08	2.38404e-08	1.59097e-08	2.69634e-08	1.42809e-08	2.66345e-08	2.02349e-08	2.12549e-08	2.89463e-08	1.09596e-08	3.51804e-08	8.11577e-09	3.5863e-08	2.48933e-08	2.9496e-08	4.31967e-08	1.90919e-08	6.03571e-08	3.08064e-08	7.94413e-08	8.13077e-08	1.36546e-07	2.84152e-07	7.49908e-07	2.10776e-07	1.45721e-07	7.85693e-08	7.55011e-08	6.34829e-08	3.87278e-08	6.00938e-08	1.64476e-08	5.2391e-08	2.24962e-08	3.87236e-08	3.51944e-08	2.08869e-08	4.13749e-08	1.87637e-09	3.97413e-08	1.5574e-08	3.12016e-08
	0.86	2.50721e-05	4.90535e-08	5.02041e-08	4.92985e-08	4.85569e-08	5.17385e-08	4.54967e-08	5.38828e-08	4.4715e-08	5.25293e-08	4.90957e-08	4.65368e-08	5.61352e-08	3.90598e-08	6.03204e-08	3.90308e-08	5.71452e-08	5.08563e-08	4.45941e-08	6.6282e-08	2.57911e-08	7.65122e-08	2.96609e-08	7.57401e-08	6.7679e-08	6.29548e-08	1.2643e-07	9.02789e-08	3.25452e-07	7.14059e-07	2.30145e-07	1.25441e-07	1.23429e-07	3.50208e-08	1.03987e-07	1.77904e-08	8.21257e-08	5.12109e-08	5.43218e-08	6.98124e-08	2.7994e-08	7.39076e-08	2.77185e-08	6.55199e-08	4.7125e-08	4.90894e-08	6.14793e-08	3.35966e-08
	0.862	2.49659e-05	3.30142e-08	3.24141e-08	3.44644e-08	3.03451e-08	3.59687e-08	2.99885e-08	3.47141e-08	3.36692e-08	2.98346e-08	3.89243e-08	2.45282e-08	4.12364e-08	2.67189e-08	3.73582e-08	3.71092e-08	2.63984e-08	4.76688e-08	1.3826e-08	5.21972e-08	2.60054e-08	4.68512e-08	5.17789e-08	3.06891e-08	7.9542e-08	3.05655e-08	1.1579e-07	1.15331e-07	2.90681e-07	6.94898e-07	2.58096e-07	9.45967e-08	1.189e-07	4.99902e-08	7.31019e-08	5.94777e-08	3.64551e-08	6.58322e-08	3.39836e-09	6.1023e-08	2.40434e-08	4.64449e-08	4.3031e-08	2.62562e-08	5.17077e-08	1.23107e-08	4.9911e-08	2.53601e-08
	0.864	2.48855e-05	1.31019e-08	1.48681e-08	1.18448e-08	1.53821e-08	1.31382e-08	1.32423e-08	1.68889e-08	8.78134e-09	1.97414e-08	8.17174e-09	1.90672e-08	1.54819e-08	1.36165e-08	2.32829e-08	3.44706e-09	2.77395e-08	1.02712e-08	2.6902e-08	2.54119e-08	2.1095e-08	3.97439e-08	1.97443e-08	5.22221e-08	4.04353e-08	6.78745e-08	8.82516e-08	1.26588e-07	2.84201e-07	7.27115e-07	2.18501e-07	1.31637e-07	8.89852e-08	6.25319e-08	6.62587e-08	3.38093e-08	5.36046e-08	2.79638e-08	3.92182e-08	3.38697e-08	2.29028e-08	3.74269e-08	1.04117e-08	3.47199e-08	1.62126e-08	2.60457e-08	2.561e-08	1.34387e-08
	0.866	2.48551e-05	4.70923e-08	4.83486e-08	4.72461e-08	4.67252e-08	4.97373e-08	4.35963e-08	5.18454e-08	4.3059e-08	5.00841e-08	4.7955e-08	4.35784e-08	5.4856e-08	3.68131e-08	5.76472e-08	3.97714e-08	5.19887e-08	5.31944e-08	3.713e-08	6.666e-08	2.29482e-08	7.15134e-08	4.17693e-08	6.21559e-08	7.97998e-08	3.92812e-08	1.30931e-07	8.68379e-08	3.1516e-07	6.81998e-07	2.5248e-07	9.47556e-08	1.32416e-07	2.31408e-08	9.6021e-08	4.91436e-08	6.10767e-08	7.07897e-08	2.69809e-08	7.57296e-08	2.2718e-08	6.60925e-08	4.60427e-08	4.70144e-08	6.16615e-08	2.93159e-08	6.50167e-08	3.25687e-08
	0.868	2.47589e-05	3.80026e-08	3.75707e-08	3.94069e-08	3.54323e-08	4.09512e-08	3.5058e-08	3.94934e-08	3.89121e-08	3.42967e-08	4.41099e-08	2.95826e-08	4.55255e-08	3.3331e-08	3.98293e-08	4.42171e-08	2.75131e-08	5.33455e-08	2.06474e-08	5.39678e-08	3.80111e-08	4.19858e-08	6.2878e-08	1.59672e-08	8.52739e-08	3.51344e-08	1.09808e-07	1.30785e-07	2.69193e-07	6.87059e-07	2.61213e-07	9.54546e-08	1.11218e-07	7.27131e-08	5.4053e-08	7.78535e-08	1.0276e-08	7.23084e-08	2.45805e-08	5.49882e-08	4.81935e-08	3.08556e-08	5.86825e-08	1.50162e-08	5.61159e-08	3.05797e-08	4.32144e-08	4.65127e-08
	0.87	2.46684e-05	5.75299e-09	7.44189e-09	4.46191e-09	8.13933e-09	6.18514e-09	6.49019e-09	9.85495e-09	2.13398e-09	1.22891e-08	4.26056e-09	1.19118e-08	1.11936e-08	8.58188e-09	1.69189e-08	6.59602e-09	1.99168e-08	1.35922e-08	1.98268e-08	2.36854e-08	1.94886e-08	3.35399e-08	2.66358e-08	4.34199e-08	4.64182e-08	6.08296e-08	8.81499e-08	1.25525e-07	2.76341e-07	7.10888e-07	2.23159e-07	1.22792e-07	9.02908e-08	6.09787e-08	6.03532e-08	4.11034e-08	4.3461e-08	3.59694e-08	2.99083e-08	3.43717e-08	2.09434e-08	3.06645e-08	1.9914e-08	2.38514e-08	2.30285e-08	1.58351e-08	2.4349e-08	1.17693e-08
	0.872	2.464e-05	4.40948e-08	4.54426e-08	4.41583e-08	4.38544e-08	4.67015e-08	4.06606e-08	4.87712e-08	4.03854e-08	4.66099e-08	4.57566e-08	3.96904e-08	5.23481e-08	3.39977e-08	5.35904e-08	3.98401e-08	4.55739e-08	5.38091e-08	2.95583e-08	6.43308e-08	2.50697e-08	6.32695e-08	5.16207e-08	4.5715e-08	8.60162e-08	2.03309e-08	1.26376e-07	1.01755e-07	2.93551e-07	6.65834e-07	2.62736e-07	8.02722e-08	1.27002e-07	5.07243e-08	7.59682e-08	7.14144e-08	3.2129e-08	7.79598e-08	1.37909e-08	6.80604e-08	4.22083e-08	4.66904e-08	6.01876e-08	2.50626e-08	6.37412e-08	2.9202e-08	5.43325e-08	4.71141e-08
	0.874	2.45556e-05	4.20875e-08	4.18222e-08	4.34413e-08	3.96168e-08	4.50301e-08	3.92284e-08	4.33836e-08	4.32622e-08	3.79316e-08	4.83322e-08	3.39202e-08	4.87356e-08	3.91371e-08	4.13357e-08	5.0173e-08	2.88989e-08	5.72318e-08	2.86868e-08	5.33336e-08	4.89375e-08	3.48064e-08	7.11803e-08	2.79291e-09	8.5596e-08	5.26196e-08	9.57178e-08	1.49702e-07	2.43269e-07	6.9339e-07	2.51226e-07	1.14684e-07	9.12526e-08	9.46867e-08	2.62848e-08	8.65492e-08	2.05419e-08	6.65127e-08	5.07644e-08	3.79477e-08	6.47332e-08	1.63599e-08	6.25737e-08	3.31294e-08	4.77711e-08	5.14674e-08	2.87705e-08	5.82028e-08
	0.876	2.44568e-05	1.72742e-09	3.26992e-10	3.06244e-09	1.82273e-09	3.67403e-09	4.29324e-09	3.78522e-09	6.47161e-09	4.89319e-09	7.86234e-09	7.58276e-09	8.64857e-09	1.08073e-08	9.99913e-09	1.37149e-08	1.31975e-08	1.62754e-08	1.82272e-08	1.96376e-08	2.45726e-08	2.5966e-08	3.28708e-08	3.78954e-08	4.70473e-08	6.13859e-08	8.20913e-08	1.3009e-07	2.65315e-07	7.03274e-07	2.1989e-07	1.23271e-07	8.38516e-08	6.66712e-08	5.26926e-08	4.57475e-08	3.98629e-08	3.42981e-08	3.27904e-08	2.76676e-08	2.74241e-08	2.42583e-08	2.2725e-08	2.23479e-08	1.91542e-08	2.03794e-08	1.73527e-08	1.77965e-08
	0.878	2.44268e-05	4.01375e-08	4.15624e-08	4.01125e-08	4.00218e-08	4.27088e-08	3.67672e-08	4.47382e-08	3.67728e-08	4.21918e-08	4.25702e-08	3.49651e-08	4.86861e-08	3.06915e-08	4.82923e-08	3.90897e-08	3.81801e-08	5.25983e-08	2.27109e-08	5.94627e-08	2.97349e-08	5.24527e-08	5.80426e-08	2.79259e-08	8.61168e-08	2.52771e-08	1.14026e-07	1.22283e-07	2.66812e-07	6.66263e-07	2.58293e-07	9.13593e-08	1.09426e-07	7.5976e-08	4.8476e-08	8.14936e-08	8.64066e-10	7.19967e-08	3.54882e-08	4.91003e-08	5.7092e-08	2.21077e-08	6.21777e-08	2.33656e-08	5.23893e-08	4.38847e-08	3.38576e-08	5.51193e-08
	0.88	2.43553e-05	4.51886e-08	4.50867e-08	4.64876e-08	4.28182e-08	4.81256e-08	4.24179e-08	4.6302e-08	4.66308e-08	4.0649e-08	5.15045e-08	3.74385e-08	5.08119e-08	4.39954e-08	4.19244e-08	5.47677e-08	3.07063e-08	5.91868e-08	3.67509e-08	5.04969e-08	5.80176e-08	2.6811e-08	7.57851e-08	1.96865e-08	8.0061e-08	7.22045e-08	7.48849e-08	1.64858e-07	2.22232e-07	7.07899e-07	2.28309e-07	1.39488e-07	6.26781e-08	1.07602e-07	1.40804e-08	8.26583e-08	4.97416e-08	4.89783e-08	6.94658e-08	1.78002e-08	6.94536e-08	3.22821e-08	5.36218e-08	5.42854e-08	3.16132e-08	6.25788e-08	2.75618e-08	5.62311e-08
	0.882	2.42507e-05	8.98892e-09	7.46735e-09	1.03686e-08	6.94593e-09	9.88069e-09	1.01728e-08	6.1403e-09	1.36369e-08	3.41087e-09	1.39004e-08	1.05572e-08	9.55588e-09	1.73433e-08	2.69188e-09	2.02557e-08	1.17123e-08	1.79389e-08	2.30329e-08	1.34288e-08	3.14678e-08	2.02493e-08	3.59483e-08	3.9333e-08	4.22393e-08	6.74604e-08	7.36734e-08	1.34077e-07	2.57686e-07	7.00421e-07	2.098e-07	1.28869e-07	7.64186e-08	6.95515e-08	5.28892e-08	4.16272e-08	4.62303e-08	2.6307e-08	3.85845e-08	2.54768e-08	2.71041e-08	2.9633e-08	1.55261e-08	2.94737e-08	1.42949e-08	2.3286e-08	2.10166e-08	1.32615e-08
	0.884	2.42159e-05	3.53169e-08	3.68044e-08	3.52058e-08	3.53251e-08	3.78567e-08	3.20129e-08	3.98443e-08	3.23217e-08	3.69366e-08	3.84859e-08	2.95114e-08	4.39721e-08	2.69837e-08	4.19342e-08	3.74097e-08	3.01103e-08	4.95639e-08	1.76515e-08	5.23906e-08	3.42565e-08	3.9946e-08	6.05105e-08	1.09281e-08	8.05639e-08	4.27014e-08	9.65734e-08	1.38652e-07	2.43436e-07	6.76056e-07	2.4165e-07	1.12918e-07	8.51995e-08	9.02677e-08	2.31342e-08	7.88018e-08	2.69821e-08	5.51053e-08	5.23459e-08	2.36561e-08	6.03263e-08	1.46833e-08	5.15281e-08	3.85561e-08	3.15533e-08	5.14382e-08	1.66882e-08	4.99652e-08
	0.886	2.41575e-05	4.72473e-08	4.73046e-08	4.84878e-08	4.49784e-08	5.01795e-08	4.45679e-08	4.81895e-08	4.89556e-08	4.23862e-08	5.35665e-08	4.00622e-08	5.17264e-08	4.77885e-08	4.16634e-08	5.78579e-08	3.29059e-08	5.91844e-08	4.41234e-08	4.58616e-08	6.4669e-08	2.10771e-08	7.62532e-08	3.71768e-08	6.89562e-08	8.8765e-08	5.08928e-08	1.71579e-07	2.15966e-07	7.20467e-07	1.98036e-07	1.58176e-07	3.82044e-08	1.07729e-07	4.4723e-08	6.61982e-08	7.2143e-08	2.39339e-08	7.66051e-08	2.70608e-08	6.11798e-08	5.43496e-08	3.57837e-08	6.59774e-08	2.69095e-08	6.01608e-08	4.56028e-08	4.27127e-08
	0.888	2.40501e-05	1.60209e-08	1.46049e-08	1.7427e-08	1.3859e-08	1.67496e-08	1.69448e-08	1.26033e-08	2.06028e-08	1.0366e-08	2.00004e-08	1.71187e-08	1.31277e-08	2.44779e-08	4.83057e-09	2.59144e-08	1.72035e-08	1.86963e-08	3.05468e-08	5.40951e-09	3.7314e-08	2.16798e-08	3.51163e-08	4.67157e-08	3.31846e-08	7.40853e-08	6.8864e-08	1.32535e-07	2.58115e-07	6.95329e-07	1.99192e-07	1.31581e-07	7.7247e-08	6.39478e-08	6.23567e-08	3.03984e-08	5.32908e-08	2.55876e-08	3.71909e-08	3.59614e-08	1.66973e-08	3.8932e-08	1.12519e-08	3.13145e-08	2.53503e-08	1.58206e-08	3.21872e-08	3.47022e-09
	0.89	2.40078e-05	2.9747e-08	3.12827e-08	2.95535e-08	2.98803e-08	3.22609e-08	2.65123e-08	3.4205e-08	2.71539e-08	3.09734e-08	3.36129e-08	2.34527e-08	3.8334e-08	2.2982e-08	3.47399e-08	3.47337e-08	2.16778e-08	4.4814e-08	1.53745e-08	4.3622e-08	3.7128e-08	2.68691e-08	5.89703e-08	8.98181e-09	7.05401e-08	5.7442e-08	7.83188e-08	1.46588e-07	2.30918e-07	6.85053e-07	2.19478e-07	1.2972e-07	6.39556e-08	9.21617e-08	2.66743e-08	6.55212e-08	4.66802e-08	3.20677e-08	5.80124e-08	3.00855e-09	5.17116e-08	3.12649e-08	3.17812e-08	4.66836e-08	1.01934e-08	4.66496e-08	2.45948e-08	3.34418e-08
	0.892	2.39615e-05	4.82281e-08	4.84392e-08	4.94069e-08	4.6062e-08	5.11569e-08	4.56432e-08	4.90108e-08	5.01992e-08	4.31061e-08	5.44845e-08	4.17403e-08	5.14777e-08	5.04265e-08	4.06365e-08	5.93595e-08	3.53108e-08	5.72984e-08	5.02778e-08	4.00344e-08	6.84911e-08	2.19402e-08	7.25459e-08	5.2709e-08	5.31728e-08	9.97894e-08	3.36041e-08	1.67745e-07	2.27221e-07	7.22017e-07	1.71708e-07	1.64433e-07	4.7325e-08	9.44207e-08	7.23505e-08	3.97433e-08	8.35542e-08	1.63167e-08	7.06582e-08	5.0593e-08	4.25465e-08	6.78806e-08	2.44922e-08	6.44473e-08	4.37048e-08	4.59536e-08	6.05001e-08	3.01408e-08
	0.894	2.38546e-05	2.26358e-08	2.13335e-08	2.40633e-08	2.04329e-08	2.33201e-08	2.34709e-08	1.90027e-08	2.71486e-08	1.72013e-08	2.57527e-08	2.41045e-08	1.76054e-08	3.12421e-08	1.23583e-08	3.05808e-08	2.51839e-08	1.89608e-08	3.81197e-08	4.14045e-09	4.101e-08	3.00887e-08	3.03472e-08	5.58561e-08	2.35461e-08	7.72881e-08	7.29207e-08	1.23399e-07	2.65957e-07	6.82212e-07	1.96334e-07	1.25719e-07	8.85926e-08	4.98116e-08	7.24419e-08	2.49105e-08	5.29937e-08	3.97961e-08	2.56422e-08	4.81403e-08	6.17832e-09	4.1453e-08	2.78454e-08	2.29285e-08	3.92685e-08	3.124e-09	3.69579e-08	2.22819e-08
	0.896	2.38029e-05	2.35569e-08	2.51263e-08	2.32864e-08	2.38204e-08	2.60535e-08	2.0395e-08	2.79518e-08	2.14163e-08	2.44582e-08	2.80771e-08	1.69244e-08	3.19277e-08	1.88308e-08	2.69935e-08	3.10427e-08	1.31941e-08	3.8572e-08	1.56354e-08	3.38824e-08	3.76388e-08	1.49944e-08	5.3826e-08	2.13595e-08	5.80619e-08	6.63793e-08	6.52031e-08	1.45439e-07	2.30897e-07	6.85736e-07	2.00767e-07	1.35902e-07	5.7925e-08	8.3542e-08	4.51095e-08	4.68022e-08	5.55694e-08	1.26719e-08	5.25266e-08	2.31844e-08	3.47635e-08	4.08432e-08	8.91343e-09	4.33551e-08	1.70913e-08	3.15795e-08	3.4377e-08	1.19314e-08
	0.898	2.3767e-05	4.81189e-08	4.84774e-08	4.92334e-08	4.60574e-08	5.10464e-08	4.56323e-08	4.87548e-08	5.03487e-08	4.27963e-08	5.425e-08	4.2445e-08	5.00897e-08	5.18477e-08	3.89382e-08	5.92445e-08	3.76407e-08	5.36904e-08	5.48116e-08	3.38507e-08	6.92785e-08	2.88336e-08	6.49864e-08	6.50127e-08	3.40691e-08	1.03983e-07	4.08397e-08	1.53532e-07	2.48664e-07	7.08132e-07	1.63043e-07	1.56227e-07	7.64817e-08	6.97179e-08	9.01419e-08	8.22484e-09	8.19622e-08	4.14158e-08	5.3079e-08	6.72431e-08	2.3047e-08	6.87345e-08	3.81935e-08	5.06367e-08	5.94553e-08	2.98221e-08	6.31286e-08	3.79192e-08
	0.9	2.3664e-05	2.86903e-08	2.75088e-08	3.0134e-08	2.64686e-08	2.93674e-08	2.94912e-08	2.49254e-08	3.31224e-08	2.35407e-08	3.0966e-08	3.07517e-08	2.21702e-08	3.7283e-08	1.96997e-08	3.4211e-08	3.33365e-08	1.93797e-08	4.45976e-08	1.43514e-08	4.21827e-08	4.07887e-08	2.21331e-08	6.34904e-08	2.29171e-08	7.48985e-08	8.48946e-08	1.0783e-07	2.7567e-07	6.59794e-07	2.05088e-07	1.10151e-07	1.02863e-07	3.47015e-08	7.54859e-08	3.97074e-08	4.23337e-08	5.58594e-08	5.42152e-09	5.30633e-08	2.6725e-08	3.35924e-08	4.47516e-08	8.47202e-09	4.53927e-08	2.36654e-08	3.09734e-08	3.97679e-08
	0.902	2.36018e-05	1.68877e-08	1.84768e-08	1.65499e-08	1.72967e-08	1.93829e-08	1.38038e-08	2.12307e-08	1.53009e-08	1.75973e-08	2.20217e-08	1.00706e-08	2.49452e-08	1.47592e-08	1.9119e-08	2.63656e-08	4.97128e-09	3.12075e-08	1.68242e-08	2.43205e-08	3.55507e-08	9.74283e-09	4.6006e-08	3.08038e-08	4.62755e-08	6.88546e-08	6.21789e-08	1.37258e-07	2.37918e-07	6.76087e-07	1.92473e-07	1.31636e-07	6.65335e-08	6.9543e-08	5.64847e-08	3.20627e-08	5.37751e-08	2.03741e-08	3.95318e-08	3.46086e-08	1.68042e-08	3.96836e-08	1.09344e-08	3.09797e-08	2.77583e-08	1.24924e-08	3.36947e-08	8.55487e-09
	0.904	2.35737e-05	4.69313e-08	4.743e-08	4.79793e-08	4.49763e-08	4.986e-08	4.45477e-08	4.74339e-08	4.94152e-08	4.14683e-08	5.28798e-08	4.21716e-08	4.76111e-08	5.20209e-08	3.6669e-08	5.75393e-08	3.95879e-08	4.85974e-08	5.7435e-08	2.84094e-08	6.70271e-08	3.74662e-08	5.42135e-08	7.31503e-08	1.33159e-08	1.00988e-07	6.25209e-08	1.31323e-07	2.6957e-07	6.80394e-07	1.75961e-07	1.35193e-07	1.01848e-07	3.84481e-08	9.52826e-08	2.496e-08	6.78853e-08	6.24711e-08	2.86325e-08	7.20878e-08	2.83852e-08	5.69231e-08	5.54158e-08	3.11472e-08	6.40147e-08	3.25295e-08	5.24797e-08	5.28232e-08
	0.906	2.34777e-05	3.40554e-08	3.30009e-08	3.55103e-08	3.18269e-08	3.47425e-08	3.48473e-08	3.01959e-08	3.83945e-08	2.92312e-08	3.55026e-08	3.67633e-08	2.64716e-08	4.24028e-08	2.66555e-08	3.68103e-08	4.08393e-08	2.06541e-08	4.9431e-08	2.48384e-08	4.08727e-08	5.10047e-08	1.18213e-08	6.77689e-08	3.50459e-08	6.61859e-08	9.91726e-08	9.08132e-08	2.80436e-07	6.32416e-07	2.20977e-07	8.93175e-08	1.11578e-07	3.87871e-08	6.78689e-08	6.03089e-08	2.19725e-08	6.50307e-08	1.99143e-08	4.73221e-08	4.71692e-08	1.77089e-08	5.35784e-08	2.19127e-08	4.03859e-08	4.31485e-08	1.87876e-08	4.82243e-08
	0.908	2.34048e-05	9.89051e-09	1.14848e-08	9.5107e-09	1.04975e-08	1.2424e-08	6.89738e-09	1.42067e-08	9.15922e-09	1.07728e-08	1.56124e-08	3.04308e-09	1.76544e-08	1.12162e-08	1.20705e-08	2.07787e-08	2.93704e-09	2.33565e-08	1.75095e-08	1.726e-08	3.09879e-08	1.53009e-08	3.71909e-08	3.58273e-08	3.95283e-08	6.55266e-08	6.7313e-08	1.26361e-07	2.44117e-07	6.5958e-07	1.94247e-07	1.21406e-07	7.61675e-08	5.84326e-08	5.79351e-08	3.21133e-08	4.48474e-08	3.15379e-08	2.70393e-08	3.56499e-08	1.47976e-08	3.05924e-08	2.2231e-08	1.72811e-08	2.81798e-08	8.60263e-09	2.42255e-08	1.88598e-08
	0.91	2.33815e-05	4.46997e-08	4.53305e-08	4.56798e-08	4.28533e-08	4.76326e-08	4.24246e-08	4.5084e-08	4.74332e-08	3.91566e-08	5.0415e-08	4.09382e-08	4.41131e-08	5.09457e-08	3.39301e-08	5.43223e-08	4.08646e-08	4.2318e-08	5.79748e-08	2.49535e-08	6.19297e-08	4.52028e-08	4.11236e-08	7.65744e-08	7.35298e-09	9.13189e-08	8.3381e-08	1.05972e-07	2.81968e-07	6.45846e-07	1.99357e-07	1.06725e-07	1.1614e-07	1.72985e-08	8.74089e-08	5.18877e-08	4.42239e-08	7.29272e-08	1.47333e-08	6.42277e-08	4.71518e-08	3.63411e-08	6.31342e-08	2.47122e-08	5.55092e-08	4.73851e-08	3.3975e-08	5.85925e-08
	0.912	2.32951e-05	3.86187e-08	3.76962e-08	4.00798e-08	3.63921e-08	3.93259e-08	3.94164e-08	3.46882e-08	4.28534e-08	3.4153e-08	3.9253e-08	4.196e-08	3.03164e-08	4.64702e-08	3.30338e-08	3.8427e-08	4.72644e-08	2.3192e-08	5.23517e-08	3.49579e-08	3.74678e-08	5.93332e-08	8.06463e-09	6.77815e-08	5.11543e-08	5.1539e-08	1.10565e-07	8.17368e-08	2.75365e-07	6.0865e-07	2.35056e-07	7.53874e-08	1.09665e-07	6.12024e-08	4.93265e-08	7.56322e-08	4.84191e-09	6.34818e-08	4.4314e-08	3.16897e-08	6.01051e-08	1.69429e-08	5.10594e-08	4.32825e-08	2.70252e-08	5.40285e-08	2.38256e-08	4.45938e-08
	0.914	2.32124e-05	2.72826e-09	4.30855e-09	2.53361e-09	3.89794e-09	5.48683e-09	7.27735e-10	7.11087e-09	4.59832e-09	5.60646e-09	9.08392e-09	4.01628e-09	1.06172e-08	9.13975e-09	9.02803e-09	1.44044e-08	9.91863e-09	1.63995e-08	1.69753e-08	1.66097e-08	2.44782e-08	2.22186e-08	3.03308e-08	3.61039e-08	4.05348e-08	5.84452e-08	7.37149e-08	1.18346e-07	2.44143e-07	6.42947e-07	1.99031e-07	1.126e-07	7.87201e-08	5.72651e-08	5.19256e-08	3.93072e-08	3.66525e-08	3.37333e-08	2.60448e-08	2.92405e-08	2.27167e-08	2.23373e-08	2.32064e-08	1.66301e-08	2.11488e-08	1.68277e-08	1.58342e-08	1.85483e-08
	0.916	2.31906e-05	4.14808e-08	4.22349e-08	4.23921e-08	3.97455e-08	4.44212e-08	3.93207e-08	4.17632e-08	4.44594e-08	3.59178e-08	4.69204e-08	3.87845e-08	3.96881e-08	4.8653e-08	3.08205e-08	4.9721e-08	4.12289e-08	3.5198e-08	5.63779e-08	2.42054e-08	5.4362e-08	5.07488e-08	2.68124e-08	7.5176e-08	2.60662e-08	7.63238e-08	9.83166e-08	8.54875e-08	2.82231e-07	6.14568e-07	2.19763e-07	8.12389e-08	1.17233e-07	3.89567e-08	6.85822e-08	6.94986e-08	1.56773e-08	7.10408e-08	3.32397e-08	4.58728e-08	5.90471e-08	1.77229e-08	5.83615e-08	3.83907e-08	3.71652e-08	5.55074e-08	2.34791e-08	5.12727e-08
	0.918	2.31155e-05	4.22856e-08	4.14991e-08	4.37485e-08	4.00685e-08	4.30205e-08	4.31001e-08	3.83032e-08	4.64069e-08	3.82085e-08	4.213e-08	4.62135e-08	3.35746e-08	4.93969e-08	3.86562e-08	3.91452e-08	5.23329e-08	2.68967e-08	5.32741e-08	4.41246e-08	3.27431e-08	6.49543e-08	1.96655e-08	6.32886e-08	6.62224e-08	3.2364e-08	1.15758e-07	8.87293e-08	2.5901e-07	5.9721e-07	2.396e-07	8.27294e-08	9.55365e-08	8.38976e-08	2.2434e-08	8.07977e-08	3.32054e-08	5.06638e-08	6.26375e-08	1.49303e-08	6.19153e-08	3.86098e-08	3.82047e-08	5.76182e-08	2.20513e-08	5.28302e-08	4.30354e-08	3.22518e-08
	0.92	2.30248e-05	4.4785e-09	2.90784e-09	5.2476e-09	4.51671e-09	3.1065e-09	7.37365e-09	2.06636e-09	7.13925e-09	7.78303e-09	3.39116e-09	1.09391e-08	6.32661e-09	9.63941e-09	1.30006e-08	7.42427e-09	1.60739e-08	1.36807e-08	1.50244e-08	2.1929e-08	1.73628e-08	2.68875e-08	2.93006e-08	3.19113e-08	4.63387e-08	5.14372e-08	7.61594e-08	1.1735e-07	2.37027e-07	6.32351e-07	1.99353e-07	1.11521e-07	7.33551e-08	6.277e-08	4.56497e-08	4.13194e-08	3.79744e-08	2.79452e-08	3.19255e-08	2.47071e-08	2.30689e-08	2.54072e-08	1.6919e-08	2.20952e-08	1.85406e-08	1.52212e-08	2.01352e-08	1.24915e-08
	0.922	2.3001e-05	3.73521e-08	3.822e-08	3.81943e-08	3.57305e-08	4.03034e-08	3.53147e-08	3.75513e-08	4.05713e-08	3.1829e-08	4.24832e-08	3.57719e-08	3.44477e-08	4.52044e-08	2.74347e-08	4.39088e-08	4.04994e-08	2.76186e-08	5.27142e-08	2.55555e-08	4.48599e-08	5.34375e-08	1.26376e-08	6.93078e-08	4.13803e-08	5.82381e-08	1.05496e-07	7.93231e-08	2.70843e-07	5.95279e-07	2.29333e-07	7.36643e-08	1.06145e-07	6.32862e-08	4.32292e-08	7.54515e-08	1.2857e-08	5.79111e-08	5.00715e-08	2.18118e-08	5.94816e-08	2.51719e-08	4.26927e-08	4.95045e-08	1.84263e-08	5.14986e-08	3.32683e-08	3.38109e-08
	0.924	2.29384e-05	4.49816e-08	4.4334e-08	4.64422e-08	4.27813e-08	4.5751e-08	4.58226e-08	4.09649e-08	4.89828e-08	4.13209e-08	4.40682e-08	4.94296e-08	3.61515e-08	5.11307e-08	4.33626e-08	3.90775e-08	5.58568e-08	3.1319e-08	5.22589e-08	5.18157e-08	2.7999e-08	6.74073e-08	3.3289e-08	5.45975e-08	7.78936e-08	1.27657e-08	1.13106e-07	1.07908e-07	2.33929e-07	6.01483e-07	2.30704e-07	1.06234e-07	7.08414e-08	9.84944e-08	1.18714e-08	7.39648e-08	5.78353e-08	2.9331e-08	7.07576e-08	2.76567e-08	5.20838e-08	5.70211e-08	2.37002e-08	6.04595e-08	3.84648e-08	4.09185e-08	5.67636e-08	2.7122e-08
	0.926	2.28421e-05	1.15162e-08	9.97861e-09	1.22644e-08	1.10974e-08	9.52103e-09	1.43238e-08	7.82202e-09	1.30395e-08	1.40958e-08	5.71499e-09	1.75862e-08	9.82923e-09	1.23525e-08	1.97269e-08	1.26623e-09	2.12453e-08	1.76971e-08	1.19072e-08	2.87929e-08	1.35098e-08	2.85428e-08	3.4679e-08	2.43232e-08	5.20022e-08	4.96754e-08	7.24593e-08	1.22744e-07	2.26137e-07	6.29572e-07	1.91905e-07	1.17598e-07	6.50385e-08	6.58683e-08	4.81987e-08	3.47576e-08	4.5482e-08	2.29241e-08	3.26882e-08	3.14687e-08	1.45694e-08	3.19182e-08	1.76653e-08	1.98001e-08	2.71232e-08	6.75592e-09	2.44775e-08	1.84718e-08
	0.928	2.28133e-05	3.241e-08	3.33818e-08	3.31839e-08	3.09053e-08	3.53756e-08	3.05049e-08	3.25479e-08	3.58656e-08	2.69863e-08	3.7212e-08	3.19822e-08	2.85202e-08	4.06917e-08	2.38652e-08	3.71033e-08	3.85616e-08	1.99964e-08	4.71788e-08	2.75391e-08	3.40986e-08	5.30037e-08	4.62809e-09	5.97978e-08	5.21256e-08	4.06542e-08	1.04732e-07	8.82611e-08	2.51839e-07	5.90576e-07	2.26057e-07	8.6212e-08	8.6835e-08	7.81532e-08	2.05274e-08	6.98801e-08	3.5484e-08	3.70637e-08	5.68313e-08	7.70334e-09	4.87951e-08	3.94597e-08	2.10118e-08	4.99423e-08	2.1321e-08	3.6647e-08	4.25076e-08	1.60366e-08
	0.93	2.27632e-05	4.66537e-08	4.61467e-08	4.81081e-08	4.44773e-08	4.74639e-08	4.75303e-08	4.26197e-08	5.05308e-08	4.34353e-08	4.50238e-08	5.1543e-08	3.79771e-08	5.16516e-08	4.70165e-08	3.83547e-08	5.77239e-08	3.59135e-08	4.94944e-08	5.75991e-08	2.51372e-08	6.65295e-08	4.59154e-08	4.2503e-08	8.47953e-08	1.92512e-08	1.02365e-07	1.29315e-07	2.06893e-07	6.1684e-07	2.08934e-07	1.30567e-07	4.16751e-08	1.01286e-07	4.20289e-08	5.58786e-08	7.40796e-08	1.3249e-08	6.68358e-08	4.96534e-08	3.41617e-08	6.54512e-08	2.97595e-08	5.13124e-08	5.51243e-08	2.8049e-08	5.86199e-08	4.08488e-08
	0.932	2.26642e-05	1.82604e-08	1.67678e-08	1.90506e-08	1.76708e-08	1.61894e-08	2.09889e-08	1.45201e-08	1.91562e-08	2.07836e-08	1.18225e-08	2.38148e-08	1.65494e-08	1.60606e-08	2.66536e-08	7.99872e-09	2.53833e-08	2.50647e-08	8.76853e-09	3.49034e-08	1.79101e-08	2.70975e-08	4.27956e-08	1.65282e-08	5.4413e-08	5.56842e-08	6.29314e-08	1.29721e-07	2.17821e-07	6.30822e-07	1.78888e-07	1.24048e-07	6.34219e-08	6.09441e-08	5.88724e-08	2.32507e-08	4.95222e-08	3.15491e-08	2.41762e-08	4.16246e-08	1.10477e-08	3.16101e-08	3.07333e-08	7.71978e-09	3.4034e-08	1.73662e-08	1.97731e-08	3.07569e-08
	0.934	2.26279e-05	2.67677e-08	2.78332e-08	2.74754e-08	2.53839e-08	2.97509e-08	2.50082e-08	2.6873e-08	3.04559e-08	2.15033e-08	3.12381e-08	2.75182e-08	2.20499e-08	3.52371e-08	2.02099e-08	2.95731e-08	3.53716e-08	1.2841e-08	4.00998e-08	2.88703e-08	2.29103e-08	4.9526e-08	1.39743e-08	4.8002e-08	5.76506e-08	3.0033e-08	9.72409e-08	1.02461e-07	2.31827e-07	5.95621e-07	2.1269e-07	1.03452e-07	6.65673e-08	8.17228e-08	2.47636e-08	5.55163e-08	4.91343e-08	1.44076e-08	5.27335e-08	2.50747e-08	3.04507e-08	4.50366e-08	6.84807e-09	3.96166e-08	3.29117e-08	1.62526e-08	4.13431e-08	1.9228e-08
	0.936	2.25893e-05	4.72711e-08	4.69055e-08	4.87157e-08	4.51257e-08	4.81286e-08	4.81926e-08	4.32373e-08	5.10226e-08	4.45193e-08	4.49753e-08	5.25152e-08	3.9003e-08	5.09705e-08	4.95094e-08	3.71142e-08	5.78917e-08	4.01752e-08	4.52831e-08	6.11571e-08	2.58204e-08	6.2431e-08	5.63324e-08	2.83517e-08	8.62153e-08	4.06522e-08	8.45593e-08	1.45789e-07	1.88044e-07	6.33435e-07	1.79658e-07	1.46233e-07	3.05e-08	9.13642e-08	6.76307e-08	2.95947e-08	7.89291e-08	3.27084e-08	5.18357e-08	6.47255e-08	2.14467e-08	6.16773e-08	4.79125e-08	3.47887e-08	6.18979e-08	3.33602e-08	4.84146e-08	5.49308e-08
	0.938	2.24909e-05	2.45618e-08	2.31251e-08	2.54039e-08	2.38558e-08	2.24816e-08	2.72162e-08	2.08597e-08	2.49694e-08	2.7181e-08	1.78654e-08	2.94928e-08	2.35069e-08	2.00342e-08	3.30566e-08	1.5697e-08	2.85078e-08	3.29415e-08	8.87481e-09	3.93899e-08	2.71198e-08	2.29211e-08	5.04003e-08	1.73884e-08	5.21491e-08	6.63571e-08	5.06592e-08	1.32972e-07	2.18046e-07	6.29188e-07	1.67553e-07	1.24006e-07	7.39462e-08	4.71245e-08	6.88057e-08	2.38332e-08	4.48677e-08	4.66408e-08	7.34804e-09	4.5849e-08	2.80583e-08	2.18027e-08	4.21164e-08	1.1314e-08	3.20888e-08	3.39332e-08	8.62604e-09	3.64507e-08
	0.94	2.24451e-05	2.05529e-08	2.17017e-08	2.11992e-08	1.92966e-08	2.35565e-08	1.8961e-08	2.06693e-08	2.4471e-08	1.55115e-08	2.47195e-08	2.25067e-08	1.52012e-08	2.89956e-08	1.6595e-08	2.16737e-08	3.09571e-08	7.15572e-09	3.19741e-08	2.87544e-08	1.25804e-08	4.34326e-08	2.24202e-08	3.60387e-08	5.79163e-08	3.23173e-08	8.56738e-08	1.13404e-07	2.17797e-07	6.01814e-07	1.95636e-07	1.14349e-07	5.57308e-08	7.54097e-08	4.10571e-08	3.80369e-08	5.23674e-08	1.27874e-08	4.03465e-08	3.60139e-08	1.05462e-08	4.0357e-08	2.05072e-08	2.24895e-08	3.60665e-08	6.48355e-09	3.01033e-08	2.81653e-08
	0.942	2.24164e-05	4.68256e-08	4.66012e-08	4.82575e-08	4.47185e-08	4.77374e-08	4.7802e-08	4.281e-08	5.04528e-08	4.45633e-08	4.39233e-08	5.23346e-08	3.92009e-08	4.91269e-08	5.0764e-08	3.5487e-08	5.63844e-08	4.3679e-08	4.00308e-08	6.23031e-08	2.97307e-08	5.54701e-08	6.36997e-08	1.50571e-08	8.204e-08	6.00845e-08	6.20147e-08	1.53522e-07	1.85989e-07	6.41594e-07	1.53395e-07	1.49011e-07	5.40617e-08	7.02662e-08	8.37293e-08	5.48172e-09	7.16044e-08	5.44479e-08	3.0008e-08	6.8651e-08	3.37559e-08	4.71368e-08	6.0295e-08	2.55707e-08	5.62761e-08	4.86211e-08	3.26882e-08	5.84472e-08
	0.944	2.23218e-05	3.0284e-08	2.89139e-08	3.11796e-08	2.94846e-08	2.82178e-08	3.28696e-08	2.66475e-08	3.02658e-08	3.30423e-08	2.34774e-08	3.45005e-08	3.00779e-08	2.39285e-08	3.8626e-08	2.321e-08	3.0703e-08	4.02016e-08	1.376e-08	4.19223e-08	3.71402e-08	1.70803e-08	5.57158e-08	2.856e-08	4.48608e-08	7.69743e-08	4.31432e-08	1.28998e-07	2.27907e-07	6.18682e-07	1.66694e-07	1.13933e-07	9.01338e-08	2.94493e-08	7.13602e-08	4.20015e-08	3.04684e-08	5.76767e-08	1.59335e-08	4.04774e-08	4.50812e-08	7.84616e-09	4.50276e-08	3.1726e-08	2.1389e-08	4.42132e-08	1.93983e-08	3.18932e-08
	0.946	2.22656e-05	1.39047e-08	1.51269e-08	1.45022e-08	1.2791e-08	1.69312e-08	1.25317e-08	1.41223e-08	1.80547e-08	9.17246e-09	1.78654e-08	1.71117e-08	8.1995e-09	2.21685e-08	1.32279e-08	1.40292e-08	2.54221e-08	5.95788e-09	2.36127e-08	2.67971e-08	7.50368e-09	3.55873e-08	2.75608e-08	2.74152e-08	5.36144e-08	4.09985e-08	7.41603e-08	1.17382e-07	2.1334e-07	6.02049e-07	1.82718e-07	1.15674e-07	5.89982e-08	6.37402e-08	5.04483e-08	2.76273e-08	4.66597e-08	2.6488e-08	2.57701e-08	3.71386e-08	1.1264e-08	2.86184e-08	2.79631e-08	6.92453e-09	2.96802e-08	1.8219e-08	1.41733e-08	2.79498e-08
	0.948	2.22442e-05	4.53323e-08	4.52477e-08	4.67486e-08	4.32706e-08	4.63055e-08	4.63739e-08	4.13529e-08	4.88388e-08	4.35805e-08	4.18903e-08	5.1015e-08	3.85625e-08	4.61869e-08	5.07374e-08	3.35843e-08	5.32884e-08	4.60862e-08	3.42394e-08	6.09915e-08	3.50113e-08	4.62228e-08	6.74761e-08	1.35714e-08	7.27208e-08	7.49089e-08	3.9325e-08	1.51165e-07	1.99872e-07	6.35757e-07	1.43229e-07	1.38376e-07	8.09502e-08	4.18535e-08	8.79499e-08	3.08544e-08	5.36882e-08	6.75949e-08	1.60862e-08	6.06793e-08	5.09303e-08	2.78253e-08	6.14253e-08	3.67404e-08	4.0752e-08	5.72799e-08	2.8406e-08	4.95483e-08
	0.95	2.21565e-05	3.53039e-08	3.40103e-08	3.62527e-08	3.4426e-08	3.32646e-08	3.78273e-08	3.17497e-08	3.48993e-08	3.82099e-08	2.84955e-08	3.87329e-08	3.60011e-08	2.75527e-08	4.3181e-08	3.02801e-08	3.21108e-08	4.63029e-08	2.08052e-08	4.24617e-08	4.63457e-08	1.26956e-08	5.78548e-08	4.23148e-08	3.2947e-08	8.41702e-08	4.92169e-08	1.1666e-07	2.42528e-07	5.97428e-07	1.79052e-07	9.44517e-08	1.02868e-07	2.8717e-08	6.35987e-08	6.10793e-08	8.23348e-09	5.97034e-08	3.85523e-08	2.61446e-08	5.4886e-08	2.23774e-08	3.77559e-08	4.75248e-08	1.55987e-08	4.41148e-08	3.83334e-08	2.14459e-08
	0.952	2.20898e-05	6.97128e-09	8.26073e-09	7.56847e-09	6.06515e-09	1.00221e-08	6.03241e-09	7.59823e-09	1.13726e-08	2.90154e-09	1.1059e-08	1.15955e-08	2.35799e-09	1.50657e-08	1.05195e-08	8.59144e-09	1.89657e-08	9.22798e-09	1.66913e-08	2.28979e-08	1.24963e-08	2.75991e-08	2.89537e-08	2.62358e-08	4.63851e-08	4.79762e-08	6.75778e-08	1.14274e-07	2.16075e-07	5.93949e-07	1.78748e-07	1.09374e-07	6.70025e-08	5.43093e-08	5.07013e-08	3.12284e-08	3.7057e-08	3.2246e-08	2.03181e-08	3.06221e-08	2.1098e-08	1.81591e-08	2.60225e-08	1.30504e-08	1.90073e-08	2.13183e-08	8.35661e-09	1.98279e-08
	0.954	2.20727e-05	4.28283e-08	4.28813e-08	4.42267e-08	4.08192e-08	4.38705e-08	4.39461e-08	3.89038e-08	4.62202e-08	4.16066e-08	3.89205e-08	4.85958e-08	3.70989e-08	4.22409e-08	4.94221e-08	3.14857e-08	4.87473e-08	4.71455e-08	2.8504e-08	5.73187e-08	3.99708e-08	3.54529e-08	6.74333e-08	2.4765e-08	5.92226e-08	8.38015e-08	2.84842e-08	1.39417e-07	2.20158e-07	6.16001e-07	1.53489e-07	1.17051e-07	9.93191e-08	1.59366e-08	8.01224e-08	5.37158e-08	2.8819e-08	6.94138e-08	3.14761e-08	4.3017e-08	5.99952e-08	2.1234e-08	5.09803e-08	4.99348e-08	2.43066e-08	5.41896e-08	3.99075e-08	3.2901e-08
	0.956	2.19944e-05	3.95145e-08	3.83064e-08	4.05151e-08	3.85698e-08	3.75121e-08	4.19832e-08	3.60564e-08	3.87547e-08	4.2563e-08	3.28001e-08	4.2102e-08	4.11059e-08	3.07784e-08	4.66055e-08	3.66785e-08	3.29164e-08	5.09272e-08	2.84197e-08	4.11936e-08	5.38743e-08	1.55863e-08	5.64938e-08	5.51668e-08	1.73774e-08	8.60134e-08	6.5803e-08	9.73324e-08	2.54596e-07	5.6899e-07	1.98149e-07	7.16569e-08	1.06355e-07	5.07544e-08	4.55288e-08	7.33522e-08	1.8136e-08	5.11756e-08	5.64375e-08	1.27619e-08	5.43183e-08	4.29508e-08	2.41306e-08	5.39564e-08	3.17265e-08	3.43189e-08	5.06511e-08	2.44258e-08
	0.958	2.1918e-05	1.52914e-10	1.3506e-09	1.54508e-09	1.79896e-09	2.98432e-09	2.94437e-09	3.67386e-09	4.71039e-09	4.66373e-09	5.8516e-09	6.68605e-09	6.92373e-09	8.50299e-09	9.22008e-09	1.00554e-08	1.19975e-08	1.28995e-08	1.47064e-08	1.721e-08	1.90051e-08	2.25214e-08	2.65891e-08	3.12557e-08	3.92665e-08	5.00866e-08	6.84166e-08	1.06802e-07	2.19755e-07	5.80342e-07	1.81692e-07	1.01293e-07	7.02133e-08	5.38318e-08	4.45703e-08	3.72944e-08	3.25741e-08	2.93272e-08	2.57895e-08	2.39276e-08	2.21006e-08	1.99496e-08	1.92288e-08	1.77802e-08	1.64816e-08	1.62157e-08	1.48715e-08	1.42395e-08
	0.96	2.1902e-05	3.93724e-08	3.956e-08	4.07508e-08	3.74228e-08	4.04915e-08	4.05779e-08	3.55211e-08	4.26582e-08	3.86988e-08	3.5078e-08	4.51402e-08	3.48408e-08	3.74007e-08	4.68477e-08	2.92326e-08	4.29546e-08	4.66943e-08	2.35e-08	5.15182e-08	4.35211e-08	2.41135e-08	6.36703e-08	3.61851e-08	4.29724e-08	8.62202e-08	3.99393e-08	1.2092e-07	2.37029e-07	5.87694e-07	1.7388e-07	9.1277e-08	1.05885e-07	2.90289e-08	6.23076e-08	6.71632e-08	4.468e-09	6.00214e-08	4.80897e-08	2.08057e-08	5.78756e-08	3.46314e-08	3.2443e-08	5.40487e-08	2.55331e-08	4.03685e-08	4.8656e-08	2.23993e-08
	0.962	2.18349e-05	4.28261e-08	4.1712e-08	4.38771e-08	4.18256e-08	4.08699e-08	4.52496e-08	3.94783e-08	4.17404e-08	4.60067e-08	3.6296e-08	4.45381e-08	4.52643e-08	3.35072e-08	4.88305e-08	4.21977e-08	3.33264e-08	5.38862e-08	3.58278e-08	3.85127e-08	5.91738e-08	2.4309e-08	5.17517e-08	6.54382e-08	1.84639e-09	8.16726e-08	8.42675e-08	7.56781e-08	2.58099e-07	5.41636e-07	2.14309e-07	6.06916e-08	9.81262e-08	7.41124e-08	1.95283e-08	7.52983e-08	4.35142e-08	3.36412e-08	6.53748e-08	2.79855e-08	4.3479e-08	5.70889e-08	2.1843e-08	4.92369e-08	4.89539e-08	2.42162e-08	5.18845e-08	4.11085e-08
	0.964	2.17506e-05	7.14047e-09	5.81678e-09	7.01138e-09	8.12594e-09	4.04456e-09	8.76076e-09	8.34809e-09	3.11413e-09	1.1159e-08	7.71016e-09	5.51745e-09	1.36851e-08	6.45946e-09	9.98496e-09	1.62022e-08	6.17142e-09	1.58608e-08	1.90627e-08	1.02813e-08	2.38727e-08	2.38473e-08	2.08802e-08	3.72465e-08	3.6732e-08	4.66482e-08	7.39673e-08	1.00019e-07	2.18701e-07	5.67408e-07	1.84729e-07	9.87413e-08	6.56706e-08	5.95979e-08	3.96664e-08	3.67051e-08	3.76309e-08	2.28525e-08	2.85283e-08	2.71403e-08	1.55625e-08	2.49491e-08	1.99786e-08	1.31001e-08	2.25137e-08	1.42615e-08	1.32971e-08	2.0164e-08
	0.966	2.17323e-05	3.50435e-08	3.53617e-08	3.64003e-08	3.31602e-08	3.62478e-08	3.6349e-08	3.12837e-08	3.82344e-08	3.49352e-08	3.04461e-08	4.07349e-08	3.18385e-08	3.17964e-08	4.3081e-08	2.68269e-08	3.61468e-08	4.46606e-08	1.98858e-08	4.39516e-08	4.50297e-08	1.35935e-08	5.66155e-08	4.47309e-08	2.59672e-08	8.24143e-08	5.75622e-08	1.00368e-07	2.44709e-07	5.5952e-07	1.91725e-07	7.182e-08	1.00619e-07	5.22803e-08	3.8753e-08	6.95535e-08	2.37014e-08	4.19337e-08	5.57782e-08	1.22163e-08	4.54122e-08	4.57723e-08	1.4552e-08	4.70198e-08	3.72519e-08	2.17241e-08	4.68296e-08	2.99731e-08
	0.968	2.16773e-05	4.51691e-08	4.41566e-08	4.62689e-08	4.41234e-08	4.32683e-08	4.75578e-08	4.19463e-08	4.37866e-08	4.84691e-08	3.89095e-08	4.59917e-08	4.83792e-08	3.56596e-08	4.98266e-08	4.66566e-08	3.35363e-08	5.50927e-08	4.24919e-08	3.50273e-08	6.19093e-08	3.44021e-08	4.4154e-08	7.2078e-08	1.94599e-08	7.12126e-08	9.92915e-08	6.18169e-08	2.50025e-07	5.25033e-07	2.20252e-07	7.44987e-08	7.85784e-08	9.01857e-08	1.08813e-08	6.59408e-08	6.32108e-08	1.48718e-08	6.32498e-08	4.85592e-08	2.71831e-08	6.08219e-08	3.85275e-08	3.60437e-08	5.76026e-08	3.19018e-08	4.24491e-08	5.35567e-08
	0.97	2.15875e-05	1.4006e-08	1.26448e-08	1.3869e-08	1.48237e-08	1.08857e-08	1.53319e-08	1.48544e-08	9.4169e-09	1.75838e-08	1.38851e-08	9.57649e-09	2.0208e-08	1.17303e-08	1.24606e-08	2.29823e-08	8.28643e-09	1.80067e-08	2.60364e-08	5.31225e-09	2.65236e-08	3.04385e-08	1.30481e-08	4.09852e-08	4.13287e-08	3.86061e-08	7.91265e-08	9.93737e-08	2.10567e-07	5.61027e-07	1.81707e-07	1.04583e-07	5.62227e-08	6.32408e-08	4.44795e-08	2.80677e-08	4.41548e-08	2.54219e-08	2.28286e-08	3.55217e-08	1.44303e-08	2.27853e-08	2.95603e-08	6.67236e-09	2.36148e-08	2.44574e-08	2.57389e-09	2.41374e-08
	0.972	2.1564e-05	2.99391e-08	3.03832e-08	3.12729e-08	2.81281e-08	3.12377e-08	3.13582e-08	2.62882e-08	3.30496e-08	3.04139e-08	2.51251e-08	3.5489e-08	2.81621e-08	2.5574e-08	3.82264e-08	2.42398e-08	2.85973e-08	4.10648e-08	1.79865e-08	3.51028e-08	4.41928e-08	7.83789e-09	4.7033e-08	4.94267e-08	1.25905e-08	7.34719e-08	7.15363e-08	8.4466e-08	2.41752e-07	5.39788e-07	1.99946e-07	7.01001e-08	8.62524e-08	6.74798e-08	1.83215e-08	6.16459e-08	4.10818e-08	1.95165e-08	5.30065e-08	2.75913e-08	2.6137e-08	4.73714e-08	1.9072e-08	3.11675e-08	4.24668e-08	1.45424e-08	3.45993e-08	3.77232e-08
	0.974	2.15211e-05	4.64946e-08	4.55905e-08	4.76418e-08	4.54143e-08	4.46591e-08	4.88605e-08	4.34128e-08	4.48457e-08	4.99013e-08	4.05883e-08	4.64341e-08	5.03816e-08	3.71703e-08	4.96008e-08	4.99061e-08	3.36939e-08	5.45491e-08	4.79843e-08	3.1556e-08	6.19425e-08	4.38776e-08	3.46813e-08	7.44763e-08	3.72762e-08	5.5451e-08	1.08032e-07	6.72602e-08	2.30842e-07	5.24735e-07	2.12703e-07	1.00097e-07	5.10029e-08	9.53209e-08	3.99907e-08	4.66527e-08	7.34899e-08	2.53163e-08	5.05869e-08	6.22528e-08	2.27291e-08	5.33498e-08	5.41855e-08	2.55029e-08	5.47455e-08	4.76138e-08	2.99941e-08	5.49819e-08
	0.976	2.14288e-05	2.05443e-08	1.91685e-08	2.04561e-08	2.12356e-08	1.74047e-08	2.16825e-08	2.12755e-08	1.57486e-08	2.36834e-08	2.0498e-08	1.48917e-08	2.62545e-08	1.87123e-08	1.58333e-08	2.93091e-08	1.56535e-08	1.95255e-08	3.305e-08	1.10951e-08	2.6931e-08	3.8509e-08	8.78875e-09	4.11278e-08	5.03213e-08	2.92844e-08	7.99861e-08	1.06571e-07	1.97207e-07	5.62882e-07	1.70507e-07	1.14086e-07	5.09689e-08	5.92532e-08	5.61628e-08	1.74855e-08	4.45231e-08	3.82889e-08	9.13449e-09	3.9276e-08	2.81304e-08	1.16847e-08	3.61652e-08	2.08291e-08	1.58749e-08	3.35741e-08	1.50848e-08	1.94093e-08
	0.978	2.13976e-05	2.41729e-08	2.47378e-08	2.54834e-08	2.24398e-08	2.55764e-08	2.57218e-08	2.06473e-08	2.72236e-08	2.52529e-08	1.92307e-08	2.95344e-08	2.39044e-08	1.88943e-08	3.24284e-08	2.14271e-08	2.06206e-08	3.6024e-08	1.74216e-08	2.56031e-08	4.09812e-08	1.17236e-08	3.60845e-08	4.99814e-08	1.53196e-08	6.14218e-08	7.90952e-08	7.94233e-08	2.30422e-07	5.32071e-07	1.9712e-07	8.21709e-08	6.84104e-08	7.23364e-08	2.31294e-08	4.66709e-08	4.91273e-08	5.5068e-09	4.14949e-08	3.77977e-08	5.12812e-09	3.92516e-08	3.02087e-08	1.15282e-08	3.76182e-08	2.43772e-08	1.645e-08	3.59899e-08
	0.98	2.13658e-05	4.67758e-08	4.59859e-08	4.7969e-08	4.56717e-08	4.50159e-08	4.91318e-08	4.38521e-08	4.48922e-08	5.0277e-08	4.13018e-08	4.58581e-08	5.123e-08	3.79874e-08	4.81932e-08	5.18348e-08	3.3867e-08	5.23395e-08	5.19659e-08	2.90348e-08	5.93234e-08	5.16731e-08	2.50781e-08	7.24393e-08	5.2707e-08	3.58236e-08	1.09136e-07	8.70577e-08	2.04656e-07	5.38154e-07	1.92549e-07	1.22506e-07	2.55358e-08	8.83999e-08	6.37574e-08	2.11082e-08	7.24672e-08	4.68241e-08	3.11443e-08	6.53988e-08	3.84267e-08	3.76468e-08	6.06681e-08	3.36981e-08	4.21042e-08	5.67751e-08	3.12724e-08	4.52762e-08
	0.982	2.12742e-05	2.66125e-08	2.52366e-08	2.65878e-08	2.7193e-08	2.34586e-08	2.75997e-08	2.72962e-08	2.16751e-08	2.93051e-08	2.68281e-08	2.01929e-08	3.16787e-08	2.56605e-08	1.95675e-08	3.48098e-08	2.36037e-08	2.07698e-08	3.90785e-08	2.04374e-08	2.54397e-08	4.57204e-08	1.69609e-08	3.73056e-08	5.95591e-08	2.68119e-08	7.45794e-08	1.17941e-07	1.84436e-07	5.69073e-07	1.54209e-07	1.19894e-07	5.92653e-08	4.61992e-08	6.59202e-08	2.51873e-08	3.58453e-08	5.03639e-08	1.26381e-08	3.43501e-08	4.2096e-08	7.40788e-09	3.43484e-08	3.64015e-08	7.94618e-09	3.44988e-08	3.19157e-08	1.0941e-08
	0.984	2.12335e-05	1.78725e-08	1.85531e-08	1.91612e-08	1.62221e-08	1.93965e-08	1.95749e-08	1.44874e-08	2.08973e-08	1.95944e-08	1.2892e-08	2.30322e-08	1.91885e-08	1.19408e-08	2.5882e-08	1.83536e-08	1.2635e-08	2.97671e-08	1.72826e-08	1.64246e-08	3.56352e-08	1.73207e-08	2.56383e-08	4.66571e-08	2.56069e-08	4.94874e-08	7.9821e-08	8.45661e-08	2.15826e-07	5.33291e-07	1.86337e-07	9.45324e-08	5.56923e-08	6.78573e-08	3.75541e-08	3.09302e-08	4.76279e-08	2.10004e-08	2.58528e-08	3.87176e-08	1.23885e-08	2.4889e-08	3.32392e-08	6.90022e-09	2.49472e-08	2.92054e-08	3.76544e-09	2.51987e-08
	0.986	2.12111e-05	4.60083e-08	4.53376e-08	4.72463e-08	4.48912e-08	4.43349e-08	4.83683e-08	4.3261e-08	4.39233e-08	4.9593e-08	4.10415e-08	4.42778e-08	5.09103e-08	3.80733e-08	4.56738e-08	5.23729e-08	3.40285e-08	4.86202e-08	5.41889e-08	2.81861e-08	5.42786e-08	5.70893e-08	1.88747e-08	6.61749e-08	6.44398e-08	1.44086e-08	1.02438e-07	1.08679e-07	1.79205e-07	5.56213e-07	1.64955e-07	1.34717e-07	3.44374e-08	7.05484e-08	7.8362e-08	1.14539e-08	6.04749e-08	6.20717e-08	1.76034e-08	5.73966e-08	5.36358e-08	2.34459e-08	5.5836e-08	4.81302e-08	2.78028e-08	5.4702e-08	4.41076e-08	3.12365e-08
	0.988	2.11234e-05	3.20783e-08	3.07151e-08	3.21237e-08	3.25586e-08	2.89164e-08	3.29359e-08	3.27465e-08	2.70374e-08	3.43185e-08	3.26182e-08	2.51384e-08	3.63628e-08	3.21332e-08	2.33714e-08	3.9294e-08	3.1242e-08	2.21669e-08	4.36546e-08	2.99713e-08	2.28569e-08	5.09079e-08	2.91171e-08	2.98115e-08	6.62687e-08	3.67881e-08	6.26275e-08	1.27873e-07	1.79878e-07	5.72413e-07	1.41106e-07	1.16809e-07	7.66014e-08	2.69293e-08	6.80448e-08	4.46474e-08	1.8587e-08	5.53238e-08	3.3375e-08	2.12083e-08	4.92352e-08	2.75094e-08	2.42025e-08	4.54142e-08	2.39497e-08	2.66112e-08	4.25997e-08	2.1689e-08
	0.99	2.10722e-05	1.11766e-08	1.19705e-08	1.24521e-08	9.6128e-09	1.28533e-08	1.30809e-08	7.94559e-09	1.42492e-08	1.36266e-08	6.25712e-09	1.62013e-08	1.41979e-08	5.02936e-09	1.88754e-08	1.50297e-08	5.80925e-09	2.26926e-08	1.67082e-08	1.00356e-08	2.87284e-08	2.08796e-08	1.91758e-08	4.03464e-08	3.32122e-08	4.21269e-08	7.49023e-08	9.26788e-08	2.04209e-07	5.36287e-07	1.7389e-07	9.9789e-08	5.48356e-08	5.80743e-08	4.51846e-08	2.50662e-08	3.93575e-08	2.99645e-08	1.57497e-08	3.18644e-08	2.24141e-08	1.21821e-08	2.77868e-08	1.76613e-08	1.10671e-08	2.51471e-08	1.42483e-08	1.10459e-08
	0.992	2.10568e-05	4.421e-08	4.36626e-08	4.54916e-08	4.30911e-08	4.26344e-08	4.65885e-08	4.16584e-08	4.19585e-08	4.78686e-08	3.98208e-08	4.17288e-08	4.94355e-08	3.74047e-08	4.2139e-08	5.14949e-08	3.40654e-08	4.36097e-08	5.45042e-08	2.9043e-08	4.71917e-08	5.96865e-08	2.03793e-08	5.62594e-08	7.15481e-08	9.38922e-09	8.88725e-08	1.24978e-07	1.64314e-07	5.68857e-07	1.39616e-07	1.3424e-07	6.10413e-08	4.49603e-08	8.1757e-08	3.56942e-08	4.00072e-08	6.71997e-08	3.01497e-08	4.05244e-08	6.00396e-08	2.86657e-08	4.14908e-08	5.55712e-08	2.83868e-08	4.23461e-08	5.23834e-08	2.85629e-08
	0.994	2.09759e-05	3.68224e-08	3.54842e-08	3.69422e-08	3.7212e-08	3.36606e-08	3.75676e-08	3.74954e-08	3.17115e-08	3.86093e-08	3.77073e-08	2.95513e-08	4.02096e-08	3.78976e-08	2.70594e-08	4.26533e-08	3.81754e-08	2.40831e-08	4.65571e-08	3.88621e-08	2.0665e-08	5.34938e-08	4.1208e-08	1.96859e-08	6.89065e-08	5.23966e-08	4.55028e-08	1.31922e-07	1.87703e-07	5.66388e-07	1.41047e-07	1.03028e-07	9.27861e-08	1.9663e-08	6.01703e-08	6.17198e-08	5.33105e-09	5.06593e-08	5.07615e-08	1.12065e-08	4.67814e-08	4.49806e-08	1.56194e-08	4.46995e-08	4.12938e-08	1.86176e-08	4.33765e-08	3.86693e-08
	0.996	2.09141e-05	4.23243e-09	5.15735e-09	5.54552e-09	2.75793e-09	6.18987e-09	6.52099e-09	1.17477e-09	7.61415e-09	7.72286e-09	9.30255e-10	9.48568e-09	9.31189e-09	3.24418e-09	1.20032e-08	1.15882e-08	6.48989e-09	1.56235e-08	1.51747e-08	1.14412e-08	2.14544e-08	2.1626e-08	2.03522e-08	3.28783e-08	3.62687e-08	4.23951e-08	6.71929e-08	9.73977e-08	1.99827e-07	5.34545e-07	1.66565e-07	9.69376e-08	6.09791e-08	5.01152e-08	4.43226e-08	3.06559e-08	3.09276e-08	3.01245e-08	2.00667e-08	2.321e-08	2.34176e-08	1.46272e-08	1.9103e-08	1.94428e-08	1.12933e-08	1.65826e-08	1.67686e-08	9.03536e-09
	0.998	2.09027e-05	4.14212e-08	4.10001e-08	4.2745e-08	4.03114e-08	3.99551e-08	4.3833e-08	3.90855e-08	3.90393e-08	4.51454e-08	3.76752e-08	3.82671e-08	4.68454e-08	3.59743e-08	3.77077e-08	4.92212e-08	3.38079e-08	3.75761e-08	5.28665e-08	3.08964e-08	3.85779e-08	5.92702e-08	2.7111e-08	4.35796e-08	7.35712e-08	2.869e-08	7.04708e-08	1.32815e-07	1.65867e-07	5.69539e-07	1.28585e-07	1.21784e-07	8.23516e-08	1.80598e-08	7.39302e-08	5.48045e-08	1.56391e-08	6.14243e-08	4.63891e-08	2.05854e-08	5.56376e-08	4.24523e-08	2.39451e-08	5.22531e-08	4.0171e-08	2.62052e-08	4.99972e-08	3.86662e-08
	1	2.08312e-05	4.07413e-08	3.94398e-08	4.09387e-08	4.105e-08	3.7589e-08	4.13904e-08	4.14358e-08	3.55938e-08	4.20795e-08	4.1973e-08	3.33074e-08	4.31417e-08	4.27862e-08	3.04888e-08	4.48358e-08	4.41211e-08	2.66795e-08	4.77239e-08	4.65559e-08	2.08619e-08	5.32774e-08	5.18132e-08	1.06821e-08	6.67785e-08	6.76045e-08	2.77935e-08	1.2763e-07	2.04605e-07	5.48275e-07	1.56004e-07	8.04674e-08	1.01216e-07	4.11982e-08	4.25544e-08	7.10234e-08	2.9736e-08	3.68593e-08	6.03792e-08	2.80642e-08	3.54626e-08	5.48435e-08	2.81057e-08	3.50513e-08	5.13947e-08	2.8457e-08	3.49314e-08	4.90074e-08
	1.002	2.07598e-05	2.80789e-09	2.02409e-09	2.06033e-09	4.19153e-09	2.30375e-09	2.66886e-09	5.7054e-09	3.41747e-09	3.97749e-09	7.47975e-09	5.11976e-09	5.86272e-09	9.71989e-09	7.48786e-09	8.51599e-09	1.28031e-08	1.09411e-08	1.25173e-08	1.75469e-08	1.65602e-08	1.93967e-08	2.61734e-08	2.76633e-08	3.44577e-08	4.76973e-08	6.12257e-08	9.59276e-08	2.02022e-07	5.25627e-07	1.67117e-07	8.96997e-08	6.46076e-08	5.05194e-08	3.80456e-08	3.49895e-08	3.09971e-08	2.42346e-08	2.46895e-08	2.29509e-08	1.78008e-08	1.94231e-08	1.85374e-08	1.40585e-08	1.62051e-08	1.57362e-08	1.15989e-08	1.40229e-08
	1.004	2.07491e-05	3.7703e-08	3.74104e-08	3.90677e-08	3.66132e-08	3.63584e-08	4.01629e-08	3.56044e-08	3.52279e-08	4.14861e-08	3.46613e-08	3.39679e-08	4.32057e-08	3.37915e-08	3.25165e-08	4.5619e-08	3.30652e-08	3.08239e-08	4.93371e-08	3.27734e-08	2.90554e-08	5.58922e-08	3.42084e-08	2.92534e-08	7.05698e-08	4.50152e-08	5.0685e-08	1.31452e-07	1.79711e-07	5.57044e-07	1.36185e-07	1.01031e-07	9.34213e-08	2.07671e-08	5.69449e-08	6.45131e-08	1.25931e-08	4.63648e-08	5.48672e-08	1.64001e-08	4.17694e-08	5.00504e-08	1.95617e-08	3.91929e-08	4.71378e-08	2.17578e-08	3.75221e-08	4.51656e-08
	1.006	2.06886e-05	4.37491e-08	4.24956e-08	4.40271e-08	4.39871e-08	4.06171e-08	4.43191e-08	4.44811e-08	3.85994e-08	4.46497e-08	4.53202e-08	3.63107e-08	4.51024e-08	4.66692e-08	3.35346e-08	4.58356e-08	4.88557e-08	2.98627e-08	4.72222e-08	5.26166e-08	2.44103e-08	5.03666e-08	5.99955e-08	1.52607e-08	5.98581e-08	7.93925e-08	2.52537e-08	1.14519e-07	2.22696e-07	5.20579e-07	1.77525e-07	5.66785e-08	9.86904e-08	6.51883e-08	1.7582e-08	7.00475e-08	5.15216e-08	1.87423e-08	5.98601e-08	4.73274e-08	2.19886e-08	5.44863e-08	4.54969e-08	2.43235e-08	5.10769e-08	4.4515e-08	2.59765e-08	4.86673e-08
	1.008	2.06094e-05	9.79004e-09	8.80152e-09	8.77834e-09	1.10827e-08	8.2289e-09	8.15055e-09	1.25079e-08	8.11648e-09	7.53031e-09	1.41759e-08	8.65485e-09	7.07125e-09	1.62753e-08	1.01093e-08	7.22764e-09	1.91667e-08	1.29162e-08	9.02609e-09	2.36483e-08	1.80831e-08	1.43325e-08	3.19146e-08	2.87821e-08	2.83346e-08	5.29197e-08	6.15113e-08	8.87512e-08	2.05825e-07	5.12091e-07	1.71923e-07	8.52524e-08	6.0998e-08	5.68997e-08	3.4577e-08	3.19049e-08	3.76827e-08	2.17787e-08	2.16342e-08	2.97553e-08	1.64256e-08	1.62556e-08	2.53748e-08	1.37901e-08	1.2864e-08	2.25523e-08	1.24134e-08	1.0478e-08
	1.01	2.05962e-05	3.31366e-08	3.29738e-08	3.45407e-08	3.20777e-08	3.19261e-08	3.5659e-08	3.1298e-08	3.06068e-08	3.69732e-08	3.08568e-08	2.89245e-08	3.86075e-08	3.08837e-08	2.67154e-08	4.08023e-08	3.16584e-08	2.3682e-08	4.4085e-08	3.38471e-08	1.93356e-08	4.98505e-08	3.93837e-08	1.45549e-08	6.31574e-08	5.64686e-08	3.5839e-08	1.22078e-07	1.96065e-07	5.3531e-07	1.53166e-07	7.90001e-08	9.32714e-08	4.26992e-08	3.49051e-08	6.38172e-08	3.18847e-08	2.55303e-08	5.33529e-08	3.0386e-08	2.23127e-08	4.77878e-08	3.05628e-08	2.10112e-08	4.41952e-08	3.10617e-08	2.04836e-08	4.15906e-08
	1.012	2.05476e-05	4.57794e-08	4.45849e-08	4.6141e-08	4.59577e-08	4.268e-08	4.62884e-08	4.65656e-08	4.06637e-08	4.62596e-08	4.76769e-08	3.8488e-08	4.60562e-08	4.94478e-08	3.60822e-08	4.56881e-08	5.22079e-08	3.33505e-08	4.52334e-08	5.67174e-08	3.02678e-08	4.51574e-08	6.51e-08	2.80288e-08	4.86908e-08	8.6062e-08	4.30511e-08	9.40775e-08	2.34631e-07	4.90786e-07	1.95296e-07	5.01791e-08	8.46844e-08	8.25687e-08	1.10898e-08	5.85477e-08	6.61292e-08	1.96743e-08	4.93296e-08	5.98193e-08	2.55954e-08	4.4414e-08	5.63822e-08	2.93871e-08	4.1252e-08	5.40993e-08	3.20688e-08	3.90077e-08
	1.014	2.0463e-05	1.65611e-08	1.54909e-08	1.55612e-08	1.7764e-08	1.47899e-08	1.46187e-08	1.90977e-08	1.46212e-08	1.33088e-08	2.06073e-08	1.51674e-08	1.15396e-08	2.24153e-08	1.66879e-08	9.18262e-09	2.48039e-08	1.96237e-08	6.35588e-09	2.84692e-08	2.49776e-08	6.80425e-09	3.5473e-08	3.5862e-08	1.9857e-08	5.46397e-08	6.84379e-08	7.95281e-08	2.05539e-07	5.00062e-07	1.74252e-07	8.95644e-08	5.07768e-08	6.13659e-08	4.16156e-08	2.15463e-08	4.18146e-08	3.09832e-08	1.08221e-08	3.32716e-08	2.70624e-08	4.90824e-09	2.8185e-08	2.52458e-08	9.79028e-10	2.46184e-08	2.42444e-08	2.02596e-09
	1.016	2.04443e-05	2.78213e-08	2.77887e-08	2.92629e-08	2.6804e-08	2.67583e-08	3.04197e-08	2.62686e-08	2.52775e-08	3.17079e-08	2.63607e-08	2.32466e-08	3.31671e-08	2.72973e-08	2.04633e-08	3.49346e-08	2.94436e-08	1.65016e-08	3.73908e-08	3.35571e-08	1.03487e-08	4.1696e-08	4.16918e-08	2.08919e-09	5.25425e-08	6.22614e-08	3.47501e-08	1.07708e-07	2.07142e-07	5.11734e-07	1.67893e-07	6.60992e-08	8.35942e-08	5.80407e-08	1.64522e-08	5.40332e-08	4.41182e-08	3.60784e-09	4.28748e-08	3.97873e-08	5.89594e-09	3.65182e-08	3.78234e-08	1.02057e-08	3.21376e-08	3.66373e-08	1.3539e-08	2.8794e-08
	1.018	2.04076e-05	4.67868e-08	4.56615e-08	4.72347e-08	4.6917e-08	4.37334e-08	4.72538e-08	4.76448e-08	4.17428e-08	4.68696e-08	4.89943e-08	3.97875e-08	4.59893e-08	5.10536e-08	3.80266e-08	4.4464e-08	5.40609e-08	3.67768e-08	4.20411e-08	5.86498e-08	3.6833e-08	3.83473e-08	6.67474e-08	4.08879e-08	3.43456e-08	8.67548e-08	6.39635e-08	7.02832e-08	2.35925e-07	4.68935e-07	2.02468e-07	6.94839e-08	6.10875e-08	8.97808e-08	3.85352e-08	3.84882e-08	7.07718e-08	3.97242e-08	3.2076e-08	6.23156e-08	4.22669e-08	2.96885e-08	5.7029e-08	4.42928e-08	2.89815e-08	5.30864e-08	4.57794e-08	2.91883e-08
	1.02	2.03206e-05	2.29725e-08	2.18415e-08	2.2012e-08	2.40886e-08	2.10686e-08	2.08462e-08	2.53287e-08	2.09934e-08	1.9099e-08	2.66261e-08	2.18291e-08	1.66579e-08	2.79784e-08	2.3821e-08	1.32929e-08	2.9505e-08	2.73597e-08	8.53022e-09	3.16547e-08	3.33778e-08	2.64285e-09	3.61038e-08	4.49027e-08	1.56149e-08	5.12796e-08	7.79375e-08	7.48397e-08	1.97719e-07	4.95697e-07	1.68914e-07	1.00859e-07	4.10075e-08	5.85384e-08	5.4147e-08	1.39656e-08	3.83495e-08	4.32096e-08	1.01378e-08	2.88739e-08	3.83703e-08	1.28685e-08	2.28674e-08	3.53834e-08	1.59591e-08	1.85357e-08	3.3092e-08	1.85433e-08
	1.022	2.02938e-05	2.18725e-08	2.19701e-08	2.33497e-08	2.09084e-08	2.09736e-08	2.45593e-08	2.06393e-08	1.9361e-08	2.58089e-08	2.1297e-08	1.70594e-08	2.7029e-08	2.31003e-08	1.3924e-08	2.82392e-08	2.63266e-08	9.71225e-09	2.96696e-08	3.15947e-08	4.93901e-09	3.22861e-08	4.08236e-08	1.16299e-08	4.06885e-08	6.23726e-08	4.43717e-08	9.3105e-08	2.09516e-07	4.9393e-07	1.74088e-07	6.86331e-08	6.8772e-08	6.38693e-08	2.17381e-08	3.88716e-08	4.71229e-08	1.5297e-08	2.6971e-08	4.03348e-08	1.68782e-08	1.98952e-08	3.62506e-08	1.94327e-08	1.50352e-08	3.31487e-08	2.16653e-08	1.17183e-08
	1.024	2.02682e-05	4.67476e-08	4.57012e-08	4.72847e-08	4.68419e-08	4.37545e-08	4.7193e-08	4.76961e-08	4.18145e-08	4.64619e-08	4.9247e-08	4.01781e-08	4.49094e-08	5.1448e-08	3.9274e-08	4.22646e-08	5.43536e-08	3.97707e-08	3.80196e-08	5.83306e-08	4.28882e-08	3.10107e-08	6.4845e-08	5.1741e-08	1.86393e-08	8.13469e-08	8.14048e-08	5.19036e-08	2.25382e-07	4.62596e-07	1.96327e-07	9.51584e-08	3.27796e-08	8.55354e-08	6.06199e-08	1.48182e-08	6.46401e-08	5.64697e-08	1.91552e-08	5.4366e-08	5.53614e-08	2.46877e-08	4.75349e-08	5.45648e-08	2.9426e-08	4.24151e-08	5.35687e-08	3.34351e-08
[truncated: 464 more columns]
